# Supplementary material for: Self-assembly of iron porphyrin complexes bearing carboxyl and carboxylate groups for a highly active CO2 reduction framework catalyst
Source: Chem Sci. 2026 Jul 16. Online ahead of print. doi: 10.1039/d5sc10220k (PMC13373508; doi:10.1039/d5sc10220k)
Supplement: SC-OLF-D5SC10220K-s002 [file SC-OLF-D5SC10220K-s002.cif]

# Supplementary Information (SI) for Chemical Science.
# This journal is © The Royal Society of Chemistry 2026

####################################################################### 
# 
# This file contains crystal structure data downloaded from the 
# Cambridge Structural Database (CSD) hosted by the Cambridge 
# Crystallographic Data Centre (CCDC).
# 
# Full information about CCDC data access policies and citation 
# guidelines are available at http://www.ccdc.cam.ac.uk/access/V1 
# 
# Audit and citation data items may have been added by the CCDC. 
# Please retain this information to preserve the provenance of 
# this file and to allow appropriate attribution of the data. 
# 
#######################################################################

data_FeCl(H4P)
_database_code_depnum_ccdc_archive 'CCDC 2254375'
loop_
_audit_author_name
_audit_author_address
'XIANJUN LI'
;Tokyo Institute of Technology
Japan
;
_audit_update_record             
;
2025-11-07 deposited with the CCDC.	2026-07-06 downloaded from the CCDC.
;
_audit_creation_date             2025-11-07
_audit_creation_method           
;
Olex2 1.5
(compiled 2025.07.13 svn.rb7424aed for OlexSys, GUI svn.r7314)
;
_shelxl_version_number           2014-3
_chemical_name_common            'Fe-TCPP Cl'
_chemical_name_systematic        FeCl(H4P)
_chemical_formula_moiety         'C48 H28 Cl Fe N4 O8'
_chemical_formula_sum            'C48 H28 Cl Fe N4 O8'
_chemical_formula_weight         880.04
_chemical_melting_point          ?
_chemical_oxdiff_formula         C48H28FeClN4O8
loop_
_atom_type_symbol
_atom_type_description
_atom_type_scat_dispersion_real
_atom_type_scat_dispersion_imag
_atom_type_scat_source
C C 0.0033 0.0016 'International Tables Vol C Tables 4.2.6.8 and 6.1.1.4'
H H 0.0000 0.0000 'International Tables Vol C Tables 4.2.6.8 and 6.1.1.4'
Cl Cl 0.1484 0.1585 'International Tables Vol C Tables 4.2.6.8 and 6.1.1.4'
Fe Fe 0.3463 0.8444 'International Tables Vol C Tables 4.2.6.8 and 6.1.1.4'
N N 0.0061 0.0033 'International Tables Vol C Tables 4.2.6.8 and 6.1.1.4'
O O 0.0106 0.0060 'International Tables Vol C Tables 4.2.6.8 and 6.1.1.4'

_shelx_space_group_comment       
;
The symmetry employed for this shelxl refinement is uniquely defined
by the following loop, which should always be used as a source of
symmetry information in preference to the above space-group names.
They are only intended as comments.
;
_space_group_crystal_system      triclinic
_space_group_IT_number           2
_space_group_name_H-M_alt        'P -1'
_space_group_name_Hall           '-P 1'
loop_
_space_group_symop_operation_xyz
'x, y, z'
'-x, -y, -z'

_cell_length_a                   9.4258(8)
_cell_length_b                   15.6984(13)
_cell_length_c                   15.9354(15)
_cell_angle_alpha                70.250(8)
_cell_angle_beta                 87.219(7)
_cell_angle_gamma                73.749(7)
_cell_volume                     2127.8(3)
_cell_formula_units_Z            2
_cell_measurement_reflns_used    8281
_cell_measurement_temperature    208(120)
_cell_measurement_theta_max      30.1200
_cell_measurement_theta_min      2.2670
_shelx_estimated_absorpt_T_max   0.977
_shelx_estimated_absorpt_T_min   0.911
_exptl_absorpt_coefficient_mu    0.477
_exptl_absorpt_correction_T_max  1.000
_exptl_absorpt_correction_T_min  0.780
_exptl_absorpt_correction_type   gaussian
_exptl_absorpt_process_details   
;
CrysAlisPro 1.171.41.112a (Rigaku Oxford Diffraction, 2021)
Numerical absorption correction based on gaussian integration over
a multifaceted crystal model
Empirical absorption correction using spherical harmonics,
implemented in SCALE3 ABSPACK scaling algorithm.
;
_exptl_crystal_colour            'clear light orange'
_exptl_crystal_density_diffrn    1.374
_exptl_crystal_density_meas      ?
_exptl_crystal_density_method    ?
_exptl_crystal_description       plate
_exptl_crystal_F_000             902
loop_
_exptl_crystal_face_index_h
_exptl_crystal_face_index_k
_exptl_crystal_face_index_l
_exptl_crystal_face_perp_dist
12 12 -4 0.0822
-13 -10 1 0.0757
1 -12 13 0.0535
9 19 3 0.0689
-10 -19 -3 0.0528
1 -18 3 0.0392
5 22 12 0.0548
2 -20 -7 0.0258
4 -18 -12 0.0325
-2 -20 -16 0.0306
2 17 19 0.0526
0 -17 -19 0.0248
0 -8 -22 0.0415
2 -4 -22 0.0466
-12 1 9 0.0686
2 -20 -9 0.0282
0 21 11 0.0191

_exptl_crystal_recrystallization_method 
'Re-crystallisation from solvent: Acetic acid and aqueous solution of KOH'
_exptl_crystal_size_max          0.2
_exptl_crystal_size_mid          0.13
_exptl_crystal_size_min          0.05
loop_
_exptl_oxdiff_crystal_face_indexfrac_h
_exptl_oxdiff_crystal_face_indexfrac_k
_exptl_oxdiff_crystal_face_indexfrac_l
_exptl_oxdiff_crystal_face_x
_exptl_oxdiff_crystal_face_y
_exptl_oxdiff_crystal_face_z
11.9400 11.7270 -3.7791 -0.0164 -0.7682 0.6399
-12.8119 -10.0813 1.3225 0.0126 0.6348 -0.7726
0.8388 -11.5365 13.2336 0.0237 0.8826 0.4695
8.8944 19.4910 2.5269 0.4388 -0.8019 0.4054
-9.7867 -18.6896 -3.2194 -0.4173 0.7616 -0.4959
0.7705 -18.3102 3.4028 -0.4379 0.8069 0.3966
4.8638 21.5550 11.6167 0.8303 -0.5060 0.2335
1.6501 -20.3143 -7.4604 -0.8127 0.4977 0.3030
3.7509 -17.9255 -12.0206 -0.9141 0.2167 0.3426
-2.0299 -19.6917 -16.2669 -0.9640 0.2304 -0.1330
1.7924 17.0711 19.2679 0.9779 -0.0233 0.2078
-0.0839 -17.1976 -18.5906 -0.9974 0.0244 -0.0674
-0.1980 -8.0163 -22.4381 -0.8426 -0.4579 -0.2834
1.5350 -3.6875 -21.9613 -0.7426 -0.6350 -0.2128
-11.7941 1.0891 8.5853 0.5078 0.4389 -0.7413
2.4956 -19.6274 -9.0281 -0.8539 0.4043 0.3278
0.4571 21.0884 11.3636 0.8997 -0.4271 -0.0905

_exptl_special_details           
;
 ?
;
_exptl_transmission_factor_max   ?
_exptl_transmission_factor_min   ?
_diffrn_reflns_av_R_equivalents  0.0848
_diffrn_reflns_av_unetI/netI     0.1172
_diffrn_reflns_Laue_measured_fraction_full 0.996
_diffrn_reflns_Laue_measured_fraction_max 0.819
_diffrn_reflns_limit_h_max       11
_diffrn_reflns_limit_h_min       -13
_diffrn_reflns_limit_k_max       20
_diffrn_reflns_limit_k_min       -22
_diffrn_reflns_limit_l_max       22
_diffrn_reflns_limit_l_min       -22
_diffrn_reflns_number            27085
_diffrn_reflns_point_group_measured_fraction_full 0.996
_diffrn_reflns_point_group_measured_fraction_max 0.819
_diffrn_reflns_theta_full        25.242
_diffrn_reflns_theta_max         31.341
_diffrn_reflns_theta_min         1.609
_diffrn_ambient_environment      N~2~
_diffrn_ambient_temperature      208(120)
_diffrn_detector                 'Hybrid Pixel Array Detector'
_diffrn_detector_area_resol_mean 10.0000
_diffrn_detector_type            HyPix
_diffrn_measured_fraction_theta_full 0.996
_diffrn_measured_fraction_theta_max 0.819
_diffrn_measurement_details      
;
List of Runs (angles in degrees, time in seconds):

  # Type    Start    End  Width  t~exp~   \w     \q     \k     \f   Frames
#--------------------------------------------------------------------------
  1  \w    -23.00  47.00   0.50  120.00    --   11.19 -94.00 176.00  140
  2  \w    -26.00  19.00   0.50  120.00    --   11.19  94.00 -73.00   90
  3  \w      2.00  33.00   0.50  120.00    --  -12.99  94.00 -73.00   62
  4  \w     45.00  81.00   0.50  120.00    --   11.19-178.00  30.00   72
  5  \w    -17.00  14.00   0.50  120.00    --  -12.99 -99.00 -90.00   62
  6  \w    -87.00 -43.00   0.50  120.00    --  -12.99-178.00 -60.00   88
  7  \w    -87.00  10.00   0.50  120.00    --  -12.99 -57.00 -60.00  194
  8  \w    -34.00  -9.00   0.50  120.00    --  -12.99  57.00  90.00   50
  9  \w     12.00  52.00   0.50  120.00    --  -12.99  57.00  90.00   80
 10  \w    -91.00 -46.00   0.50  120.00    --  -12.99-178.00   0.00   90
 11  \w    -85.00   4.00   0.50  120.00    --  -12.99 -57.00-180.00  178
;
_diffrn_measurement_device       'four-circle diffractometer'
_diffrn_measurement_device_type  'XtaLAB Synergy R, HyPix'
_diffrn_measurement_method       '\w scans'
_diffrn_orient_matrix_type       
'CrysAlisPro convention (1999,Acta A55,543-557)'
_diffrn_orient_matrix_UB_11      -0.0203141000
_diffrn_orient_matrix_UB_12      0.0281983000
_diffrn_orient_matrix_UB_13      0.0276586000
_diffrn_orient_matrix_UB_21      -0.0158189000
_diffrn_orient_matrix_UB_22      -0.0383663000
_diffrn_orient_matrix_UB_23      0.0342526000
_diffrn_orient_matrix_UB_31      0.0741413000
_diffrn_orient_matrix_UB_32      -0.0152967000
_diffrn_orient_matrix_UB_33      0.0174414000
_diffrn_radiation_monochromator  mirror
_diffrn_radiation_probe          x-ray
_diffrn_radiation_type           'Mo K\a'
_diffrn_radiation_wavelength     0.71073
_diffrn_source                   'micro-focus sealed X-ray tube'
_diffrn_source_type              'Mova (Mo) X-ray Source'
_reflns_Friedel_coverage         0.000
_reflns_Friedel_fraction_full    .
_reflns_Friedel_fraction_max     .
_reflns_number_gt                5509
_reflns_number_total             11446
_reflns_special_details          
;
 Reflections were merged by SHELXL according to the crystal
 class for the calculation of statistics and refinement.
 
 Structure factors included contributions from the .fab file.
 
 _reflns_Friedel_fraction is defined as the number of unique
 Friedel pairs measured divided by the number that would be
 possible theoretically, ignoring centric projections and
 systematic absences.
;
_reflns_threshold_expression     'I > 2\s(I)'
_computing_cell_refinement       'CrysAlisPro 1.171.41.112a (Rigaku OD, 2021)'
_computing_data_collection       'CrysAlisPro 1.171.41.112a (Rigaku OD, 2021)'
_computing_data_reduction        'CrysAlisPro 1.171.41.112a (Rigaku OD, 2021)'
_computing_molecular_graphics    'Olex2 1.5 (Dolomanov et al., 2009)'
_computing_publication_material  'Olex2 1.5 (Dolomanov et al., 2009)'
_computing_structure_refinement  'SHELXL 2014/3 (Sheldrick, 2015)'
_computing_structure_solution    'SHELXT 2014/5 (Sheldrick, 2014)'
_refine_diff_density_max         1.640
_refine_diff_density_min         -0.948
_refine_diff_density_rms         0.121
_refine_ls_extinction_coef       .
_refine_ls_extinction_method     none
_refine_ls_goodness_of_fit_ref   1.074
_refine_ls_hydrogen_treatment    constr
_refine_ls_matrix_type           full
_refine_ls_number_parameters     563
_refine_ls_number_reflns         11446
_refine_ls_number_restraints     0
_refine_ls_R_factor_all          0.1937
_refine_ls_R_factor_gt           0.1102
_refine_ls_restrained_S_all      1.074
_refine_ls_shift/su_max          0.000
_refine_ls_shift/su_mean         0.000
_refine_ls_structure_factor_coef Fsqd
_refine_ls_weighting_details     
'w=1/[\s^2^(Fo^2^)+(0.1851P)^2^+0.5232P] where P=(Fo^2^+2Fc^2^)/3'
_refine_ls_weighting_scheme      calc
_refine_ls_wR_factor_gt          0.2943
_refine_ls_wR_factor_ref         0.3450
_refine_special_details          SQUEEZE
_olex2_refinement_description    
;
1.a Aromatic/amide H refined with riding coordinates:
 C00H(H00H), C00K(H00K), C00N(H00N), C00O(H00O), C00W(H00W), C010(H010),
 C011(H011), C014(H014), C015(H015), C017(H017), C019(H019), C01B(H01B),
 C01D(H01D), C01E(H01E), C01F(H01F), C01G(H01G), C01H(H01H), C01I(H01I),
 C01J(H01J), C01L(H01L), C01M(H01M), C01N(H01N), C01O(H01O), C01Q(H01Q)
1.b Idealised tetrahedral OH refined as rotating group:
 O8(H8), O9(H9), O10(H10), O11(H11)
;
_atom_sites_solution_hydrogens   geom
_atom_sites_solution_primary     dual
_atom_sites_solution_secondary   ?
loop_
_atom_site_label
_atom_site_type_symbol
_atom_site_fract_x
_atom_site_fract_y
_atom_site_fract_z
_atom_site_U_iso_or_equiv
_atom_site_adp_type
_atom_site_occupancy
_atom_site_site_symmetry_order
_atom_site_calc_flag
_atom_site_refinement_flags_posn
_atom_site_refinement_flags_adp
_atom_site_refinement_flags_occupancy
_atom_site_disorder_assembly
_atom_site_disorder_group
Fe01 Fe 0.29673(8) 0.45364(6) 0.62880(5) 0.0360(3) Uani 1 1 d . . . . .
Cl02 Cl 0.06806(16) 0.43552(12) 0.63858(10) 0.0493(4) Uani 1 1 d . . . . .
O003 O 0.1088(5) 0.6979(3) 1.1382(3) 0.0495(10) Uani 1 1 d . . . . .
N004 N 0.2998(5) 0.5173(3) 0.4938(3) 0.0373(10) Uani 1 1 d . . . . .
O005 O 0.4990(5) 0.2018(3) 0.1251(3) 0.0516(11) Uani 1 1 d . . . . .
O8 O 0.2557(5) 0.2677(4) 0.1088(3) 0.0601(12) Uani 1 1 d . . . . .
H8 H 0.2642 0.2437 0.0691 0.090 Uiso 1 1 calc R U . . .
O007 O 0.7917(6) -0.2060(3) 1.0200(3) 0.0618(13) Uani 1 1 d . . . . .
N008 N 0.2492(5) 0.5856(3) 0.6411(3) 0.0376(10) Uani 1 1 d . . . . .
N009 N 0.4156(5) 0.3284(3) 0.6127(3) 0.0400(11) Uani 1 1 d . . . . .
N00A N 0.3913(5) 0.3984(3) 0.7565(3) 0.0370(10) Uani 1 1 d . . . . .
O9 O 0.0430(6) 0.5640(4) 1.1781(3) 0.0615(13) Uani 1 1 d . . . . .
H9 H 0.0005 0.5837 1.2176 0.092 Uiso 1 1 calc R U . . .
C00C C 0.3343(6) 0.4713(4) 0.4310(3) 0.0358(12) Uani 1 1 d . . . . .
O00D O -0.1381(6) 1.1193(4) 0.2351(4) 0.0797(17) Uani 1 1 d . . . . .
O10 O -0.2839(6) 1.0416(3) 0.2061(4) 0.0810(18) Uani 1 1 d . . . . .
H10 H -0.3379 1.0956 0.1807 0.121 Uiso 1 1 calc R U . . .
O11 O 0.9451(8) -0.1309(4) 1.0461(5) 0.092(2) Uani 1 1 d . . . . .
H11 H 0.9913 -0.1853 1.0769 0.138 Uiso 1 1 calc R U . . .
C00G C 0.3737(6) 0.3747(5) 0.4500(3) 0.0390(13) Uani 1 1 d . . . . .
C00H C 0.5083(6) 0.2857(4) 0.3518(4) 0.0404(13) Uani 1 1 d . . . . .
H00H H 0.5963 0.2709 0.3857 0.049 Uiso 1 1 calc R U . . .
C00I C 0.4079(6) 0.3070(4) 0.5352(4) 0.0416(13) Uani 1 1 d . . . . .
C00J C 0.5068(6) 0.2331(4) 0.7671(4) 0.0400(13) Uani 1 1 d . . . . .
C00K C 0.5091(6) 0.2544(4) 0.2792(4) 0.0414(13) Uani 1 1 d . . . . .
H00K H 0.5985 0.2184 0.2648 0.050 Uiso 1 1 calc R U . . .
C00L C 0.3768(6) 0.3386(4) 0.3734(4) 0.0367(12) Uani 1 1 d . . . . .
C00M C 0.2460(6) 0.6130(4) 0.4465(4) 0.0418(13) Uani 1 1 d . . . . .
C00N C 0.2567(6) 0.6272(5) 0.3525(4) 0.0441(14) Uani 1 1 d . . . . .
H00N H 0.2308 0.6855 0.3058 0.053 Uiso 1 1 calc R U . . .
C00O C 0.3102(6) 0.5422(5) 0.3434(4) 0.0420(13) Uani 1 1 d . . . . .
H00O H 0.3288 0.5309 0.2891 0.050 Uiso 1 1 calc R U . . .
C00P C 0.4705(6) 0.2439(4) 0.6783(4) 0.0431(13) Uani 1 1 d . . . . .
C00Q C 0.2840(6) 0.5372(4) 0.8039(4) 0.0396(13) Uani 1 1 d . . . . .
C00R C 0.1748(6) 0.6685(4) 0.5753(4) 0.0396(13) Uani 1 1 d . . . . .
C00S C 0.4741(6) 0.3088(4) 0.8001(4) 0.0406(13) Uani 1 1 d . . . . .
C00T C 0.1788(6) 0.6831(4) 0.4832(4) 0.0363(12) Uani 1 1 d . . . . .
C00U C 0.0919(7) 0.7777(4) 0.4195(4) 0.0448(14) Uani 1 1 d . . . . .
C00V C 0.2227(6) 0.6019(4) 0.7210(4) 0.0405(13) Uani 1 1 d . . . . .
C00W C 0.4559(7) 0.3844(5) 0.8983(4) 0.0491(15) Uani 1 1 d . . . . .
H00W H 0.4668 0.4000 0.9491 0.059 Uiso 1 1 calc R U . . .
C00X C 0.3725(6) 0.4466(4) 0.8178(4) 0.0421(13) Uani 1 1 d . . . . .
C00Y C 0.5895(7) 0.1365(4) 0.8279(4) 0.0446(14) Uani 1 1 d . . . . .
C00Z C 0.2437(6) 0.5632(4) 0.8874(4) 0.0410(13) Uani 1 1 d . . . . .
C010 C 0.1241(6) 0.6961(4) 0.7038(4) 0.0426(13) Uani 1 1 d . . . . .
H010 H 0.0863 0.7242 0.7468 0.051 Uiso 1 1 calc R U . . .
C011 C 0.6012(7) -0.0242(4) 0.9153(4) 0.0480(15) Uani 1 1 d . . . . .
H011 H 0.5549 -0.0728 0.9354 0.058 Uiso 1 1 calc R U . . .
C012 C 0.3858(7) 0.2438(4) 0.1512(4) 0.0433(14) Uani 1 1 d . . . . .
C013 C 0.3825(7) 0.2751(4) 0.2285(4) 0.0446(14) Uani 1 1 d . . . . .
C014 C 0.5163(7) 0.2997(5) 0.8894(4) 0.0476(15) Uani 1 1 d . . . . .
H014 H 0.5745 0.2452 0.9327 0.057 Uiso 1 1 calc R U . . .
C015 C 0.4928(7) 0.1678(4) 0.6440(4) 0.0493(15) Uani 1 1 d . . . . .
H015 H 0.5283 0.1031 0.6765 0.059 Uiso 1 1 calc R U . . .
C016 C -0.0755(7) 0.9527(4) 0.3030(4) 0.0477(15) Uani 1 1 d . . . . .
C017 C 0.1916(7) 0.5008(5) 0.9566(4) 0.0474(15) Uani 1 1 d . . . . .
H017 H 0.1859 0.4440 0.9511 0.057 Uiso 1 1 calc R U . . .
C018 C 0.7463(8) -0.0409(4) 0.9429(4) 0.0503(16) Uani 1 1 d . . . . .
C019 C 0.1478(7) 0.5200(5) 1.0335(4) 0.0457(14) Uani 1 1 d . . . . .
H019 H 0.1128 0.4765 1.0801 0.055 Uiso 1 1 calc R U . . .
C01A C 0.1554(7) 0.6038(4) 1.0421(4) 0.0420(13) Uani 1 1 d . . . . .
C01B C 0.5236(7) 0.0638(4) 0.8581(4) 0.0485(15) Uani 1 1 d . . . . .
H01B H 0.4251 0.0742 0.8396 0.058 Uiso 1 1 calc R U . . .
C01C C 0.1016(7) 0.6292(5) 1.1224(4) 0.0449(14) Uani 1 1 d . . . . .
C01D C 0.2531(7) 0.6466(5) 0.8966(4) 0.0499(15) Uani 1 1 d . . . . .
H01D H 0.2900 0.6891 0.8503 0.060 Uiso 1 1 calc R U . . .
C01E C 0.4532(7) 0.2069(5) 0.5565(4) 0.0485(15) Uani 1 1 d . . . . .
H01E H 0.4549 0.1743 0.5165 0.058 Uiso 1 1 calc R U . . .
C01F C 0.7366(8) 0.1194(5) 0.8540(5) 0.0577(18) Uani 1 1 d . . . . .
H01F H 0.7835 0.1675 0.8316 0.069 Uiso 1 1 calc R U . . .
C01G C 0.2496(7) 0.3266(5) 0.2525(4) 0.0472(14) Uani 1 1 d . . . . .
H01G H 0.1610 0.3398 0.2198 0.057 Uiso 1 1 calc R U . . .
C01H C 0.8157(8) 0.0315(5) 0.9133(5) 0.0624(19) Uani 1 1 d . . . . .
H01H H 0.9134 0.0212 0.9329 0.075 Uiso 1 1 calc R U . . .
C01I C 0.0967(7) 0.7362(4) 0.6142(4) 0.0462(14) Uani 1 1 d . . . . .
H01I H 0.0370 0.7974 0.5835 0.055 Uiso 1 1 calc R U . . .
C01J C 0.2091(7) 0.6676(5) 0.9727(4) 0.0459(14) Uani 1 1 d . . . . .
H01J H 0.2151 0.7244 0.9781 0.055 Uiso 1 1 calc R U . . .
C01K C 0.8271(8) -0.1335(5) 1.0037(5) 0.0586(18) Uani 1 1 d . . . . .
C01L C 0.2480(7) 0.3579(5) 0.3240(4) 0.0453(14) Uani 1 1 d . . . . .
H01L H 0.1582 0.3928 0.3391 0.054 Uiso 1 1 calc R U . . .
C01M C -0.0294(8) 0.7844(5) 0.3719(5) 0.063(2) Uani 1 1 d . . . . .
H01M H -0.0569 0.7295 0.3782 0.076 Uiso 1 1 calc R U . . .
C01N C 0.1314(7) 0.8605(5) 0.4099(5) 0.0563(17) Uani 1 1 d . . . . .
H01N H 0.2135 0.8577 0.4429 0.068 Uiso 1 1 calc R U . . .
C01O C 0.0482(7) 0.9462(5) 0.3512(5) 0.0575(17) Uani 1 1 d . . . . .
H01O H 0.0762 1.0011 0.3440 0.069 Uiso 1 1 calc R U . . .
C01P C -0.1651(8) 1.0466(5) 0.2448(5) 0.0603(18) Uani 1 1 d . . . . .
C01Q C -0.1137(9) 0.8708(5) 0.3142(6) 0.067(2) Uani 1 1 d . . . . .
H01Q H -0.1973 0.8734 0.2825 0.080 Uiso 1 1 calc R U . . .

loop_
_atom_site_aniso_label
_atom_site_aniso_U_11
_atom_site_aniso_U_22
_atom_site_aniso_U_33
_atom_site_aniso_U_23
_atom_site_aniso_U_13
_atom_site_aniso_U_12
Fe01 0.0347(4) 0.0450(5) 0.0301(4) -0.0141(3) 0.0003(3) -0.0120(3)
Cl02 0.0405(8) 0.0700(11) 0.0535(9) -0.0327(8) 0.0110(6) -0.0275(7)
O003 0.059(3) 0.048(3) 0.049(2) -0.024(2) -0.005(2) -0.013(2)
N004 0.031(2) 0.049(3) 0.035(2) -0.015(2) -0.0010(19) -0.013(2)
O005 0.055(3) 0.049(3) 0.054(3) -0.025(2) -0.007(2) -0.009(2)
O8 0.061(3) 0.063(3) 0.063(3) -0.032(2) -0.011(2) -0.012(2)
O007 0.083(3) 0.045(3) 0.058(3) -0.013(2) -0.020(2) -0.020(2)
N008 0.033(2) 0.048(3) 0.033(2) -0.015(2) 0.0021(18) -0.011(2)
N009 0.044(3) 0.046(3) 0.030(2) -0.017(2) -0.0004(19) -0.007(2)
N00A 0.031(2) 0.051(3) 0.033(2) -0.020(2) 0.0023(18) -0.010(2)
O9 0.080(3) 0.078(3) 0.044(3) -0.034(2) 0.024(2) -0.036(3)
C00C 0.031(3) 0.049(3) 0.030(3) -0.014(2) 0.008(2) -0.015(2)
O00D 0.079(4) 0.041(3) 0.114(5) -0.014(3) -0.016(3) -0.020(3)
O10 0.083(4) 0.039(3) 0.113(5) -0.018(3) -0.050(3) -0.005(2)
O11 0.112(5) 0.042(3) 0.116(5) -0.012(3) -0.068(4) -0.021(3)
C00G 0.033(3) 0.062(4) 0.027(3) -0.019(3) 0.006(2) -0.017(3)
C00H 0.027(3) 0.053(4) 0.045(3) -0.018(3) 0.005(2) -0.016(2)
C00I 0.036(3) 0.055(4) 0.039(3) -0.023(3) 0.001(2) -0.011(3)
C00J 0.038(3) 0.041(3) 0.038(3) -0.010(2) -0.004(2) -0.009(2)
C00K 0.039(3) 0.048(3) 0.044(3) -0.022(3) 0.010(2) -0.016(3)
C00L 0.036(3) 0.045(3) 0.034(3) -0.018(2) 0.000(2) -0.014(2)
C00M 0.035(3) 0.053(4) 0.043(3) -0.018(3) 0.002(2) -0.019(3)
C00N 0.044(3) 0.050(4) 0.038(3) -0.004(3) -0.005(2) -0.024(3)
C00O 0.033(3) 0.063(4) 0.034(3) -0.017(3) 0.001(2) -0.018(3)
C00P 0.043(3) 0.048(3) 0.038(3) -0.014(3) -0.002(2) -0.012(3)
C00Q 0.042(3) 0.051(4) 0.032(3) -0.018(3) 0.002(2) -0.019(3)
C00R 0.039(3) 0.045(3) 0.042(3) -0.018(3) 0.000(2) -0.019(3)
C00S 0.040(3) 0.052(4) 0.033(3) -0.016(3) 0.003(2) -0.016(3)
C00T 0.034(3) 0.037(3) 0.039(3) -0.013(2) -0.004(2) -0.010(2)
C00U 0.043(3) 0.050(4) 0.046(3) -0.020(3) 0.002(3) -0.014(3)
C00V 0.044(3) 0.051(4) 0.040(3) -0.022(3) 0.006(2) -0.025(3)
C00W 0.049(4) 0.064(4) 0.040(3) -0.025(3) -0.003(3) -0.015(3)
C00X 0.038(3) 0.057(4) 0.036(3) -0.017(3) 0.002(2) -0.019(3)
C00Y 0.048(3) 0.041(3) 0.045(3) -0.013(3) -0.011(3) -0.013(3)
C00Z 0.044(3) 0.052(4) 0.031(3) -0.017(3) 0.003(2) -0.015(3)
C010 0.040(3) 0.046(3) 0.051(3) -0.025(3) 0.006(3) -0.015(3)
C011 0.062(4) 0.042(3) 0.047(3) -0.019(3) -0.005(3) -0.020(3)
C012 0.054(4) 0.036(3) 0.039(3) -0.012(2) -0.006(3) -0.011(3)
C013 0.044(3) 0.050(4) 0.043(3) -0.016(3) -0.001(3) -0.017(3)
C014 0.044(3) 0.055(4) 0.040(3) -0.015(3) -0.008(3) -0.007(3)
C015 0.059(4) 0.036(3) 0.052(4) -0.014(3) -0.003(3) -0.012(3)
C016 0.050(4) 0.036(3) 0.059(4) -0.016(3) -0.012(3) -0.011(3)
C017 0.053(4) 0.053(4) 0.042(3) -0.022(3) 0.006(3) -0.018(3)
C018 0.069(4) 0.041(3) 0.044(3) -0.016(3) -0.012(3) -0.016(3)
C019 0.048(3) 0.057(4) 0.035(3) -0.016(3) 0.008(3) -0.019(3)
C01A 0.046(3) 0.054(4) 0.034(3) -0.020(3) 0.004(2) -0.020(3)
C01B 0.058(4) 0.040(3) 0.050(4) -0.019(3) -0.008(3) -0.012(3)
C01C 0.051(4) 0.053(4) 0.034(3) -0.017(3) 0.002(3) -0.016(3)
C01D 0.058(4) 0.055(4) 0.042(3) -0.015(3) 0.006(3) -0.025(3)
C01E 0.049(4) 0.049(4) 0.049(4) -0.021(3) -0.003(3) -0.009(3)
C01F 0.059(4) 0.041(4) 0.068(4) -0.009(3) -0.016(3) -0.015(3)
C01G 0.045(3) 0.053(4) 0.048(3) -0.020(3) -0.003(3) -0.017(3)
C01H 0.059(4) 0.054(4) 0.071(5) -0.010(4) -0.025(4) -0.020(3)
C01I 0.051(4) 0.040(3) 0.048(3) -0.020(3) 0.000(3) -0.008(3)
C01J 0.053(4) 0.053(4) 0.043(3) -0.026(3) 0.002(3) -0.021(3)
C01K 0.075(5) 0.047(4) 0.059(4) -0.019(3) -0.024(4) -0.021(3)
C01L 0.035(3) 0.055(4) 0.048(3) -0.023(3) 0.001(3) -0.011(3)
C01M 0.055(4) 0.043(4) 0.091(5) -0.013(4) -0.020(4) -0.022(3)
C01N 0.046(4) 0.045(4) 0.078(5) -0.018(3) -0.010(3) -0.017(3)
C01O 0.052(4) 0.042(4) 0.081(5) -0.018(3) -0.003(3) -0.019(3)
C01P 0.070(5) 0.046(4) 0.070(5) -0.026(3) -0.009(4) -0.016(3)
C01Q 0.072(5) 0.044(4) 0.085(5) -0.014(4) -0.027(4) -0.020(3)

_geom_special_details            
;
 All esds (except the esd in the dihedral angle between two l.s. planes)
 are estimated using the full covariance matrix.  The cell esds are taken
 into account individually in the estimation of esds in distances, angles
 and torsion angles; correlations between esds in cell parameters are only
 used when they are defined by crystal symmetry.  An approximate (isotropic)
 treatment of cell esds is used for estimating esds involving l.s. planes.
;
loop_
_geom_bond_atom_site_label_1
_geom_bond_atom_site_label_2
_geom_bond_distance
_geom_bond_site_symmetry_2
_geom_bond_publ_flag
Fe01 Cl02 2.2431(16) . ?
Fe01 N004 2.046(4) . ?
Fe01 N008 2.069(5) . ?
Fe01 N009 2.066(5) . ?
Fe01 N00A 2.059(4) . ?
O003 C01C 1.207(7) . ?
N004 C00C 1.398(7) . ?
N004 C00M 1.389(8) . ?
O005 C012 1.223(7) . ?
O8 H8 0.8300 . ?
O8 C012 1.324(7) . ?
O007 C01K 1.217(8) . ?
N008 C00R 1.387(7) . ?
N008 C00V 1.379(7) . ?
N009 C00I 1.396(7) . ?
N009 C00P 1.359(7) . ?
N00A C00S 1.359(8) . ?
N00A C00X 1.402(7) . ?
O9 H9 0.8300 . ?
O9 C01C 1.340(8) . ?
C00C C00G 1.384(8) . ?
C00C C00O 1.441(8) . ?
O00D C01P 1.196(8) . ?
O10 H10 0.8300 . ?
O10 C01P 1.338(8) . ?
O11 H11 0.8300 . ?
O11 C01K 1.346(8) . ?
C00G C00I 1.397(8) . ?
C00G C00L 1.504(7) . ?
C00H H00H 0.9400 . ?
C00H C00K 1.401(8) . ?
C00H C00L 1.387(8) . ?
C00I C01E 1.430(9) . ?
C00J C00P 1.416(8) . ?
C00J C00S 1.408(8) . ?
C00J C00Y 1.505(8) . ?
C00K H00K 0.9400 . ?
C00K C013 1.371(8) . ?
C00L C01L 1.383(8) . ?
C00M C00N 1.441(8) . ?
C00M C00T 1.402(8) . ?
C00N H00N 0.9400 . ?
C00N C00O 1.341(9) . ?
C00O H00O 0.9400 . ?
C00P C015 1.435(9) . ?
C00Q C00V 1.397(8) . ?
C00Q C00X 1.382(9) . ?
C00Q C00Z 1.520(7) . ?
C00R C00T 1.407(8) . ?
C00R C01I 1.422(8) . ?
C00S C014 1.446(8) . ?
C00T C00U 1.512(8) . ?
C00U C01M 1.363(9) . ?
C00U C01N 1.407(9) . ?
C00V C010 1.452(8) . ?
C00W H00W 0.9400 . ?
C00W C00X 1.428(8) . ?
C00W C014 1.345(9) . ?
C00Y C01B 1.384(9) . ?
C00Y C01F 1.393(9) . ?
C00Z C017 1.380(8) . ?
C00Z C01D 1.393(9) . ?
C010 H010 0.9400 . ?
C010 C01I 1.356(8) . ?
C011 H011 0.9400 . ?
C011 C018 1.383(9) . ?
C011 C01B 1.386(9) . ?
C012 C013 1.470(8) . ?
C013 C01G 1.401(9) . ?
C014 H014 0.9400 . ?
C015 H015 0.9400 . ?
C015 C01E 1.343(9) . ?
C016 C01O 1.388(9) . ?
C016 C01P 1.485(9) . ?
C016 C01Q 1.383(9) . ?
C017 H017 0.9400 . ?
C017 C019 1.377(8) . ?
C018 C01H 1.402(10) . ?
C018 C01K 1.459(9) . ?
C019 H019 0.9400 . ?
C019 C01A 1.389(9) . ?
C01A C01C 1.491(8) . ?
C01A C01J 1.401(9) . ?
C01B H01B 0.9400 . ?
C01D H01D 0.9400 . ?
C01D C01J 1.377(8) . ?
C01E H01E 0.9400 . ?
C01F H01F 0.9400 . ?
C01F C01H 1.402(9) . ?
C01G H01G 0.9400 . ?
C01G C01L 1.383(8) . ?
C01H H01H 0.9400 . ?
C01I H01I 0.9400 . ?
C01J H01J 0.9400 . ?
C01L H01L 0.9400 . ?
C01M H01M 0.9400 . ?
C01M C01Q 1.394(10) . ?
C01N H01N 0.9400 . ?
C01N C01O 1.389(9) . ?
C01O H01O 0.9400 . ?
C01Q H01Q 0.9400 . ?

loop_
_geom_angle_atom_site_label_1
_geom_angle_atom_site_label_2
_geom_angle_atom_site_label_3
_geom_angle
_geom_angle_site_symmetry_1
_geom_angle_site_symmetry_3
_geom_angle_publ_flag
N004 Fe01 Cl02 100.06(13) . . ?
N004 Fe01 N008 88.21(19) . . ?
N004 Fe01 N009 88.06(18) . . ?
N004 Fe01 N00A 152.90(18) . . ?
N008 Fe01 Cl02 99.20(13) . . ?
N009 Fe01 Cl02 100.48(15) . . ?
N009 Fe01 N008 160.32(19) . . ?
N00A Fe01 Cl02 107.04(14) . . ?
N00A Fe01 N008 87.83(18) . . ?
N00A Fe01 N009 86.74(18) . . ?
C00C N004 Fe01 126.0(4) . . ?
C00M N004 Fe01 126.3(4) . . ?
C00M N004 C00C 107.0(4) . . ?
C012 O8 H8 109.5 . . ?
C00R N008 Fe01 123.9(4) . . ?
C00V N008 Fe01 124.0(4) . . ?
C00V N008 C00R 106.1(5) . . ?
C00I N009 Fe01 124.0(4) . . ?
C00P N009 Fe01 127.0(4) . . ?
C00P N009 C00I 105.4(5) . . ?
C00S N00A Fe01 128.0(4) . . ?
C00S N00A C00X 106.6(4) . . ?
C00X N00A Fe01 125.3(4) . . ?
C01C O9 H9 109.5 . . ?
N004 C00C C00O 107.9(5) . . ?
C00G C00C N004 125.6(5) . . ?
C00G C00C C00O 126.4(5) . . ?
C01P O10 H10 109.5 . . ?
C01K O11 H11 109.5 . . ?
C00C C00G C00I 125.4(5) . . ?
C00C C00G C00L 117.9(5) . . ?
C00I C00G C00L 116.7(5) . . ?
C00K C00H H00H 120.3 . . ?
C00L C00H H00H 120.3 . . ?
C00L C00H C00K 119.5(5) . . ?
N009 C00I C00G 123.9(6) . . ?
N009 C00I C01E 109.3(5) . . ?
C00G C00I C01E 126.6(5) . . ?
C00P C00J C00Y 118.0(5) . . ?
C00S C00J C00P 123.1(5) . . ?
C00S C00J C00Y 118.8(5) . . ?
C00H C00K H00K 119.2 . . ?
C013 C00K C00H 121.5(5) . . ?
C013 C00K H00K 119.2 . . ?
C00H C00L C00G 120.4(5) . . ?
C01L C00L C00G 120.2(5) . . ?
C01L C00L C00H 119.3(5) . . ?
N004 C00M C00N 108.6(5) . . ?
N004 C00M C00T 125.8(5) . . ?
C00T C00M C00N 125.3(6) . . ?
C00M C00N H00N 126.1 . . ?
C00O C00N C00M 107.8(5) . . ?
C00O C00N H00N 126.1 . . ?
C00C C00O H00O 125.7 . . ?
C00N C00O C00C 108.5(5) . . ?
C00N C00O H00O 125.7 . . ?
N009 C00P C00J 124.4(6) . . ?
N009 C00P C015 110.8(5) . . ?
C00J C00P C015 124.7(6) . . ?
C00V C00Q C00Z 119.2(5) . . ?
C00X C00Q C00V 124.8(5) . . ?
C00X C00Q C00Z 115.8(5) . . ?
N008 C00R C00T 124.4(5) . . ?
N008 C00R C01I 110.3(5) . . ?
C00T C00R C01I 125.3(6) . . ?
N00A C00S C00J 126.1(5) . . ?
N00A C00S C014 109.9(5) . . ?
C00J C00S C014 123.8(6) . . ?
C00M C00T C00R 124.3(5) . . ?
C00M C00T C00U 117.2(5) . . ?
C00R C00T C00U 118.2(5) . . ?
C01M C00U C00T 120.1(6) . . ?
C01M C00U C01N 118.7(6) . . ?
C01N C00U C00T 121.2(5) . . ?
N008 C00V C00Q 124.4(6) . . ?
N008 C00V C010 109.0(5) . . ?
C00Q C00V C010 126.7(5) . . ?
C00X C00W H00W 125.6 . . ?
C014 C00W H00W 125.6 . . ?
C014 C00W C00X 108.7(5) . . ?
N00A C00X C00W 108.1(5) . . ?
C00Q C00X N00A 125.9(5) . . ?
C00Q C00X C00W 126.0(5) . . ?
C01B C00Y C00J 121.8(5) . . ?
C01B C00Y C01F 119.0(6) . . ?
C01F C00Y C00J 119.2(6) . . ?
C017 C00Z C00Q 117.3(5) . . ?
C017 C00Z C01D 118.9(5) . . ?
C01D C00Z C00Q 123.8(5) . . ?
C00V C010 H010 126.3 . . ?
C01I C010 C00V 107.4(5) . . ?
C01I C010 H010 126.3 . . ?
C018 C011 H011 119.8 . . ?
C018 C011 C01B 120.5(6) . . ?
C01B C011 H011 119.8 . . ?
O005 C012 O8 121.7(5) . . ?
O005 C012 C013 123.7(6) . . ?
O8 C012 C013 114.6(5) . . ?
C00K C013 C012 120.9(6) . . ?
C00K C013 C01G 118.4(6) . . ?
C01G C013 C012 120.7(5) . . ?
C00S C014 H014 126.8 . . ?
C00W C014 C00S 106.5(5) . . ?
C00W C014 H014 126.8 . . ?
C00P C015 H015 126.6 . . ?
C01E C015 C00P 106.8(5) . . ?
C01E C015 H015 126.6 . . ?
C01O C016 C01P 119.4(6) . . ?
C01Q C016 C01O 118.1(6) . . ?
C01Q C016 C01P 122.4(6) . . ?
C00Z C017 H017 119.4 . . ?
C019 C017 C00Z 121.3(6) . . ?
C019 C017 H017 119.4 . . ?
C011 C018 C01H 120.0(6) . . ?
C011 C018 C01K 120.3(6) . . ?
C01H C018 C01K 119.8(6) . . ?
C017 C019 H019 120.1 . . ?
C017 C019 C01A 119.7(6) . . ?
C01A C019 H019 120.1 . . ?
C019 C01A C01C 121.2(5) . . ?
C019 C01A C01J 119.7(5) . . ?
C01J C01A C01C 119.0(5) . . ?
C00Y C01B C011 120.7(6) . . ?
C00Y C01B H01B 119.6 . . ?
C011 C01B H01B 119.6 . . ?
O003 C01C O9 122.6(5) . . ?
O003 C01C C01A 126.5(6) . . ?
O9 C01C C01A 110.9(5) . . ?
C00Z C01D H01D 119.5 . . ?
C01J C01D C00Z 120.9(6) . . ?
C01J C01D H01D 119.5 . . ?
C00I C01E H01E 126.2 . . ?
C015 C01E C00I 107.7(6) . . ?
C015 C01E H01E 126.2 . . ?
C00Y C01F H01F 119.5 . . ?
C00Y C01F C01H 121.0(6) . . ?
C01H C01F H01F 119.5 . . ?
C013 C01G H01G 119.8 . . ?
C01L C01G C013 120.4(6) . . ?
C01L C01G H01G 119.8 . . ?
C018 C01H C01F 118.8(6) . . ?
C018 C01H H01H 120.6 . . ?
C01F C01H H01H 120.6 . . ?
C00R C01I H01I 126.4 . . ?
C010 C01I C00R 107.2(5) . . ?
C010 C01I H01I 126.4 . . ?
C01A C01J H01J 120.3 . . ?
C01D C01J C01A 119.5(6) . . ?
C01D C01J H01J 120.3 . . ?
O007 C01K O11 121.4(6) . . ?
O007 C01K C018 125.8(6) . . ?
O11 C01K C018 112.7(6) . . ?
C00L C01L C01G 120.8(6) . . ?
C00L C01L H01L 119.6 . . ?
C01G C01L H01L 119.6 . . ?
C00U C01M H01M 119.3 . . ?
C00U C01M C01Q 121.4(6) . . ?
C01Q C01M H01M 119.3 . . ?
C00U C01N H01N 120.2 . . ?
C01O C01N C00U 119.5(6) . . ?
C01O C01N H01N 120.2 . . ?
C016 C01O C01N 121.5(6) . . ?
C016 C01O H01O 119.2 . . ?
C01N C01O H01O 119.2 . . ?
O00D C01P O10 123.2(7) . . ?
O00D C01P C016 124.5(7) . . ?
O10 C01P C016 112.2(6) . . ?
C016 C01Q C01M 120.6(6) . . ?
C016 C01Q H01Q 119.7 . . ?
C01M C01Q H01Q 119.7 . . ?

loop_
_geom_torsion_atom_site_label_1
_geom_torsion_atom_site_label_2
_geom_torsion_atom_site_label_3
_geom_torsion_atom_site_label_4
_geom_torsion
_geom_torsion_site_symmetry_1
_geom_torsion_site_symmetry_2
_geom_torsion_site_symmetry_3
_geom_torsion_site_symmetry_4
_geom_torsion_publ_flag
Fe01 N004 C00C C00G -0.7(7) . . . . ?
Fe01 N004 C00C C00O 174.9(3) . . . . ?
Fe01 N004 C00M C00N -174.6(3) . . . . ?
Fe01 N004 C00M C00T -0.5(8) . . . . ?
Fe01 N008 C00R C00T -29.5(7) . . . . ?
Fe01 N008 C00R C01I 151.4(4) . . . . ?
Fe01 N008 C00V C00Q 29.7(7) . . . . ?
Fe01 N008 C00V C010 -151.0(4) . . . . ?
Fe01 N009 C00I C00G 28.0(8) . . . . ?
Fe01 N009 C00I C01E -157.2(4) . . . . ?
Fe01 N009 C00P C00J -25.8(8) . . . . ?
Fe01 N009 C00P C015 156.9(4) . . . . ?
Fe01 N00A C00S C00J -3.1(8) . . . . ?
Fe01 N00A C00S C014 -178.9(4) . . . . ?
Fe01 N00A C00X C00Q 2.4(8) . . . . ?
Fe01 N00A C00X C00W -179.9(4) . . . . ?
N004 C00C C00G C00I -10.6(9) . . . . ?
N004 C00C C00G C00L 167.7(5) . . . . ?
N004 C00C C00O C00N -2.8(6) . . . . ?
N004 C00M C00N C00O 2.2(6) . . . . ?
N004 C00M C00T C00R 9.5(9) . . . . ?
N004 C00M C00T C00U -163.9(5) . . . . ?
O005 C012 C013 C00K -3.0(10) . . . . ?
O005 C012 C013 C01G 177.2(6) . . . . ?
O8 C012 C013 C00K 179.4(6) . . . . ?
O8 C012 C013 C01G -0.4(9) . . . . ?
N008 C00R C00T C00M 6.8(9) . . . . ?
N008 C00R C00T C00U -179.9(5) . . . . ?
N008 C00R C01I C010 0.9(7) . . . . ?
N008 C00V C010 C01I -1.9(6) . . . . ?
N009 C00I C01E C015 -2.2(7) . . . . ?
N009 C00P C015 C01E 1.0(7) . . . . ?
N00A C00S C014 C00W 0.8(7) . . . . ?
C00C N004 C00M C00N -3.8(6) . . . . ?
C00C N004 C00M C00T 170.3(5) . . . . ?
C00C C00G C00I N009 -4.2(9) . . . . ?
C00C C00G C00I C01E -178.0(6) . . . . ?
C00C C00G C00L C00H 116.5(6) . . . . ?
C00C C00G C00L C01L -63.6(7) . . . . ?
C00G C00C C00O C00N 172.7(5) . . . . ?
C00G C00I C01E C015 172.4(6) . . . . ?
C00G C00L C01L C01G 178.9(6) . . . . ?
C00H C00K C013 C012 178.5(6) . . . . ?
C00H C00K C013 C01G -1.8(9) . . . . ?
C00H C00L C01L C01G -1.2(9) . . . . ?
C00I N009 C00P C00J 175.1(6) . . . . ?
C00I N009 C00P C015 -2.2(7) . . . . ?
C00I C00G C00L C00H -65.0(7) . . . . ?
C00I C00G C00L C01L 114.9(6) . . . . ?
C00J C00P C015 C01E -176.3(6) . . . . ?
C00J C00S C014 C00W -175.1(6) . . . . ?
C00J C00Y C01B C011 -178.8(6) . . . . ?
C00J C00Y C01F C01H 177.4(7) . . . . ?
C00K C00H C00L C00G -178.8(5) . . . . ?
C00K C00H C00L C01L 1.4(9) . . . . ?
C00K C013 C01G C01L 2.0(9) . . . . ?
C00L C00G C00I N009 177.5(5) . . . . ?
C00L C00G C00I C01E 3.6(8) . . . . ?
C00L C00H C00K C013 0.1(9) . . . . ?
C00M N004 C00C C00G -171.5(5) . . . . ?
C00M N004 C00C C00O 4.1(6) . . . . ?
C00M C00N C00O C00C 0.4(6) . . . . ?
C00M C00T C00U C01M 62.3(8) . . . . ?
C00M C00T C00U C01N -119.4(7) . . . . ?
C00N C00M C00T C00R -177.4(5) . . . . ?
C00N C00M C00T C00U 9.2(8) . . . . ?
C00O C00C C00G C00I 174.7(5) . . . . ?
C00O C00C C00G C00L -7.0(8) . . . . ?
C00P N009 C00I C00G -172.1(5) . . . . ?
C00P N009 C00I C01E 2.7(6) . . . . ?
C00P C00J C00S N00A 7.6(9) . . . . ?
C00P C00J C00S C014 -177.1(6) . . . . ?
C00P C00J C00Y C01B -69.7(8) . . . . ?
C00P C00J C00Y C01F 109.9(7) . . . . ?
C00P C015 C01E C00I 0.7(7) . . . . ?
C00Q C00V C010 C01I 177.3(6) . . . . ?
C00Q C00Z C017 C019 -177.8(5) . . . . ?
C00Q C00Z C01D C01J 177.3(5) . . . . ?
C00R N008 C00V C00Q -176.8(5) . . . . ?
C00R N008 C00V C010 2.4(6) . . . . ?
C00R C00T C00U C01M -111.5(7) . . . . ?
C00R C00T C00U C01N 66.7(8) . . . . ?
C00S N00A C00X C00Q -173.7(6) . . . . ?
C00S N00A C00X C00W 4.0(6) . . . . ?
C00S C00J C00P N009 7.5(9) . . . . ?
C00S C00J C00P C015 -175.5(6) . . . . ?
C00S C00J C00Y C01B 112.6(7) . . . . ?
C00S C00J C00Y C01F -67.8(8) . . . . ?
C00T C00M C00N C00O -172.0(5) . . . . ?
C00T C00R C01I C010 -178.2(6) . . . . ?
C00T C00U C01M C01Q 178.6(7) . . . . ?
C00T C00U C01N C01O -179.5(6) . . . . ?
C00U C01M C01Q C016 0.5(13) . . . . ?
C00U C01N C01O C016 1.4(11) . . . . ?
C00V N008 C00R C00T 177.0(5) . . . . ?
C00V N008 C00R C01I -2.1(6) . . . . ?
C00V C00Q C00X N00A -13.5(9) . . . . ?
C00V C00Q C00X C00W 169.2(6) . . . . ?
C00V C00Q C00Z C017 127.1(6) . . . . ?
C00V C00Q C00Z C01D -51.3(8) . . . . ?
C00V C010 C01I C00R 0.6(7) . . . . ?
C00X N00A C00S C00J 172.8(6) . . . . ?
C00X N00A C00S C014 -3.0(6) . . . . ?
C00X C00Q C00V N008 -3.8(9) . . . . ?
C00X C00Q C00V C010 177.1(6) . . . . ?
C00X C00Q C00Z C017 -48.4(7) . . . . ?
C00X C00Q C00Z C01D 133.2(6) . . . . ?
C00X C00W C014 C00S 1.7(7) . . . . ?
C00Y C00J C00P N009 -170.1(5) . . . . ?
C00Y C00J C00P C015 6.9(9) . . . . ?
C00Y C00J C00S N00A -174.8(5) . . . . ?
C00Y C00J C00S C014 0.5(9) . . . . ?
C00Y C01F C01H C018 2.9(11) . . . . ?
C00Z C00Q C00V N008 -178.9(5) . . . . ?
C00Z C00Q C00V C010 2.0(9) . . . . ?
C00Z C00Q C00X N00A 161.7(5) . . . . ?
C00Z C00Q C00X C00W -15.6(9) . . . . ?
C00Z C017 C019 C01A 0.2(9) . . . . ?
C00Z C01D C01J C01A 0.6(10) . . . . ?
C011 C018 C01H C01F -1.5(11) . . . . ?
C011 C018 C01K O007 16.2(12) . . . . ?
C011 C018 C01K O11 -160.1(7) . . . . ?
C012 C013 C01G C01L -178.3(6) . . . . ?
C013 C01G C01L C00L -0.5(10) . . . . ?
C014 C00W C00X N00A -3.6(7) . . . . ?
C014 C00W C00X C00Q 174.1(6) . . . . ?
C017 C00Z C01D C01J -1.1(9) . . . . ?
C017 C019 C01A C01C 176.7(6) . . . . ?
C017 C019 C01A C01J -0.7(9) . . . . ?
C018 C011 C01B C00Y -0.2(10) . . . . ?
C019 C01A C01C O003 176.6(6) . . . . ?
C019 C01A C01C O9 -2.7(8) . . . . ?
C019 C01A C01J C01D 0.3(9) . . . . ?
C01B C00Y C01F C01H -2.9(10) . . . . ?
C01B C011 C018 C01H 0.2(10) . . . . ?
C01B C011 C018 C01K 179.5(6) . . . . ?
C01C C01A C01J C01D -177.2(6) . . . . ?
C01D C00Z C017 C019 0.7(9) . . . . ?
C01F C00Y C01B C011 1.5(10) . . . . ?
C01H C018 C01K O007 -164.5(8) . . . . ?
C01H C018 C01K O11 19.3(10) . . . . ?
C01I C00R C00T C00M -174.3(6) . . . . ?
C01I C00R C00T C00U -0.9(8) . . . . ?
C01J C01A C01C O003 -6.0(10) . . . . ?
C01J C01A C01C O9 174.7(6) . . . . ?
C01K C018 C01H C01F 179.1(7) . . . . ?
C01M C00U C01N C01O -1.2(11) . . . . ?
C01N C00U C01M C01Q 0.3(11) . . . . ?
C01O C016 C01P O00D 0.7(12) . . . . ?
C01O C016 C01P O10 -177.2(7) . . . . ?
C01O C016 C01Q C01M -0.3(12) . . . . ?
C01P C016 C01O C01N 176.9(7) . . . . ?
C01P C016 C01Q C01M -177.7(8) . . . . ?
C01Q C016 C01O C01N -0.6(11) . . . . ?
C01Q C016 C01P O00D 178.1(8) . . . . ?
C01Q C016 C01P O10 0.2(11) . . . . ?

_smtbx_masks_special_details     
;
A solvent mask was calculated and 0 electrons were 
found in a volume of 264\%A^3^ in 2 voids per unit cell. 
This is consistent with the presence of 
4[CH3COOH] per Asymmetric Unit 
which account for 64 electrons 
per unit cell.
;
loop_
_smtbx_masks_void_nr
_smtbx_masks_void_average_x
_smtbx_masks_void_average_y
_smtbx_masks_void_average_z
_smtbx_masks_void_volume
_smtbx_masks_void_count_electrons
_smtbx_masks_void_content
1 -0.788 0.000 0.500 242.2 0.0 '0.5 CH3COOH'
2 0.183 0.240 0.794 11.4 0.0 ?
3 0.817 0.760 0.206 11.4 0.0 ?

_smtbx_masks_void_probe_radius   1.2
_smtbx_masks_void_truncation_radius 1.2
_shelx_res_file                  
;
TITL lk158fetcppcl_a.res in P-1
REM Old TITL LK158FeTCPPCl in P-1
REM SHELXT solution in P-1
REM R1 0.202, Rweak 0.018, Alpha 0.052, Orientation as input
REM Formula found by SHELXT: C50 N6 O4 Cl Fe
CELL 0.71073 9.4258 15.6984 15.9354 70.25 87.219 73.749
ZERR 2 0.0008 0.0013 0.0015 0.008 0.007 0.007
LATT 1
SFAC C H Cl Fe N O
UNIT 96 56 2 2 8 16

L.S. 10
PLAN  20
SIZE 0.05 0.13 0.2
TEMP -65
CONF
list 4
MORE -1
BOND $H
fmap 2 53
acta
ABIN
REM <olex2.extras>
REM <HklSrc "%.\\LK158FeTCPPCl.hkl">
REM </olex2.extras>

WGHT    0.185100    0.523200
FVAR       0.39927
FE01  4    0.296730    0.453642    0.628802    11.00000    0.03474    0.04503 =
         0.03014   -0.01414    0.00033   -0.01200
CL02  3    0.068059    0.435520    0.638583    11.00000    0.04055    0.06997 =
         0.05353   -0.03274    0.01102   -0.02749
O003  6    0.108810    0.697877    1.138151    11.00000    0.05854    0.04751 =
         0.04859   -0.02420   -0.00512   -0.01339
N004  5    0.299773    0.517260    0.493782    11.00000    0.03101    0.04877 =
         0.03490   -0.01536   -0.00105   -0.01337
O005  6    0.499008    0.201760    0.125106    11.00000    0.05500    0.04890 =
         0.05443   -0.02469   -0.00673   -0.00939
O8    6    0.255696    0.267727    0.108793    11.00000    0.06147    0.06286 =
         0.06288   -0.03220   -0.01055   -0.01231
AFIX 147
H8    2    0.264174    0.243667    0.069096    11.00000   -1.50000
AFIX   0
O007  6    0.791698   -0.206017    1.019982    11.00000    0.08260    0.04503 =
         0.05806   -0.01293   -0.02031   -0.01987
N008  5    0.249239    0.585629    0.641116    11.00000    0.03264    0.04776 =
         0.03340   -0.01536    0.00212   -0.01101
N009  5    0.415644    0.328359    0.612727    11.00000    0.04362    0.04622 =
         0.03034   -0.01718   -0.00040   -0.00745
N00A  5    0.391292    0.398441    0.756488    11.00000    0.03110    0.05129 =
         0.03257   -0.02025    0.00234   -0.01040
O9    6    0.042958    0.563969    1.178107    11.00000    0.07988    0.07758 =
         0.04447   -0.03399    0.02432   -0.03589
AFIX 147
H9    2    0.000517    0.583673    1.217567    11.00000   -1.50000
AFIX   0
C00C  1    0.334317    0.471315    0.430963    11.00000    0.03080    0.04925 =
         0.02976   -0.01393    0.00773   -0.01505
O00D  6   -0.138059    1.119312    0.235101    11.00000    0.07864    0.04113 =
         0.11380   -0.01402   -0.01568   -0.01998
O10   6   -0.283878    1.041591    0.206114    11.00000    0.08335    0.03912 =
         0.11274   -0.01848   -0.05043   -0.00490
AFIX 147
H10   2   -0.337941    1.095610    0.180694    11.00000   -1.50000
AFIX   0
O11   6    0.945078   -0.130878    1.046103    11.00000    0.11226    0.04233 =
         0.11606   -0.01195   -0.06765   -0.02050
AFIX 147
H11   2    0.991260   -0.185282    1.076868    11.00000   -1.50000
AFIX   0
C00G  1    0.373748    0.374688    0.449968    11.00000    0.03255    0.06208 =
         0.02722   -0.01856    0.00553   -0.01724
C00H  1    0.508329    0.285679    0.351820    11.00000    0.02699    0.05329 =
         0.04458   -0.01786    0.00450   -0.01561
AFIX  43
H00H  2    0.596327    0.270877    0.385659    11.00000   -1.20000
AFIX   0
C00I  1    0.407923    0.306971    0.535162    11.00000    0.03608    0.05486 =
         0.03866   -0.02316    0.00142   -0.01093
C00J  1    0.506810    0.233108    0.767137    11.00000    0.03813    0.04076 =
         0.03755   -0.00986   -0.00416   -0.00876
C00K  1    0.509090    0.254401    0.279185    11.00000    0.03931    0.04800 =
         0.04361   -0.02210    0.00996   -0.01570
AFIX  43
H00K  2    0.598455    0.218390    0.264832    11.00000   -1.20000
AFIX   0
C00L  1    0.376758    0.338644    0.373413    11.00000    0.03580    0.04516 =
         0.03444   -0.01752   -0.00026   -0.01439
C00M  1    0.246005    0.612997    0.446471    11.00000    0.03498    0.05274 =
         0.04314   -0.01811    0.00203   -0.01859
C00N  1    0.256691    0.627157    0.352457    11.00000    0.04368    0.04956 =
         0.03811   -0.00394   -0.00462   -0.02386
AFIX  43
H00N  2    0.230794    0.685503    0.305796    11.00000   -1.20000
AFIX   0
C00O  1    0.310176    0.542239    0.343418    11.00000    0.03316    0.06283 =
         0.03385   -0.01746    0.00138   -0.01797
AFIX  43
H00O  2    0.328790    0.530887    0.289106    11.00000   -1.20000
AFIX   0
C00P  1    0.470470    0.243929    0.678252    11.00000    0.04275    0.04789 =
         0.03818   -0.01425   -0.00184   -0.01161
C00Q  1    0.284016    0.537212    0.803926    11.00000    0.04231    0.05111 =
         0.03239   -0.01791    0.00188   -0.01946
C00R  1    0.174846    0.668483    0.575285    11.00000    0.03936    0.04501 =
         0.04183   -0.01798   -0.00033   -0.01861
C00S  1    0.474070    0.308819    0.800054    11.00000    0.03989    0.05217 =
         0.03305   -0.01599    0.00277   -0.01634
C00T  1    0.178837    0.683146    0.483174    11.00000    0.03413    0.03671 =
         0.03902   -0.01294   -0.00414   -0.01021
C00U  1    0.091880    0.777705    0.419509    11.00000    0.04269    0.04959 =
         0.04568   -0.01959    0.00214   -0.01400
C00V  1    0.222689    0.601934    0.720988    11.00000    0.04370    0.05062 =
         0.03972   -0.02201    0.00599   -0.02499
C00W  1    0.455911    0.384364    0.898322    11.00000    0.04947    0.06364 =
         0.03961   -0.02454   -0.00326   -0.01462
AFIX  43
H00W  2    0.466820    0.400033    0.949135    11.00000   -1.20000
AFIX   0
C00X  1    0.372509    0.446556    0.817826    11.00000    0.03776    0.05710 =
         0.03593   -0.01665    0.00158   -0.01923
C00Y  1    0.589510    0.136467    0.827852    11.00000    0.04846    0.04061 =
         0.04544   -0.01338   -0.01054   -0.01262
C00Z  1    0.243679    0.563173    0.887385    11.00000    0.04391    0.05184 =
         0.03117   -0.01746    0.00300   -0.01537
C010  1    0.124136    0.696142    0.703803    11.00000    0.04023    0.04572 =
         0.05053   -0.02528    0.00578   -0.01487
AFIX  43
H010  2    0.086341    0.724191    0.746836    11.00000   -1.20000
AFIX   0
C011  1    0.601193   -0.024184    0.915266    11.00000    0.06203    0.04178 =
         0.04744   -0.01889   -0.00478   -0.01994
AFIX  43
H011  2    0.554873   -0.072808    0.935378    11.00000   -1.20000
AFIX   0
C012  1    0.385802    0.243778    0.151185    11.00000    0.05433    0.03587 =
         0.03877   -0.01155   -0.00619   -0.01117
C013  1    0.382517    0.275093    0.228548    11.00000    0.04426    0.04989 =
         0.04311   -0.01628   -0.00134   -0.01722
C014  1    0.516273    0.299660    0.889412    11.00000    0.04399    0.05486 =
         0.04015   -0.01539   -0.00835   -0.00719
AFIX  43
H014  2    0.574451    0.245213    0.932742    11.00000   -1.20000
AFIX   0
C015  1    0.492811    0.167796    0.643996    11.00000    0.05858    0.03636 =
         0.05175   -0.01372   -0.00326   -0.01198
AFIX  43
H015  2    0.528323    0.103073    0.676520    11.00000   -1.20000
AFIX   0
C016  1   -0.075512    0.952675    0.303043    11.00000    0.04959    0.03556 =
         0.05910   -0.01649   -0.01187   -0.01062
C017  1    0.191580    0.500753    0.956601    11.00000    0.05329    0.05307 =
         0.04210   -0.02182    0.00609   -0.01805
AFIX  43
H017  2    0.185896    0.444017    0.951114    11.00000   -1.20000
AFIX   0
C018  1    0.746258   -0.040925    0.942934    11.00000    0.06922    0.04050 =
         0.04445   -0.01570   -0.01205   -0.01645
C019  1    0.147758    0.519958    1.033543    11.00000    0.04794    0.05670 =
         0.03492   -0.01589    0.00776   -0.01910
AFIX  43
H019  2    0.112801    0.476544    1.080093    11.00000   -1.20000
AFIX   0
C01A  1    0.155424    0.603765    1.042093    11.00000    0.04643    0.05351 =
         0.03413   -0.02008    0.00405   -0.02040
C01B  1    0.523614    0.063775    0.858094    11.00000    0.05846    0.04024 =
         0.04999   -0.01899   -0.00827   -0.01232
AFIX  43
H01B  2    0.425149    0.074189    0.839646    11.00000   -1.20000
AFIX   0
C01C  1    0.101550    0.629191    1.122361    11.00000    0.05055    0.05320 =
         0.03389   -0.01730    0.00245   -0.01590
C01D  1    0.253123    0.646558    0.896635    11.00000    0.05759    0.05470 =
         0.04186   -0.01498    0.00582   -0.02504
AFIX  43
H01D  2    0.290046    0.689057    0.850295    11.00000   -1.20000
AFIX   0
C01E  1    0.453181    0.206871    0.556480    11.00000    0.04905    0.04856 =
         0.04890   -0.02066   -0.00263   -0.00906
AFIX  43
H01E  2    0.454894    0.174277    0.516463    11.00000   -1.20000
AFIX   0
C01F  1    0.736573    0.119384    0.854037    11.00000    0.05902    0.04136 =
         0.06813   -0.00926   -0.01553   -0.01504
AFIX  43
H01F  2    0.783481    0.167529    0.831613    11.00000   -1.20000
AFIX   0
C01G  1    0.249586    0.326551    0.252490    11.00000    0.04477    0.05329 =
         0.04845   -0.02032   -0.00267   -0.01665
AFIX  43
H01G  2    0.161003    0.339824    0.219789    11.00000   -1.20000
AFIX   0
C01H  1    0.815658    0.031451    0.913337    11.00000    0.05893    0.05406 =
         0.07093   -0.00964   -0.02473   -0.02025
AFIX  43
H01H  2    0.913443    0.021204    0.932898    11.00000   -1.20000
AFIX   0
C01I  1    0.096654    0.736226    0.614185    11.00000    0.05097    0.04002 =
         0.04832   -0.01973   -0.00011   -0.00766
AFIX  43
H01I  2    0.037044    0.797372    0.583530    11.00000   -1.20000
AFIX   0
C01J  1    0.209120    0.667616    0.972727    11.00000    0.05256    0.05338 =
         0.04343   -0.02608    0.00245   -0.02083
AFIX  43
H01J  2    0.215061    0.724356    0.978085    11.00000   -1.20000
AFIX   0
C01K  1    0.827121   -0.133457    1.003688    11.00000    0.07539    0.04739 =
         0.05867   -0.01860   -0.02382   -0.02071
C01L  1    0.247953    0.357933    0.323965    11.00000    0.03542    0.05517 =
         0.04806   -0.02252    0.00087   -0.01065
AFIX  43
H01L  2    0.158206    0.392790    0.339107    11.00000   -1.20000
AFIX   0
C01M  1   -0.029445    0.784363    0.371907    11.00000    0.05541    0.04257 =
         0.09141   -0.01275   -0.02009   -0.02187
AFIX  43
H01M  2   -0.056881    0.729469    0.378162    11.00000   -1.20000
AFIX   0
C01N  1    0.131407    0.860456    0.409868    11.00000    0.04646    0.04543 =
         0.07809   -0.01750   -0.01033   -0.01655
AFIX  43
H01N  2    0.213546    0.857748    0.442860    11.00000   -1.20000
AFIX   0
C01O  1    0.048154    0.946180    0.351236    11.00000    0.05181    0.04156 =
         0.08093   -0.01761   -0.00276   -0.01864
AFIX  43
H01O  2    0.076236    1.001070    0.344036    11.00000   -1.20000
AFIX   0
C01P  1   -0.165127    1.046638    0.244829    11.00000    0.07046    0.04622 =
         0.07046   -0.02593   -0.00947   -0.01621
C01Q  1   -0.113699    0.870779    0.314167    11.00000    0.07206    0.04363 =
         0.08475   -0.01422   -0.02667   -0.01960
AFIX  43
H01Q  2   -0.197289    0.873431    0.282476    11.00000   -1.20000
AFIX   0
HKLF 4

REM  lk158fetcppcl_a.res in P-1
REM R1 =  0.1102 for    5509 Fo > 4sig(Fo)  and  0.1937 for all   11446 data
REM    563 parameters refined using      0 restraints

END

WGHT      0.1851      0.5155

REM Highest difference peak  1.640,  deepest hole -0.948,  1-sigma level  0.121
Q1    1   0.2659  0.5221  0.6173  11.00000  0.05    1.64
Q2    1   0.3341  0.3820  0.6480  11.00000  0.05    1.38
Q3    1   0.2012  0.4366  0.6547  11.00000  0.05    1.36
Q4    1   0.1031  0.3616  0.6612  11.00000  0.05    1.21
Q5    1   0.3624  0.4804  0.6393  11.00000  0.05    1.11
Q6    1   0.3020  0.5013  0.6392  11.00000  0.05    1.03
Q7    1   0.2583  0.4565  0.6752  11.00000  0.05    0.78
Q8    1   0.1052  0.4796  0.6541  11.00000  0.05    0.77
Q9    1   0.3194  0.4540  0.5783  11.00000  0.05    0.74
Q10   1   0.0276  0.5169  0.6167  11.00000  0.05    0.70
Q11   1   0.3049  0.4792  0.5600  11.00000  0.05    0.60
Q12   1   0.7210  0.0222  0.9446  11.00000  0.05    0.58
Q13   1  -0.0195  0.4188  0.6601  11.00000  0.05    0.58
Q14   1   0.1588  0.6173  0.4572  11.00000  0.05    0.57
Q15   1   0.2304  0.4019  0.6044  11.00000  0.05    0.57
Q16   1   0.4212  0.1808  0.1578  11.00000  0.05    0.56
Q17   1   0.8642 -0.1829  0.9868  11.00000  0.05    0.53
Q18   1   0.0740  0.8331  0.4138  11.00000  0.05    0.53
Q19   1  -0.1390  0.9201  0.3354  11.00000  0.05    0.53
Q20   1   0.0839  0.4311  0.5991  11.00000  0.05    0.52
;
_shelx_res_checksum              88365
_shelx_fab_file                  
;
-12 -13 1 -0.2676 0.0048
-12 -9 2 0.4038 -0.0005
-12 -8 1 -0.4390 0.0033
-12 -8 2 0.1673 0.0031
-12 -8 3 0.4805 -0.0008
-12 -7 1 -0.3933 -0.0020
-12 -7 2 -0.5317 0.0028
-12 -7 3 0.1555 0.0031
-12 -6 1 0.3602 -0.0035
-12 -6 2 -0.3694 -0.0022
-12 -6 3 -0.6004 0.0019
-12 -6 4 0.0601 0.0029
-12 -5 1 0.4883 0.0009
-12 -5 2 0.4526 -0.0019
-12 -5 3 -0.2465 -0.0018
-12 -5 4 -0.5958 0.0007
-12 -4 1 -0.1387 0.0004
-12 -4 2 0.3695 0.0007
-12 -4 3 0.4862 -0.0001
-12 -4 4 -0.0605 -0.0009
-12 -4 5 -0.4910 -0.0004
-12 -3 1 -0.3232 -0.0018
-12 -3 2 -0.2150 -0.0015
-12 -3 3 0.1783 -0.0001
-12 -3 4 0.4279 0.0014
-12 -3 5 0.1274 0.0006
-12 -2 1 -0.0833 0.0026
-12 -2 2 -0.1751 -0.0013
-12 -2 4 -0.0310 -0.0015
-12 -2 5 0.2791 0.0024
-12 -1 1 0.0432 0.0055
-12 -1 2 -0.0155 0.0041
-12 -1 3 0.0024 -0.0001
-12 -1 4 -0.1596 -0.0042
-12 -1 5 -0.1998 -0.0032
-12 0 1 0.1766 -0.0020
-12 0 2 -0.0583 0.0044
-12 0 3 0.0052 0.0049
-12 0 4 0.1637 0.0013
-12 0 5 -0.0374 -0.0044
-12 1 1 0.1432 -0.0091
-12 1 2 0.1020 -0.0027
-12 1 3 -0.1632 0.0031
-12 1 4 -0.0190 0.0050
-12 2 1 -0.1228 -0.0023
-12 2 2 0.1694 -0.0074
-12 2 3 0.0493 -0.0027
-12 2 4 -0.2487 0.0019
-12 3 1 -0.1397 0.0089
-12 3 2 -0.0386 -0.0020
-12 3 3 0.2013 -0.0059
-12 4 2 -0.1188 0.0067
-11 -14 1 -0.1411 0.0095
-11 -14 2 0.1382 0.0029
-11 -14 3 0.0628 -0.0110
-11 -14 4 -0.0346 -0.0071
-11 -13 1 -0.2779 -0.0026
-11 -13 2 -0.1853 0.0079
-11 -13 3 0.0761 0.0054
-11 -13 4 0.0634 -0.0074
-11 -12 1 0.2234 -0.0049
-11 -12 2 -0.2225 -0.0039
-11 -12 3 -0.1646 0.0053
-11 -11 1 0.4081 0.0024
-11 -11 2 0.1743 -0.0031
-11 -11 3 -0.1675 -0.0041
-11 -11 4 -0.0941 0.0023
-11 -11 5 -0.0128 0.0057
-11 -10 1 -0.0304 0.0016
-11 -10 2 0.3580 0.0019
-11 -10 3 0.0809 -0.0013
-11 -10 4 -0.1462 -0.0032
-11 -10 5 -0.0141 -0.0001
-11 -10 6 -0.0058 0.0038
-11 -10 7 -0.0703 0.0023
-11 -9 1 -0.4443 0.0004
-11 -9 2 0.0754 0.0007
-11 -9 3 0.3410 0.0009
-11 -8 1 -0.3127 0.0001
-11 -8 2 -0.4345 0.0013
-11 -8 3 0.1636 0.0002
-11 -8 4 0.3589 -0.0004
-11 -8 5 -0.0595 0.0005
-11 -7 1 0.3248 -0.0027
-11 -7 2 -0.3830 -0.0001
-11 -7 3 -0.4592 0.0018
-11 -7 4 0.1889 0.0002
-11 -7 5 0.3814 -0.0015
-11 -7 6 -0.0388 0.0001
-11 -7 7 -0.1825 0.0019
-11 -6 1 0.5251 -0.0005
-11 -6 2 0.3682 -0.0026
-11 -6 3 -0.3744 -0.0005
-11 -6 4 -0.4852 0.0019
-11 -6 5 0.1323 0.0007
-11 -6 6 0.3633 -0.0020
-11 -6 7 0.0348 -0.0010
-11 -6 8 -0.1156 0.0025
-11 -6 9 -0.0700 0.0016
-11 -5 1 -0.1099 0.0022
-11 -5 2 0.4923 0.0002
-11 -5 3 0.4167 -0.0018
-11 -5 4 -0.2723 -0.0009
-11 -5 5 -0.4648 0.0015
-11 -5 6 0.0139 0.0014
-11 -5 7 0.2717 -0.0019
-11 -5 8 0.1174 -0.0023
-11 -5 9 0.0118 0.0020
-11 -5 10 -0.0879 0.0031
-11 -5 11 -0.2368 -0.0016
-11 -4 1 -0.4326 -0.0005
-11 -4 2 -0.1927 0.0008
-11 -4 3 0.3615 0.0007
-11 -4 4 0.4212 -0.0005
-11 -4 5 -0.1010 -0.0011
-11 -4 6 -0.3630 0.0007
-11 -4 7 -0.1153 0.0019
-11 -4 8 0.1072 -0.0010
-11 -4 9 0.1598 -0.0032
-11 -4 10 0.1659 0.0006
-11 -4 11 -0.0519 0.0039
-11 -4 12 -0.3177 0.0000
-11 -3 1 -0.0690 0.0002
-11 -3 2 -0.3119 -0.0012
-11 -3 3 -0.2445 -0.0009
-11 -3 4 0.1574 0.0007
-11 -3 5 0.3443 0.0010
-11 -3 6 0.0835 -0.0008
-11 -3 7 -0.1794 -0.0004
-11 -3 8 -0.1977 0.0020
-11 -3 9 -0.0926 0.0003
-11 -3 10 0.1338 -0.0036
-11 -3 11 0.2955 -0.0011
-11 -3 12 0.0269 0.0038
-11 -2 1 0.1207 0.0031
-11 -2 2 0.0261 0.0020
-11 -2 3 -0.1217 -0.0011
-11 -2 4 -0.2267 -0.0028
-11 -2 5 -0.0652 -0.0000
-11 -2 6 0.1813 0.0023
-11 -2 7 0.2182 -0.0002
-11 -2 8 0.0478 -0.0014
-11 -2 9 -0.1974 0.0018
-11 -2 10 -0.2689 0.0016
-11 -2 11 0.0465 -0.0032
-11 -2 12 0.3577 -0.0028
-11 -1 1 0.1251 -0.0010
-11 -1 2 -0.0075 0.0031
-11 -1 3 0.0748 0.0036
-11 -1 4 0.0928 -0.0004
-11 -1 5 -0.1281 -0.0042
-11 -1 6 -0.2433 -0.0011
-11 -1 7 -0.0341 0.0031
-11 -1 8 0.2604 0.0007
-11 -1 9 0.2562 -0.0021
-11 -1 10 -0.1173 0.0012
-11 -1 11 -0.3690 0.0027
-11 -1 12 -0.0632 -0.0022
-11 0 1 0.1627 -0.0057
-11 0 2 0.0368 -0.0024
-11 0 3 -0.1601 0.0024
-11 0 4 0.0612 0.0049
-11 0 5 0.2777 0.0008
-11 0 6 0.0284 -0.0049
-11 0 7 -0.3315 -0.0024
-11 0 8 -0.2434 0.0033
-11 0 9 0.2069 0.0015
-11 0 10 0.3874 -0.0024
-11 0 11 0.0036 0.0005
-11 1 1 -0.0740 -0.0016
-11 1 2 0.2233 -0.0048
-11 1 3 -0.0180 -0.0032
-11 1 4 -0.3012 0.0013
-11 1 5 -0.0052 0.0054
-11 1 6 0.3915 0.0020
-11 1 7 0.1963 -0.0049
-11 1 8 -0.3193 -0.0034
-11 1 9 -0.3880 0.0030
-11 1 10 0.0926 0.0020
-11 2 1 -0.2340 0.0057
-11 2 2 0.0065 -0.0008
-11 2 3 0.2840 -0.0035
-11 2 4 -0.0387 -0.0034
-11 2 5 -0.4016 0.0002
-11 2 6 -0.0961 0.0053
-11 2 7 0.4192 0.0030
-11 2 8 0.3256 -0.0043
-11 3 1 -0.0055 0.0056
-11 3 2 -0.2133 0.0040
-11 3 3 0.0792 -0.0007
-11 3 5 -0.0348 -0.0032
-11 3 6 -0.4482 -0.0006
-11 3 7 -0.1786 0.0048
-11 4 1 0.1074 -0.0020
-11 4 2 -0.0854 0.0051
-11 4 3 -0.2001 0.0025
-11 4 4 0.1412 -0.0011
-11 4 5 0.3694 -0.0017
-11 4 6 -0.0184 -0.0028
-11 4 7 -0.4448 -0.0009
-11 5 1 0.0460 -0.0071
-11 5 2 0.0491 -0.0001
-11 5 3 -0.1732 0.0052
-11 5 4 -0.2026 0.0016
-11 5 5 0.1864 -0.0015
-11 5 6 0.3901 -0.0016
-11 6 2 0.1236 -0.0066
-11 6 3 0.0191 0.0012
-11 6 4 -0.2537 0.0056
-11 6 5 -0.2242 0.0016
-11 7 3 0.2058 -0.0067
-11 7 4 0.0266 0.0015
-10 -15 1 0.1897 0.0100
-10 -15 2 0.1184 -0.0073
-10 -15 3 -0.2079 -0.0138
-10 -15 4 -0.1031 0.0040
-10 -14 1 -0.2378 0.0042
-10 -14 2 0.0742 0.0111
-10 -14 3 0.1134 -0.0027
-10 -14 5 -0.0598 -0.0009
-10 -14 6 0.1568 0.0118
-10 -13 1 0.0271 -0.0075
-10 -13 2 -0.2399 0.0009
-10 -13 3 -0.0121 0.0104
-10 -13 4 0.0548 0.0015
-10 -13 5 -0.0861 -0.0109
-10 -13 6 -0.0038 -0.0051
-10 -13 7 0.1246 0.0085
-10 -12 1 0.4508 0.0013
-10 -12 2 0.0997 -0.0065
-10 -12 3 -0.1714 -0.0019
-10 -12 4 -0.0360 0.0081
-10 -12 5 -0.0156 0.0046
-10 -12 6 -0.0846 -0.0074
-10 -12 7 0.0422 -0.0079
-10 -11 1 -0.0376 0.0034
-10 -11 2 0.3732 0.0025
-10 -11 3 0.1041 -0.0043
-10 -11 4 -0.0831 -0.0035
-10 -11 5 -0.0010 0.0049
-10 -11 6 -0.0606 0.0061
-10 -11 7 -0.0957 -0.0033
-10 -11 8 0.0723 -0.0089
-10 -11 9 0.0685 -0.0010
-10 -10 1 -0.5232 -0.0029
-10 -10 2 -0.0264 0.0014
-10 -10 3 0.2666 0.0029
-10 -10 4 0.0409 -0.0018
-10 -10 5 -0.0245 -0.0038
-10 -10 6 0.0567 0.0017
-10 -10 7 -0.0676 0.0060
-10 -10 8 -0.0885 0.0005
-10 -10 9 0.0984 -0.0080
-10 -10 10 0.0291 -0.0054
-10 -10 11 -0.1798 0.0073
-10 -9 1 -0.1786 0.0002
-10 -9 2 -0.4077 -0.0023
-10 -9 3 0.0437 -0.0005
-10 -9 4 0.1851 0.0022
-10 -9 5 -0.0506 0.0004
-10 -9 6 -0.0171 -0.0028
-10 -9 7 0.0902 -0.0009
-10 -9 8 -0.0534 0.0045
-10 -9 9 -0.0465 0.0035
-10 -9 10 0.1402 -0.0054
-10 -9 11 -0.0096 -0.0084
-10 -8 1 0.3784 0.0012
-10 -8 2 -0.2346 0.0014
-10 -8 3 -0.3123 -0.0011
-10 -8 4 0.1364 -0.0018
-10 -8 5 0.1562 0.0008
-10 -8 6 -0.1159 0.0018
-10 -8 7 -0.0452 -0.0010
-10 -8 8 0.0683 -0.0023
-10 -8 9 -0.0525 0.0021
-10 -7 1 0.4049 -0.0018
-10 -7 2 0.2956 0.0001
-10 -7 3 -0.2958 0.0020
-10 -7 4 -0.2637 0.0003
-10 -7 5 0.1988 -0.0022
-10 -7 6 0.1683 -0.0009
-10 -7 7 -0.1145 0.0020
-10 -7 8 -0.0675 0.0009
-10 -7 9 -0.0077 -0.0025
-10 -7 10 -0.0948 -0.0004
-10 -6 1 -0.1215 0.0008
-10 -6 2 0.4250 -0.0016
-10 -6 3 0.2544 -0.0009
-10 -6 4 -0.3176 0.0017
-10 -6 5 -0.2521 0.0015
-10 -6 6 0.1909 -0.0017
-10 -6 7 0.1802 -0.0023
-10 -6 8 -0.0423 0.0012
-10 -6 9 -0.0422 0.0024
-10 -6 10 -0.1051 -0.0015
-10 -5 1 -0.4107 0.0012
-10 -5 2 -0.1192 0.0012
-10 -5 3 0.3940 -0.0009
-10 -5 4 0.2420 -0.0013
-10 -5 5 -0.2682 0.0009
-10 -5 6 -0.2394 0.0021
-10 -5 7 0.1082 -0.0004
-10 -5 8 0.1468 -0.0030
-10 -5 9 0.0677 -0.0004
-10 -5 10 0.0475 0.0030
-10 -5 11 -0.1790 0.0001
-10 -4 1 -0.0573 -0.0010
-10 -4 2 -0.3496 0.0001
-10 -4 3 -0.1403 0.0009
-10 -4 4 0.2913 0.0001
-10 -4 5 0.2222 -0.0011
-10 -4 6 -0.1492 -0.0002
-10 -4 7 -0.1833 0.0021
-10 -4 8 -0.0157 0.0011
-10 -4 9 0.0466 -0.0028
-10 -4 10 0.1637 -0.0020
-10 -4 11 0.1835 0.0026
-10 -4 12 -0.1961 0.0017
-10 -3 1 0.1760 0.0007
-10 -3 2 0.0119 -0.0003
-10 -3 3 -0.2188 -0.0010
-10 -3 4 -0.1479 -0.0001
-10 -3 5 0.1267 0.0010
-10 -3 6 0.1567 -0.0003
-10 -3 7 0.0030 -0.0012
-10 -3 8 -0.0636 0.0014
-10 -3 9 -0.1266 0.0024
-10 -3 10 -0.1048 -0.0017
-10 -3 11 0.2025 -0.0033
-10 -3 12 0.3210 0.0013
-10 -3 13 -0.1522 0.0027
-10 -2 1 0.0649 0.0002
-10 -2 2 0.0630 0.0018
-10 -2 3 0.0675 0.0009
-10 -2 4 -0.0337 -0.0017
-10 -2 5 -0.1067 -0.0014
-10 -2 6 -0.0596 0.0014
-10 -2 7 0.0292 0.0008
-10 -2 8 0.1335 -0.0019
-10 -2 9 0.1038 0.0002
-10 -2 10 -0.1775 0.0033
-10 -2 11 -0.2618 -0.0001
-10 -2 12 0.1713 -0.0038
-10 -2 13 0.4116 -0.0005
-10 -1 1 0.1100 -0.0027
-10 -1 2 -0.0261 -0.0009
-10 -1 3 -0.0947 0.0023
-10 -1 4 0.0770 0.0024
-10 -1 5 0.1654 -0.0017
-10 -1 6 -0.0033 -0.0028
-10 -1 7 -0.2134 0.0013
-10 -1 8 -0.1426 0.0019
-10 -1 9 0.1957 -0.0021
-10 -1 10 0.2732 -0.0011
-10 -1 11 -0.1523 0.0035
-10 -1 12 -0.3715 0.0017
-10 -1 13 0.0920 -0.0033
-10 0 1 0.0290 -0.0006
-10 0 2 0.2008 -0.0029
-10 0 3 -0.0823 -0.0021
-10 0 4 -0.2626 0.0022
-10 0 5 0.0283 0.0039
-10 0 6 0.3286 -0.0012
-10 0 7 0.1450 -0.0039
-10 0 8 -0.2909 0.0008
-10 0 9 -0.3139 0.0027
-10 0 10 0.1738 -0.0019
-10 0 11 0.3908 -0.0023
-10 0 12 -0.0715 0.0030
-10 0 13 -0.3999 0.0031
-10 0 14 0.0075 -0.0021
-10 1 1 -0.2428 0.0027
-10 1 2 0.1004 0.0003
-10 1 3 0.2969 -0.0025
-10 1 4 -0.0943 -0.0032
-10 1 5 -0.4012 0.0015
-10 1 6 -0.0645 0.0048
-10 1 7 0.4177 -0.0002
-10 1 8 0.2969 -0.0044
-10 1 9 -0.2780 0.0001
-10 1 10 -0.4326 0.0031
-10 1 11 0.0886 -0.0015
-10 1 12 0.4211 -0.0032
-10 1 13 0.0202 0.0021
-10 1 14 -0.3465 0.0039
-10 2 1 -0.0949 0.0025
-10 2 2 -0.2559 0.0019
-10 2 3 0.1495 0.0009
-10 2 4 0.3738 -0.0018
-10 2 5 -0.0720 -0.0038
-10 2 6 -0.4823 0.0006
-10 2 7 -0.1687 0.0051
-10 2 8 0.4210 0.0007
-10 2 9 0.4061 -0.0043
-10 2 10 -0.1950 -0.0004
-10 2 11 -0.4641 0.0032
-10 2 13 0.3623 -0.0036
-10 2 14 0.0773 0.0010
-10 3 1 0.1733 -0.0001
-10 3 2 -0.1451 0.0019
-10 3 3 -0.2550 0.0009
-10 3 4 0.1845 0.0011
-10 3 5 0.4181 -0.0010
-10 3 6 -0.0367 -0.0040
-10 3 7 -0.4992 -0.0001
-10 3 8 -0.2485 0.0050
-10 3 9 0.3562 0.0014
-10 3 10 0.4414 -0.0039
-10 3 11 -0.0852 -0.0007
-10 3 12 -0.4056 0.0031
-10 3 13 -0.0871 -0.0006
-10 3 14 0.2456 -0.0036
-10 4 1 0.0766 -0.0038
-10 4 2 0.1107 0.0013
-10 4 3 -0.2044 0.0019
-10 4 4 -0.2428 0.0001
-10 4 5 0.2170 0.0009
-10 4 6 0.4321 -0.0006
-10 4 7 -0.0088 -0.0039
-10 4 8 -0.4660 -0.0006
-10 4 9 -0.2816 0.0047
-10 4 10 0.2589 0.0017
-10 4 11 0.3993 -0.0035
-10 4 12 0.0056 -0.0008
-10 4 13 -0.2855 0.0028
-10 5 1 -0.0120 -0.0039
-10 5 2 0.1283 -0.0034
-10 5 3 0.0460 0.0024
-10 5 4 -0.2795 0.0023
-10 5 5 -0.2326 -0.0001
-10 5 6 0.2514 0.0007
-10 5 7 0.4287 -0.0006
-10 5 8 0.0034 -0.0039
-10 5 9 -0.4067 -0.0008
-10 5 11 0.1659 0.0018
-10 6 1 -0.0159 0.0026
-10 6 2 0.0777 -0.0052
-10 6 3 0.2106 -0.0036
-10 6 4 0.0021 0.0028
-10 6 5 -0.3640 0.0028
-10 6 6 -0.2409 0.0004
-10 6 7 0.2797 0.0008
-10 6 8 0.4210 -0.0010
-10 6 9 0.0047 -0.0042
-10 7 1 -0.0937 0.0064
-10 7 2 -0.0793 0.0023
-10 7 3 0.1446 -0.0059
-10 7 4 0.3140 -0.0043
-10 7 5 0.0004 0.0023
-10 7 6 -0.4366 0.0030
-10 7 7 -0.2743 0.0013
-10 7 8 0.2851 0.0016
-10 8 2 -0.1587 0.0072
-10 8 3 -0.1686 0.0027
-10 8 4 0.1651 -0.0058
-10 8 5 0.4122 -0.0048
-10 8 6 0.0476 0.0010
-10 8 7 -0.4688 0.0023
-10 9 3 -0.1888 0.0073
-10 9 4 -0.2613 0.0034
-10 9 5 0.1295 -0.0046
-10 10 4 -0.1737 0.0066
-9 -16 1 0.4516 0.0008
-9 -16 2 -0.0868 -0.0157
-9 -15 1 0.0498 0.0114
-9 -15 2 0.3737 0.0047
-9 -15 3 -0.0133 -0.0128
-9 -15 4 -0.3586 -0.0059
-9 -15 5 -0.0227 0.0134
-9 -14 1 -0.2708 -0.0051
-9 -14 2 -0.0665 0.0087
-9 -14 3 0.2535 0.0074
-9 -14 4 -0.0045 -0.0088
-9 -14 5 -0.2791 -0.0083
-9 -14 6 -0.0091 0.0087
-9 -14 7 0.2714 0.0091
-9 -13 1 0.2660 -0.0040
-9 -13 2 -0.1424 -0.0066
-9 -13 3 -0.0864 0.0052
-9 -13 4 0.1458 0.0086
-9 -13 5 -0.0447 -0.0043
-9 -13 6 -0.2210 -0.0094
-9 -13 7 0.0159 0.0030
-9 -13 8 0.2048 0.0098
-9 -12 1 0.1357 0.0053
-9 -12 2 0.2948 -0.0014
-9 -12 3 -0.0236 -0.0067
-9 -12 4 -0.0262 0.0016
-9 -12 5 0.0895 0.0084
-9 -12 6 -0.0978 0.0002
-9 -12 7 -0.1843 -0.0089
-9 -12 8 0.0392 -0.0029
-9 -12 9 0.1291 0.0079
-9 -12 10 0.0173 0.0064
-9 -11 1 -0.5118 -0.0021
-9 -11 2 0.0222 0.0042
-9 -11 3 0.2176 0.0009
-9 -11 4 0.0301 -0.0055
-9 -11 5 0.0633 -0.0014
-9 -11 6 0.0893 0.0069
-9 -11 7 -0.1283 0.0041
-9 -11 8 -0.1498 -0.0065
-9 -11 9 0.0590 -0.0079
-9 -11 10 0.0440 0.0034
-9 -11 11 -0.0667 0.0108
-9 -10 1 -0.1687 -0.0026
-9 -10 2 -0.4217 -0.0032
-9 -10 3 -0.0340 0.0023
-9 -10 4 0.0884 0.0023
-9 -10 5 0.0032 -0.0035
-9 -10 6 0.1251 -0.0035
-9 -10 7 0.1151 0.0044
-9 -10 8 -0.1214 0.0069
-9 -10 9 -0.0933 -0.0026
-9 -10 10 0.0865 -0.0106
-9 -10 11 -0.0435 -0.0027
-9 -9 1 0.4941 0.0043
-9 -9 2 -0.1022 -0.0003
-9 -9 3 -0.2646 -0.0034
-9 -9 4 -0.0064 0.0002
-9 -9 5 -0.0234 0.0027
-9 -9 6 -0.0742 -0.0013
-9 -9 7 0.1255 -0.0043
-9 -9 8 0.1204 0.0015
-9 -9 9 -0.0906 0.0079
-9 -9 10 -0.0024 0.0020
-9 -9 11 0.1375 -0.0102
-9 -9 12 -0.1178 -0.0085
-9 -8 1 0.2841 -0.0003
-9 -8 2 0.3398 0.0037
-9 -8 3 -0.1005 0.0016
-9 -8 4 -0.1087 -0.0026
-9 -8 5 0.0834 -0.0016
-9 -8 6 -0.0678 0.0021
-9 -8 7 -0.1438 0.0007
-9 -8 8 0.0701 -0.0039
-9 -8 9 0.0689 -0.0015
-9 -8 10 -0.0693 0.0069
-9 -8 11 0.1135 0.0060
-9 -8 12 0.2210 -0.0069
-9 -7 1 -0.2588 -0.0028
-9 -7 2 0.2428 -0.0019
-9 -7 3 0.1773 0.0025
-9 -7 4 -0.1530 0.0029
-9 -7 5 -0.0099 -0.0012
-9 -7 6 0.1793 -0.0026
-9 -7 7 -0.0371 0.0008
-9 -7 8 -0.1509 0.0020
-9 -7 9 -0.0012 -0.0025
-9 -7 10 -0.0456 -0.0036
-9 -7 11 -0.0912 0.0042
-9 -7 12 0.2258 0.0084
-9 -6 1 -0.3053 0.0016
-9 -6 2 -0.1399 -0.0016
-9 -6 3 0.2316 -0.0025
-9 -6 4 0.0544 0.0009
-9 -6 5 -0.2170 0.0032
-9 -6 6 0.0141 0.0004
-9 -6 7 0.2221 -0.0027
-9 -6 8 0.0339 -0.0007
-9 -6 9 -0.0722 0.0024
-9 -6 10 -0.0375 -0.0006
-9 -6 11 -0.1950 -0.0046
-9 -6 12 -0.1700 0.0007
-9 -6 13 0.3003 0.0084
-9 -5 1 0.0412 0.0005
-9 -5 2 -0.2459 0.0016
-9 -5 3 -0.0474 -0.0003
-9 -5 4 0.2235 -0.0022
-9 -5 5 -0.0106 -0.0005
-9 -5 6 -0.2428 0.0025
-9 -5 7 -0.0129 0.0018
-9 -5 8 0.1794 -0.0019
-9 -5 9 0.0900 -0.0020
-9 -5 10 0.0726 0.0019
-9 -5 11 -0.0042 0.0013
-9 -5 12 -0.3312 -0.0041
-9 -5 13 -0.2910 -0.0026
-9 -4 1 0.1677 -0.0011
-9 -4 2 0.0191 -0.0004
-9 -4 3 -0.1719 0.0009
-9 -4 4 0.0109 0.0006
-9 -4 5 0.1874 -0.0011
-9 -4 6 -0.0334 -0.0014
-9 -4 7 -0.2020 0.0012
-9 -4 8 -0.0431 0.0026
-9 -4 9 0.0614 -0.0005
-9 -4 10 0.0859 -0.0028
-9 -4 11 0.2328 0.0008
-9 -4 12 0.0986 0.0026
-9 -4 13 -0.4094 -0.0026
-9 -3 1 -0.0148 0.0006
-9 -3 2 0.0726 -0.0001
-9 -3 3 0.0126 -0.0007
-9 -3 4 -0.0701 -0.0004
-9 -3 5 0.0498 0.0008
-9 -3 6 0.1090 0.0002
-9 -3 7 -0.0495 -0.0017
-9 -3 8 -0.1015 -0.0004
-9 -3 9 -0.0330 0.0027
-9 -3 10 -0.0870 0.0011
-9 -3 11 0.0090 -0.0027
-9 -3 12 0.3520 -0.0006
-9 -3 13 0.2372 0.0029
-9 -3 14 -0.4096 -0.0009
-9 -2 1 0.0284 -0.0002
-9 -2 2 -0.0685 0.0007
-9 -2 3 -0.0558 0.0011
-9 -2 4 0.0011 -0.0004
-9 -2 5 0.0564 -0.0016
-9 -2 6 0.0948 0.0003
-9 -2 7 0.0007 0.0015
-9 -2 8 -0.0909 -0.0012
-9 -2 9 0.0212 -0.0019
-9 -2 10 0.0331 0.0020
-9 -2 11 -0.2097 0.0025
-9 -2 12 -0.1155 -0.0017
-9 -2 13 0.3947 -0.0017
-9 -2 14 0.3617 0.0023
-9 -1 1 0.1294 -0.0004
-9 -1 2 0.1331 -0.0010
-9 -1 3 -0.1025 0.0001
-9 -1 4 -0.2022 0.0021
-9 -1 5 -0.0362 0.0005
-9 -1 6 0.1856 -0.0024
-9 -1 7 0.1641 -0.0005
-9 -1 8 -0.1047 0.0023
-9 -1 9 -0.1670 -0.0004
-9 -1 10 0.1190 -0.0030
-9 -1 11 0.1369 0.0007
-9 -1 12 -0.2670 0.0033
-9 -1 13 -0.2399 -0.0003
-9 -1 14 0.3599 -0.0019
-9 0 1 -0.1425 0.0005
-9 0 2 0.1911 0.0001
-9 0 3 0.2540 -0.0016
-9 0 4 -0.0974 -0.0008
-9 0 5 -0.3366 0.0026
-9 0 6 -0.1065 0.0017
-9 0 7 0.2853 -0.0026
-9 0 8 0.2554 -0.0015
-9 0 9 -0.1709 0.0027
-9 0 10 -0.2600 0.0007
-9 0 11 0.1588 -0.0035
-9 0 12 0.2377 -0.0008
-9 0 13 -0.2517 0.0032
-9 0 14 -0.3180 0.0012
-9 1 1 -0.2062 0.0000
-9 1 2 -0.2081 0.0006
-9 1 3 0.2136 0.0007
-9 1 4 0.3593 -0.0018
-9 1 5 -0.0529 -0.0019
-9 1 6 -0.4272 0.0024
-9 1 7 -0.1969 0.0027
-9 1 8 0.3287 -0.0022
-9 1 9 0.3466 -0.0022
-9 1 10 -0.1775 0.0026
-9 1 11 -0.3356 0.0016
-9 1 12 0.1363 -0.0033
-9 1 13 0.2947 -0.0022
-9 1 14 -0.1882 0.0024
-9 2 1 0.1271 0.0008
-9 2 2 -0.2323 -0.0004
-9 2 3 -0.2572 0.0003
-9 2 4 0.2013 0.0013
-9 2 5 0.4207 -0.0016
-9 2 6 0.0115 -0.0028
-9 2 7 -0.4551 0.0019
-9 2 8 -0.2799 0.0034
-9 2 9 0.3084 -0.0016
-9 2 10 0.4069 -0.0026
-9 2 11 -0.1294 0.0023
-9 2 12 -0.3618 0.0023
-9 2 13 0.0747 -0.0027
-9 2 14 0.2868 -0.0031
-9 2 15 -0.1164 0.0011
-9 3 1 0.1491 0.0000
-9 3 2 0.1189 0.0015
-9 3 3 -0.2374 -0.0006
-9 3 4 -0.2684 -0.0001
-9 3 5 0.1769 0.0017
-9 3 6 0.4275 -0.0012
-9 3 7 0.0662 -0.0033
-9 3 8 -0.4236 0.0011
-9 3 9 -0.3276 0.0036
-9 3 10 0.2393 -0.0010
-9 3 11 0.4129 -0.0027
-9 3 12 -0.0528 0.0018
-9 3 13 -0.3254 0.0027
-9 3 14 0.0108 -0.0019
-9 3 15 0.2210 -0.0034
-9 4 1 -0.0382 -0.0031
-9 4 2 0.1521 0.0002
-9 4 3 0.0764 0.0022
-9 4 4 -0.2461 -0.0005
-9 4 5 -0.2402 -0.0003
-9 4 6 0.1685 0.0019
-9 4 7 0.3922 -0.0009
-9 4 8 0.0880 -0.0035
-9 4 9 -0.3555 0.0005
-9 4 10 -0.3248 0.0035
-9 4 11 0.1513 -0.0005
-9 4 12 0.3604 -0.0026
-9 4 13 0.0181 0.0013
-9 4 14 -0.2373 0.0028
-9 4 15 -0.0240 -0.0010
-9 5 1 -0.0266 -0.0005
-9 5 2 0.0388 -0.0040
-9 5 3 0.1737 -0.0000
-9 5 4 0.0062 0.0026
-9 5 5 -0.2839 -0.0001
-9 5 6 -0.1937 -0.0002
-9 5 7 0.1923 0.0020
-9 5 8 0.3431 -0.0008
-9 5 9 0.0715 -0.0037
-9 5 10 -0.2810 0.0001
-9 5 11 -0.2761 0.0033
-9 5 12 0.0745 -0.0001
-9 5 14 0.0569 0.0009
-9 5 15 -0.1262 0.0026
-9 6 1 -0.0406 0.0047
-9 6 2 -0.0439 -0.0006
-9 6 3 0.1392 -0.0047
-9 6 4 0.2371 -0.0007
-9 6 5 -0.0637 0.0024
-9 6 6 -0.3596 0.0003
-9 6 7 -0.1619 0.0005
-9 6 8 0.2418 0.0023
-9 6 9 0.3081 -0.0009
-9 6 10 0.0311 -0.0040
-9 6 11 -0.2227 -0.0003
-9 6 12 -0.2012 0.0031
-9 6 15 0.0546 0.0006
-9 7 1 -0.0341 0.0016
-9 7 2 -0.1434 0.0054
-9 7 3 -0.1058 -0.0001
-9 7 4 0.2329 -0.0048
-9 7 5 0.3469 -0.0017
-9 7 6 -0.0963 0.0013
-9 7 7 -0.4562 0.0004
-9 7 8 -0.1708 0.0015
-9 7 9 0.2910 0.0030
-9 7 10 0.2997 -0.0009
-9 7 11 -0.0088 -0.0043
-9 7 12 -0.1869 -0.0008
-9 7 13 -0.1235 0.0028
-9 8 1 0.0605 -0.0042
-9 8 2 0.0102 0.0016
-9 8 3 -0.2421 0.0058
-9 8 4 -0.2159 0.0009
-9 8 5 0.2816 -0.0040
-9 8 6 0.4805 -0.0023
-9 8 7 -0.0652 -0.0004
-9 8 8 -0.5361 -0.0003
-9 8 9 -0.2237 0.0024
-9 8 10 0.3083 0.0042
-9 9 1 -0.0127 -0.0021
-9 9 2 0.1364 -0.0046
-9 9 3 0.0917 0.0010
-9 9 4 -0.3033 0.0057
-9 9 5 -0.3530 0.0021
-9 9 6 0.2581 -0.0024
-9 9 7 0.5941 -0.0023
-9 9 8 0.0286 -0.0021
-9 9 9 -0.5592 -0.0017
-9 10 3 0.1886 -0.0048
-9 10 4 0.1956 -0.0001
-9 10 5 -0.3013 0.0047
-9 10 6 -0.4757 0.0029
-9 10 7 0.1618 -0.0003
-9 10 8 0.6414 -0.0015
-9 11 4 0.1988 -0.0046
-9 11 5 0.2911 -0.0014
-9 11 6 -0.2326 0.0031
-8 -17 1 0.4499 -0.0128
-8 -16 1 0.3707 0.0102
-8 -16 2 0.4516 -0.0094
-8 -16 3 -0.1834 -0.0133
-8 -16 4 -0.3785 0.0132
-8 -15 1 -0.4030 0.0033
-8 -15 2 0.2152 0.0102
-8 -15 3 0.3819 -0.0057
-8 -15 4 -0.1454 -0.0132
-8 -15 5 -0.3368 0.0088
-8 -15 6 0.0973 0.0200
-8 -14 1 -0.1270 -0.0073
-8 -14 2 -0.3310 0.0001
-8 -14 3 0.1126 0.0089
-8 -14 4 0.2739 -0.0020
-8 -14 5 -0.1476 -0.0120
-8 -14 6 -0.2906 0.0035
-8 -14 7 0.0920 0.0179
-8 -14 8 0.2973 0.0007
-8 -13 1 0.3044 0.0030
-8 -13 2 0.0353 -0.0056
-8 -13 3 -0.1903 -0.0024
-8 -13 4 0.0925 0.0068
-8 -13 5 0.1728 0.0014
-8 -13 6 -0.1777 -0.0094
-8 -13 7 -0.2497 -0.0019
-8 -13 8 0.0834 0.0129
-8 -13 9 0.2320 0.0070
-8 -13 10 0.0796 -0.0122
-8 -12 1 -0.2549 0.0020
-8 -12 2 0.1711 0.0041
-8 -12 3 0.0855 -0.0032
-8 -12 4 -0.0483 -0.0040
-8 -12 5 0.1439 0.0041
-8 -12 6 0.1133 0.0042
-8 -12 7 -0.2081 -0.0053
-8 -12 8 -0.2109 -0.0060
-8 -12 9 0.0715 0.0054
-8 -12 10 0.1385 0.0097
-8 -12 11 0.0470 -0.0013
-8 -11 1 -0.2721 -0.0045
-8 -11 2 -0.3198 -0.0002
-8 -11 3 0.0115 0.0041
-8 -11 4 0.0226 -0.0009
-8 -11 5 0.0334 -0.0048
-8 -11 6 0.2210 0.0011
-8 -11 7 0.1016 0.0060
-8 -11 8 -0.2115 -0.0002
-8 -11 9 -0.1594 -0.0075
-8 -11 10 0.0636 -0.0028
-8 -11 11 0.0270 0.0078
-8 -11 12 -0.0263 0.0076
-8 -10 1 0.4818 0.0031
-8 -10 2 -0.1106 -0.0032
-8 -10 3 -0.2496 -0.0020
-8 -10 4 -0.0950 0.0032
-8 -10 5 -0.1034 0.0011
-8 -10 6 0.0293 -0.0046
-8 -10 7 0.2677 -0.0020
-8 -10 8 0.1130 0.0061
-8 -10 9 -0.1774 0.0051
-8 -10 10 -0.0792 -0.0057
-8 -10 11 0.0730 -0.0094
-8 -10 12 -0.0853 0.0020
-8 -10 13 -0.1309 0.0119
-8 -9 1 0.2919 0.0029
-8 -9 2 0.4136 0.0043
-8 -9 3 0.0250 -0.0013
-8 -9 4 -0.0848 -0.0029
-8 -9 5 -0.1013 0.0018
-8 -9 6 -0.2173 0.0024
-8 -9 7 -0.0395 -0.0037
-8 -9 8 0.2461 -0.0047
-8 -9 9 0.1053 0.0043
-8 -9 10 -0.1188 0.0091
-8 -9 11 0.0356 -0.0012
-8 -9 12 0.1127 -0.0123
-8 -9 13 -0.1770 -0.0052
-8 -8 1 -0.4279 -0.0049
-8 -8 2 0.1312 0.0005
-8 -8 3 0.2412 0.0044
-8 -8 4 0.0746 0.0007
-8 -8 5 0.0967 -0.0029
-8 -8 6 -0.0136 0.0003
-8 -8 7 -0.2545 0.0031
-8 -8 8 -0.1163 -0.0020
-8 -8 9 0.1551 -0.0064
-8 -8 10 0.0419 0.0009
-8 -8 11 -0.0674 0.0104
-8 -8 12 0.1728 0.0045
-8 -8 13 0.1872 -0.0107
-8 -8 14 -0.2288 -0.0111
-8 -7 1 -0.2651 -0.0005
-8 -7 2 -0.2923 -0.0046
-8 -7 3 0.0225 -0.0015
-8 -7 4 0.0284 0.0035
-8 -7 5 0.0254 0.0022
-8 -7 6 0.2167 -0.0021
-8 -7 7 0.1145 -0.0009
-8 -7 8 -0.1915 0.0030
-8 -7 9 -0.1384 0.0000
-8 -7 10 0.0311 -0.0065
-8 -7 11 -0.0881 -0.0029
-8 -7 12 -0.0566 0.0088
-8 -7 13 0.3047 0.0091
-8 -7 14 0.2869 -0.0056
-8 -6 1 0.2443 0.0033
-8 -6 2 -0.1185 0.0011
-8 -6 3 -0.1107 -0.0034
-8 -6 4 -0.0089 -0.0028
-8 -6 5 -0.1515 0.0020
-8 -6 6 -0.0861 0.0030
-8 -6 7 0.2316 -0.0008
-8 -6 8 0.2099 -0.0018
-8 -6 9 -0.0544 0.0021
-8 -6 10 -0.0677 0.0020
-8 -6 11 -0.0706 -0.0049
-8 -6 12 -0.2625 -0.0059
-8 -6 13 -0.1049 0.0047
-8 -6 14 0.3985 0.0112
-8 -6 15 0.3890 0.0009
-8 -5 1 0.1588 -0.0009
-8 -5 2 0.1462 0.0021
-8 -5 3 -0.0113 0.0019
-8 -5 4 0.0656 -0.0016
-8 -5 5 0.0228 -0.0031
-8 -5 6 -0.2485 0.0002
-8 -5 7 -0.1964 0.0029
-8 -5 8 0.1486 0.0005
-8 -5 9 0.2155 -0.0021
-8 -5 10 0.0964 0.0008
-8 -5 11 0.0911 0.0032
-8 -5 12 -0.1029 -0.0022
-8 -5 13 -0.4350 -0.0073
-8 -5 14 -0.2048 -0.0003
-8 -5 15 0.4306 0.0102
-8 -4 1 -0.1575 -0.0007
-8 -4 2 0.0265 -0.0012
-8 -4 3 0.0400 0.0006
-8 -4 4 0.0548 0.0018
-8 -4 5 0.1968 -0.0000
-8 -4 6 0.0772 -0.0024
-8 -4 7 -0.2532 -0.0013
-8 -4 8 -0.2468 0.0021
-8 -4 9 0.0168 0.0017
-8 -4 10 0.1161 -0.0017
-8 -4 11 0.1961 -0.0007
-8 -4 12 0.2935 0.0035
-8 -4 13 -0.0486 0.0007
-8 -4 14 -0.5561 -0.0068
-8 -4 15 -0.3258 -0.0045
-8 -3 1 -0.0482 0.0011
-8 -3 2 -0.1471 0.0003
-8 -3 3 -0.0993 -0.0007
-8 -3 4 -0.0582 -0.0006
-8 -3 5 0.0937 0.0009
-8 -3 6 0.2696 0.0012
-8 -3 7 0.1124 -0.0012
-8 -3 8 -0.1949 -0.0022
-8 -3 9 -0.2106 0.0009
-8 -3 10 -0.0994 0.0024
-8 -3 11 -0.0578 -0.0009
-8 -3 12 0.2052 -0.0018
-8 -3 13 0.4766 0.0029
-8 -3 14 0.0726 0.0030
-8 -3 15 -0.5942 -0.0049
-8 -3 16 -0.4272 -0.0069
-8 -2 1 0.2133 -0.0001
-8 -2 2 0.0735 0.0006
-8 -2 3 -0.1234 0.0011
-8 -2 4 -0.2140 0.0003
-8 -2 5 -0.1438 -0.0012
-8 -2 6 0.1211 -0.0004
-8 -2 7 0.2950 0.0016
-8 -2 8 0.1050 0.0002
-8 -2 9 -0.1213 -0.0024
-8 -2 10 -0.1015 -0.0006
-8 -2 11 -0.1509 0.0024
-8 -2 12 -0.2463 0.0001
-8 -2 13 0.1247 -0.0021
-8 -2 14 0.5864 0.0019
-8 -2 15 0.2152 0.0040
-8 -2 16 -0.5475 -0.0027
-8 -1 1 0.0094 -0.0009
-8 -1 2 0.2564 -0.0005
-8 -1 3 0.2093 -0.0001
-8 -1 4 -0.0743 0.0012
-8 -1 5 -0.3083 0.0013
-8 -1 6 -0.2197 -0.0011
-8 -1 7 0.1437 -0.0015
-8 -1 8 0.2967 0.0015
-8 -1 9 0.0585 0.0016
-8 -1 10 -0.0737 -0.0020
-8 -1 11 0.0370 -0.0018
-8 -1 12 -0.1236 0.0017
-8 -1 13 -0.3888 0.0009
-8 -1 14 -0.0081 -0.0017
-8 -1 15 0.5994 0.0011
-8 -1 16 0.3289 0.0039
-8 0 1 -0.2662 -0.0009
-8 0 2 -0.0965 -0.0007
-8 0 3 0.2572 -0.0005
-8 0 4 0.3345 -0.0009
-8 0 5 0.0045 0.0008
-8 0 6 -0.3673 0.0021
-8 0 7 -0.2879 -0.0005
-8 0 8 0.1572 -0.0022
-8 0 9 0.2948 0.0009
-8 0 10 -0.0037 0.0025
-8 0 11 -0.0696 -0.0011
-8 0 12 0.1547 -0.0026
-8 0 13 -0.0392 0.0005
-8 0 14 -0.4484 0.0011
-8 0 15 -0.1403 -0.0009
-8 0 16 0.5280 0.0009
-8 1 1 -0.0269 0.0012
-8 1 2 -0.2965 -0.0010
-8 1 3 -0.2065 -0.0004
-8 1 4 0.2052 -0.0001
-8 1 5 0.4172 -0.0014
-8 1 6 0.1023 -0.0001
-8 1 7 -0.3778 0.0023
-8 1 8 -0.3435 0.0003
-8 1 9 0.1532 -0.0025
-8 1 10 0.2966 0.0001
-8 1 11 -0.0533 0.0029
-8 1 12 -0.1003 0.0001
-8 1 13 0.2167 -0.0026
-8 1 14 0.0601 -0.0008
-8 1 15 -0.4233 0.0006
-8 1 16 -0.2267 -0.0000
-8 2 1 0.1892 0.0025
-8 2 2 0.0413 0.0015
-8 2 3 -0.2725 -0.0011
-8 2 4 -0.2813 -0.0002
-8 2 5 0.1153 0.0005
-8 2 6 0.4336 -0.0015
-8 2 7 0.1940 -0.0010
-8 2 8 -0.3376 0.0021
-8 2 9 -0.3753 0.0010
-8 2 10 0.1273 -0.0023
-8 2 11 0.2970 -0.0006
-8 2 12 -0.0718 0.0028
-8 2 13 -0.1402 0.0012
-8 2 14 0.2155 -0.0021
-8 2 15 0.1327 -0.0018
-8 2 16 -0.3411 -0.0005
-8 3 1 0.0366 -0.0020
-8 3 2 0.1788 0.0024
-8 3 3 0.0825 0.0018
-8 3 4 -0.2085 -0.0012
-8 3 5 -0.2905 -0.0002
-8 3 6 0.0236 0.0011
-8 3 7 0.3815 -0.0013
-8 3 8 0.2499 -0.0017
-8 3 9 -0.2605 0.0016
-8 3 10 -0.3729 0.0015
-8 3 12 0.2856 -0.0012
-8 3 13 -0.0574 0.0023
-8 3 14 -0.1629 0.0019
-8 3 15 0.1681 -0.0011
-8 4 1 -0.0278 -0.0031
-8 4 2 0.0343 -0.0027
-8 4 3 0.1386 0.0021
-8 4 4 0.0661 0.0020
-8 4 5 -0.1435 -0.0012
-8 4 6 -0.2306 -0.0001
-8 4 7 -0.0280 0.0016
-8 4 8 0.2849 -0.0009
-8 4 9 0.2509 -0.0021
-8 4 10 -0.1728 0.0009
-8 4 11 -0.3346 0.0016
-8 4 14 -0.0220 0.0017
-8 4 15 -0.1533 0.0023
-8 5 1 -0.0228 0.0025
-8 5 2 -0.0027 -0.0028
-8 5 3 0.0826 -0.0031
-8 5 4 0.1055 0.0015
-8 5 5 -0.0114 0.0019
-8 5 6 -0.1232 -0.0010
-8 5 7 -0.1302 0.0001
-8 5 8 -0.0143 0.0019
-8 5 9 0.1852 -0.0006
-8 5 10 0.1994 -0.0023
-8 5 11 -0.1018 0.0003
-8 5 12 -0.2706 0.0016
-8 5 15 0.0163 0.0010
-8 5 16 -0.1119 0.0022
-8 6 1 -0.0675 0.0027
-8 6 2 -0.0919 0.0031
-8 6 3 0.0089 -0.0021
-8 6 4 0.1837 -0.0032
-8 6 5 0.1226 0.0007
-8 6 6 -0.1199 0.0012
-8 6 7 -0.1747 -0.0009
-8 6 8 -0.0387 0.0006
-8 6 9 0.0597 0.0023
-8 6 10 0.1213 -0.0004
-8 6 11 0.1193 -0.0025
-8 6 12 -0.0633 -0.0001
-8 6 13 -0.1983 0.0014
-8 6 14 -0.0309 -0.0005
-8 6 16 0.0424 0.0005
-8 7 1 0.0262 -0.0021
-8 7 2 -0.0678 0.0023
-8 7 3 -0.2060 0.0035
-8 7 4 -0.0300 -0.0010
-8 7 5 0.3081 -0.0028
-8 7 6 0.2151 -0.0002
-8 7 7 -0.2068 0.0000
-8 7 8 -0.2895 -0.0010
-8 7 9 -0.0020 0.0013
-8 7 10 0.1593 0.0029
-8 7 11 0.1112 -0.0002
-8 7 12 0.0439 -0.0026
-8 7 13 -0.0550 -0.0006
-8 7 14 -0.1335 0.0011
-8 7 15 -0.0424 -0.0002
-8 8 1 0.0127 -0.0014
-8 8 2 0.1297 -0.0024
-8 8 3 -0.0276 0.0015
-8 8 4 -0.3395 0.0035
-8 8 5 -0.1410 0.0003
-8 8 6 0.4047 -0.0016
-8 8 7 0.3723 -0.0008
-8 8 8 -0.2229 -0.0015
-8 8 9 -0.4247 -0.0017
-8 8 10 -0.0390 0.0019
-8 8 11 0.2374 0.0037
-8 8 12 0.1440 0.0002
-8 8 13 -0.0012 -0.0026
-8 8 14 -0.0606 -0.0010
-8 8 15 -0.0833 0.0007
-8 9 1 -0.0680 0.0011
-8 9 2 -0.0209 -0.0012
-8 9 3 0.2476 -0.0027
-8 9 4 0.0697 0.0004
-8 9 5 -0.4472 0.0030
-8 9 6 -0.3134 0.0016
-8 9 7 0.4239 0.0002
-8 9 8 0.5469 -0.0007
-8 9 9 -0.1482 -0.0030
-8 9 10 -0.5221 -0.0029
-8 9 11 -0.1317 0.0019
-8 9 12 0.2585 0.0045
-8 9 13 0.1873 0.0009
-8 9 14 -0.0102 -0.0024
-8 9 15 -0.0615 -0.0014
-8 10 1 0.1363 -0.0005
-8 10 2 -0.1439 0.0013
-8 10 3 -0.0869 -0.0007
-8 10 4 0.3458 -0.0030
-8 10 5 0.2161 -0.0009
-8 10 6 -0.4840 0.0019
-8 10 7 -0.5026 0.0024
-8 10 8 0.3437 0.0021
-8 10 9 0.6749 0.0001
-8 10 10 -0.0041 -0.0040
-8 10 11 -0.5369 -0.0043
-8 10 12 -0.2336 0.0013
-8 11 2 0.1774 -0.0005
-8 11 3 -0.2032 0.0017
-8 11 4 -0.1797 0.0001
-8 11 5 0.3894 -0.0029
-8 11 6 0.3762 -0.0022
-8 11 7 -0.4272 0.0004
-8 11 8 -0.6467 0.0025
-8 11 9 0.1836 0.0038
-8 12 3 0.2191 -0.0006
-8 12 4 -0.2258 0.0023
-8 12 5 -0.2765 0.0012
-8 12 6 0.3592 -0.0024
-8 12 7 0.4995 -0.0032
-8 12 8 -0.2903 -0.0013
-8 13 4 0.2489 -0.0010
-8 13 5 -0.2016 0.0026
-8 13 6 -0.3439 0.0023
-7 -17 1 0.4078 0.0004
-7 -17 2 0.3224 -0.0197
-7 -17 3 -0.1303 -0.0025
-7 -16 1 -0.3244 0.0109
-7 -16 2 0.3102 0.0019
-7 -16 4 -0.1423 -0.0051
-7 -16 5 -0.1540 0.0274
-7 -15 1 -0.4304 -0.0035
-7 -15 2 -0.3245 0.0084
-7 -15 3 0.2147 0.0029
-7 -15 4 0.2090 -0.0164
-7 -15 5 -0.1704 -0.0081
-7 -15 6 -0.1503 0.0235
-7 -15 7 0.1691 0.0216
-7 -14 1 0.2927 -0.0018
-7 -14 2 -0.2338 -0.0036
-7 -14 3 -0.2347 0.0059
-7 -14 5 0.1178 -0.0131
-7 -14 6 -0.2125 -0.0107
-7 -14 7 -0.1518 0.0167
-7 -14 8 0.1666 0.0234
-7 -14 11 -0.1313 -0.0088
-7 -13 1 0.1409 0.0040
-7 -13 2 0.2484 0.0005
-7 -13 3 -0.0844 -0.0030
-7 -13 5 0.1705 0.0043
-7 -13 6 0.0425 -0.0085
-7 -13 7 -0.2552 -0.0116
-7 -13 8 -0.1528 0.0080
-7 -13 9 0.1405 0.0208
-7 -13 10 0.1890 0.0026
-7 -13 11 0.0710 -0.0213
-7 -13 12 -0.0371 -0.0157
-7 -12 1 -0.3105 -0.0034
-7 -12 2 -0.0661 0.0025
-7 -12 3 0.0998 0.0022
-7 -12 4 -0.0339 -0.0020
-7 -12 5 0.0565 0.0008
-7 -12 6 0.2317 0.0041
-7 -12 7 0.0056 -0.0031
-7 -12 8 -0.2790 -0.0099
-7 -12 9 -0.1425 -0.0005
-7 -12 10 0.1034 0.0137
-7 -12 11 0.1108 0.0097
-7 -12 12 0.0660 -0.0089
-7 -11 1 0.2313 -0.0008
-7 -11 2 -0.1930 -0.0040
-7 -11 3 -0.1647 0.0007
-7 -11 4 -0.0831 0.0031
-7 -11 5 -0.0892 -0.0009
-7 -11 6 0.1431 -0.0018
-7 -11 7 0.3067 0.0027
-7 -11 8 0.0090 0.0021
-7 -11 9 -0.2677 -0.0052
-7 -11 10 -0.1078 -0.0062
-7 -11 11 0.0719 0.0041
-7 -11 12 0.0068 0.0111
-7 -11 13 0.0138 0.0027
-7 -10 1 0.3609 0.0045
-7 -10 2 0.3467 0.0013
-7 -10 3 0.0005 -0.0035
-7 -10 4 -0.1236 -0.0008
-7 -10 5 -0.2173 0.0034
-7 -10 6 -0.2083 0.0003
-7 -10 7 0.1436 -0.0039
-7 -10 8 0.3468 -0.0001
-7 -10 9 0.0314 0.0055
-7 -10 10 -0.2181 0.0012
-7 -10 11 -0.0397 -0.0076
-7 -10 12 0.0625 -0.0052
-7 -10 13 -0.0982 0.0070
-7 -10 14 -0.0743 0.0099
-7 -9 1 -0.4274 -0.0032
-7 -9 2 0.1705 0.0032
-7 -9 3 0.3209 0.0029
-7 -9 4 0.1780 -0.0024
-7 -9 5 0.0274 -0.0018
-7 -9 6 -0.2447 0.0033
-7 -9 7 -0.3191 0.0018
-7 -9 8 0.0718 -0.0050
-7 -9 9 0.3166 -0.0037
-7 -9 10 0.0375 0.0060
-7 -9 11 -0.1446 0.0073
-7 -9 12 0.0606 -0.0045
-7 -9 13 0.0852 -0.0109
-7 -9 14 -0.1795 -0.0003
-7 -9 15 -0.1746 0.0110
-7 -8 1 -0.3485 -0.0032
-7 -8 2 -0.4243 -0.0045
-7 -8 3 -0.0432 0.0012
-7 -8 4 0.1626 0.0035
-7 -8 5 0.2597 -0.0009
-7 -8 6 0.2112 -0.0023
-7 -8 7 -0.1580 0.0028
-7 -8 8 -0.3530 0.0033
-7 -8 9 -0.0220 -0.0046
-7 -8 10 0.2116 -0.0070
-7 -8 11 -0.0052 0.0036
-7 -8 12 -0.0742 0.0110
-7 -8 13 0.1790 0.0013
-7 -8 14 0.1397 -0.0115
-7 -8 15 -0.2195 -0.0073
-7 -7 1 0.4102 0.0044
-7 -7 2 -0.1221 -0.0011
-7 -7 3 -0.2979 -0.0047
-7 -7 4 -0.1961 -0.0008
-7 -7 5 -0.0654 0.0031
-7 -7 6 0.2122 0.0004
-7 -7 7 0.3383 -0.0022
-7 -7 8 -0.0030 0.0018
-7 -7 9 -0.2756 0.0044
-7 -7 10 -0.0752 -0.0026
-7 -7 11 0.0617 -0.0087
-7 -7 12 -0.1092 -0.0008
-7 -7 13 -0.0362 0.0109
-7 -7 14 0.2913 0.0072
-7 -7 15 0.2139 -0.0074
-7 -7 16 -0.2131 -0.0113
-7 -6 1 0.2482 0.0012
-7 -6 2 0.3514 0.0042
-7 -6 3 0.0860 0.0008
-7 -6 4 -0.0853 -0.0038
-7 -6 5 -0.2364 -0.0023
-7 -6 6 -0.2741 0.0021
-7 -6 7 0.0611 0.0014
-7 -6 8 0.3463 -0.0018
-7 -6 9 0.1428 0.0005
-7 -6 10 -0.1024 0.0047
-7 -6 11 -0.0412 0.0003
-7 -6 12 -0.0812 -0.0081
-7 -6 13 -0.2599 -0.0054
-7 -6 14 -0.0486 0.0073
-7 -6 15 0.3711 0.0109
-7 -6 16 0.2875 -0.0009
-7 -6 17 -0.1687 -0.0109
-7 -5 1 -0.3313 -0.0025
-7 -5 2 0.0383 -0.0003
-7 -5 3 0.2167 0.0031
-7 -5 4 0.2222 0.0021
-7 -5 5 0.1464 -0.0023
-7 -5 6 -0.1629 -0.0030
-7 -5 7 -0.3875 0.0007
-7 -5 8 -0.1240 0.0019
-7 -5 9 0.2251 -0.0011
-7 -5 10 0.2063 -0.0008
-7 -5 11 0.1092 0.0039
-7 -5 12 0.0890 0.0032
-7 -5 13 -0.1663 -0.0054
-7 -5 14 -0.4197 -0.0084
-7 -5 15 -0.1097 0.0017
-7 -5 16 0.3998 0.0110
-7 -5 17 0.3387 0.0055
-7 -4 1 -0.1549 0.0004
-7 -4 2 -0.3000 -0.0014
-7 -4 3 -0.1482 -0.0012
-7 -4 4 0.0397 0.0016
-7 -4 5 0.2651 0.0026
-7 -4 6 0.3293 -0.0005
-7 -4 7 -0.0196 -0.0030
-7 -4 8 -0.3724 -0.0007
-7 -4 9 -0.2623 0.0020
-7 -4 10 0.0187 -0.0001
-7 -4 11 0.1501 -0.0019
-7 -4 12 0.2860 0.0022
-7 -4 13 0.2832 0.0050
-7 -4 14 -0.1650 -0.0015
-7 -4 15 -0.5434 -0.0089
-7 -4 16 -0.1983 -0.0038
-7 -4 17 0.3735 0.0081
-7 -3 1 0.2999 0.0003
-7 -3 2 0.0090 0.0009
-7 -3 3 -0.2278 -0.0002
-7 -3 4 -0.2858 -0.0013
-7 -3 5 -0.1384 0.0000
-7 -3 6 0.2275 0.0022
-7 -3 7 0.4207 0.0010
-7 -3 8 0.1277 -0.0023
-7 -3 9 -0.2473 -0.0017
-7 -3 10 -0.2969 0.0016
-7 -3 11 -0.1973 0.0008
-7 -3 12 -0.0132 -0.0024
-7 -3 13 0.3698 0.0001
-7 -3 14 0.4824 0.0055
-7 -3 15 -0.0824 0.0022
-7 -3 16 -0.5968 -0.0073
-7 -3 17 -0.2825 -0.0074
-7 -3 18 0.3044 0.0039
-7 -2 1 0.1541 -0.0012
-7 -2 2 0.3249 -0.0005
-7 -2 3 0.1740 0.0008
-7 -2 4 -0.1211 0.0009
-7 -2 5 -0.3634 -0.0008
-7 -2 6 -0.2845 -0.0011
-7 -2 7 0.1440 0.0013
-7 -2 8 0.4150 0.0019
-7 -2 9 0.2212 -0.0012
-7 -2 10 -0.0695 -0.0023
-7 -2 11 -0.2159 0.0009
-7 -2 12 -0.3487 0.0014
-7 -2 13 -0.2293 -0.0023
-7 -2 14 0.3400 -0.0015
-7 -2 15 0.6254 0.0048
-7 -2 16 0.0468 0.0047
-7 -2 17 -0.5690 -0.0047
-7 -2 18 -0.3329 -0.0086
-7 -1 1 -0.2672 -0.0006
-7 -1 2 0.0279 -0.0012
-7 -1 3 0.3097 -0.0010
-7 -1 4 0.3208 0.0003
-7 -1 5 0.0104 0.0014
-7 -1 6 -0.3811 -0.0000
-7 -1 7 -0.3806 -0.0016
-7 -1 8 0.0531 0.0003
-7 -1 9 0.3390 0.0022
-7 -1 10 0.2326 -0.0000
-7 -1 11 0.0923 -0.0022
-7 -1 12 -0.0532 0.0001
-7 -1 13 -0.3920 0.0014
-7 -1 14 -0.4266 -0.0019
-7 -1 15 0.2186 -0.0023
-7 -1 16 0.6735 0.0037
-7 -1 17 0.1744 0.0056
-7 -1 18 -0.4755 -0.0023
-7 0 1 -0.1979 0.0013
-7 0 2 -0.3147 -0.0004
-7 0 3 -0.1218 -0.0009
-7 0 4 0.2375 -0.0011
-7 0 5 0.4247 -0.0002
-7 0 6 0.1521 0.0013
-7 0 7 -0.3463 0.0007
-7 0 8 -0.4240 -0.0015
-7 0 9 -0.0167 -0.0007
-7 0 10 0.2355 0.0019
-7 0 11 0.1694 0.0010
-7 0 12 0.1861 -0.0014
-7 0 13 0.1304 -0.0005
-7 0 14 -0.3271 0.0008
-7 0 15 -0.5460 -0.0016
-7 0 16 0.0566 -0.0022
-7 0 17 0.6223 0.0029
-7 0 18 0.2587 0.0053
-7 1 1 0.1455 0.0027
-7 1 2 -0.0909 0.0015
-7 1 3 -0.3038 -0.0005
-7 1 4 -0.2610 -0.0006
-7 1 5 0.1088 -0.0007
-7 1 6 0.4619 -0.0007
-7 1 7 0.2827 0.0008
-7 1 8 -0.2715 0.0011
-7 1 9 -0.4217 -0.0010
-7 1 10 -0.0530 -0.0013
-7 1 11 0.1448 0.0011
-7 1 12 0.0654 0.0016
-7 1 13 0.1930 -0.0003
-7 1 14 0.2737 -0.0006
-7 1 15 -0.1917 -0.0001
-7 1 16 -0.5611 -0.0018
-7 1 17 -0.0886 -0.0018
-7 1 18 0.4992 0.0027
-7 2 1 0.1694 -0.0011
-7 2 2 0.1701 0.0028
-7 2 3 0.0320 0.0016
-7 2 4 -0.2197 -0.0007
-7 2 5 -0.3460 -0.0004
-7 2 6 -0.0512 -0.0001
-7 2 7 0.4210 -0.0007
-7 2 8 0.3770 0.0001
-7 2 9 -0.1749 0.0011
-7 2 10 -0.3861 -0.0004
-7 2 11 -0.0578 -0.0015
-7 2 12 0.0919 0.0002
-7 2 13 -0.0367 0.0016
-7 2 14 0.1279 0.0009
-7 2 15 0.3379 -0.0000
-7 2 16 -0.0412 -0.0009
-7 2 17 -0.4833 -0.0025
-7 3 1 0.0338 -0.0044
-7 3 2 0.0909 -0.0017
-7 3 3 0.1310 0.0027
-7 3 4 0.1214 0.0017
-7 3 5 -0.0813 -0.0010
-7 3 6 -0.3434 -0.0004
-7 3 7 -0.1972 0.0006
-7 3 8 0.3127 -0.0005
-7 3 9 0.4138 -0.0005
-7 3 10 -0.0795 0.0008
-7 3 11 -0.3316 0.0002
-7 3 13 0.0820 -0.0007
-7 3 14 -0.1025 0.0012
-7 3 15 0.0282 0.0018
-7 3 16 0.3168 0.0009
-7 3 17 0.0745 -0.0013
-7 4 1 -0.0518 0.0010
-7 4 2 0.0433 -0.0040
-7 4 3 0.0322 -0.0022
-7 4 4 0.0379 0.0024
-7 4 5 0.1328 0.0017
-7 4 6 0.0612 -0.0012
-7 4 7 -0.2506 -0.0004
-7 4 8 -0.2816 0.0012
-7 4 9 0.1715 -0.0001
-7 4 10 0.3866 -0.0010
-7 4 11 -0.0076 0.0003
-7 4 12 -0.2736 0.0006
-7 4 13 -0.0190 -0.0010
-7 4 14 0.1042 -0.0013
-7 4 15 -0.1163 0.0006
-7 4 16 -0.0643 0.0023
-7 4 17 0.2335 0.0019
-7 5 1 -0.1404 0.0037
-7 5 2 -0.0374 0.0017
-7 5 3 0.0932 -0.0033
-7 5 4 0.0379 -0.0024
-7 5 5 -0.0646 0.0019
-7 5 6 0.0517 0.0014
-7 5 7 0.1466 -0.0013
-7 5 8 -0.1019 -0.0004
-7 5 9 -0.2759 0.0016
-7 5 10 0.0447 0.0003
-7 5 11 0.3096 -0.0012
-7 5 12 0.0262 -0.0001
-7 5 13 -0.2261 0.0007
-7 5 14 -0.0026 -0.0006
-7 5 15 0.1388 -0.0015
-7 5 16 -0.0827 -0.0001
-7 5 17 -0.1187 0.0023
-7 6 1 -0.0324 -0.0009
-7 6 2 -0.1600 0.0029
-7 6 3 -0.0760 0.0021
-7 6 4 0.1492 -0.0022
-7 6 5 0.1271 -0.0021
-7 6 6 -0.1153 0.0011
-7 6 7 -0.0935 0.0008
-7 6 8 0.1321 -0.0014
-7 6 9 0.0428 -0.0002
-7 6 10 -0.1864 0.0019
-7 6 11 -0.0266 0.0006
-7 6 12 0.2139 -0.0012
-7 6 13 0.0225 -0.0005
-7 6 14 -0.1977 0.0006
-7 6 15 -0.0019 -0.0003
-7 6 16 0.1648 -0.0015
-7 7 1 0.0952 -0.0011
-7 7 2 0.0343 -0.0014
-7 7 3 -0.1820 0.0018
-7 7 4 -0.1850 0.0022
-7 7 5 0.1589 -0.0009
-7 7 6 0.2778 -0.0014
-7 7 7 -0.0670 0.0005
-7 7 8 -0.2403 -0.0001
-7 7 9 0.0158 -0.0016
-7 7 10 0.1239 0.0001
-7 7 11 -0.0533 0.0022
-7 7 12 -0.0264 0.0009
-7 7 13 0.1351 -0.0011
-7 7 14 -0.0027 -0.0006
-7 7 15 -0.1873 0.0004
-7 7 16 -0.0200 -0.0002
-7 8 1 -0.0317 0.0009
-7 8 2 0.0955 -0.0003
-7 8 3 0.1542 -0.0016
-7 8 4 -0.1668 0.0005
-7 8 5 -0.3469 0.0018
-7 8 6 0.0788 0.0004
-7 8 7 0.4316 -0.0001
-7 8 8 0.0870 0.0001
-7 8 9 -0.3203 -0.0013
-7 8 10 -0.1589 -0.0021
-7 8 11 0.1105 0.0003
-7 8 12 0.0670 0.0025
-7 8 13 0.0292 0.0011
-7 8 14 0.0961 -0.0009
-7 8 15 -0.0256 -0.0007
-7 9 1 0.0505 -0.0019
-7 9 2 -0.1416 0.0009
-7 9 3 0.0722 0.0004
-7 9 4 0.3133 -0.0016
-7 9 5 -0.0800 -0.0008
-7 9 6 -0.5112 0.0010
-7 9 7 -0.0991 0.0015
-7 9 8 0.5190 0.0015
-7 9 9 0.3044 0.0003
-7 9 10 -0.2918 -0.0023
-7 9 11 -0.3226 -0.0028
-7 9 12 0.0145 0.0003
-7 9 13 0.1287 0.0027
-7 9 14 0.1007 0.0014
-7 9 15 0.0970 -0.0006
-7 10 1 0.2085 -0.0013
-7 10 2 0.0805 -0.0020
-7 10 3 -0.2704 0.0011
-7 10 4 0.0023 0.0011
-7 10 5 0.4715 -0.0016
-7 10 6 0.0860 -0.0021
-7 10 7 -0.6142 -0.0002
-7 10 8 -0.3370 0.0020
-7 10 9 0.4931 0.0030
-7 10 10 0.5105 0.0010
-7 10 11 -0.1609 -0.0028
-7 10 12 -0.4115 -0.0037
-7 10 13 -0.1149 -0.0002
-7 10 14 0.1174 0.0027
-7 10 15 0.1455 0.0018
-7 11 1 -0.1830 0.0037
-7 11 2 0.2884 -0.0011
-7 11 3 0.1318 -0.0019
-7 11 4 -0.3901 0.0015
-7 11 5 -0.1197 0.0018
-7 11 6 0.5771 -0.0014
-7 11 7 0.3010 -0.0032
-7 11 8 -0.6093 -0.0015
-7 11 9 -0.5637 0.0019
-7 11 10 0.3531 0.0042
-7 11 11 0.6316 0.0021
-7 11 12 0.0208 -0.0026
-7 11 13 -0.3972 -0.0043
-7 11 14 -0.2168 -0.0011
-7 11 15 0.0548 0.0023
-7 12 1 -0.3490 0.0025
-7 12 2 -0.2327 0.0031
-7 12 3 0.3457 -0.0015
-7 12 4 0.2048 -0.0017
-7 12 5 -0.4657 0.0022
-7 12 6 -0.2723 0.0027
-7 12 7 0.5901 -0.0011
-7 12 8 0.5054 -0.0038
-7 12 9 -0.4900 -0.0027
-7 12 10 -0.7051 0.0013
-7 12 11 0.1467 0.0045
-7 13 3 -0.2791 0.0023
-7 13 4 0.3628 -0.0023
-7 13 5 0.2852 -0.0018
-7 13 6 -0.4701 0.0029
-7 13 7 -0.4125 0.0036
-7 13 8 0.5025 -0.0006
-7 13 9 0.6347 -0.0041
-7 14 4 -0.3104 0.0017
-7 14 5 0.3297 -0.0033
-7 14 6 0.3466 -0.0022
-7 14 7 -0.3992 0.0033
-7 15 5 -0.3130 0.0014
-6 -19 1 0.2928 -0.0191
-6 -18 1 0.1337 -0.0086
-6 -17 1 -0.2590 0.0122
-6 -17 2 0.0853 -0.0079
-6 -17 3 0.1598 -0.0212
-6 -17 4 0.1227 0.0061
-6 -16 1 -0.4011 0.0039
-6 -16 2 -0.2541 0.0113
-6 -16 4 0.0656 -0.0221
-6 -16 5 0.0391 0.0030
-6 -16 6 0.0984 0.0333
-6 -15 1 0.1823 -0.0042
-6 -15 2 -0.2622 0.0032
-6 -15 3 -0.1898 0.0103
-6 -15 4 0.0130 -0.0057
-6 -15 5 -0.0295 -0.0222
-6 -15 6 -0.0575 -0.0019
-6 -15 7 0.0784 0.0309
-6 -14 1 0.3867 0.0018
-6 -14 2 0.2184 -0.0022
-6 -14 3 -0.1121 0.0028
-6 -14 4 -0.0688 0.0092
-6 -14 5 0.0270 -0.0032
-6 -14 6 -0.1080 -0.0205
-6 -14 7 -0.1494 -0.0075
-6 -14 8 0.0375 0.0243
-6 -14 9 0.1588 0.0247
-6 -13 1 -0.1961 -0.0012
-6 -13 2 0.1659 0.0015
-6 -13 3 0.1480 -0.0004
-6 -13 5 0.0818 0.0077
-6 -13 6 0.0854 -0.0002
-6 -13 7 -0.1544 -0.0161
-6 -13 8 -0.2195 -0.0117
-6 -13 9 -0.0049 0.0144
-6 -13 10 0.1330 0.0245
-6 -12 1 -0.1172 -0.0033
-6 -12 2 -0.2153 -0.0030
-6 -12 3 -0.0367 0.0007
-6 -12 4 -0.0105 0.0009
-6 -12 5 0.0212 0.0015
-6 -12 6 0.2180 0.0052
-6 -12 7 0.1747 0.0025
-6 -12 8 -0.1610 -0.0094
-6 -12 9 -0.2548 -0.0126
-6 -12 10 -0.0299 0.0036
-6 -12 11 0.0895 0.0189
-6 -12 12 0.0634 0.0099
-6 -11 1 0.3171 0.0036
-6 -11 2 0.1118 -0.0017
-6 -11 3 -0.0996 -0.0039
-6 -11 4 -0.1470 -0.0001
-6 -11 5 -0.1991 0.0020
-6 -11 6 -0.0431 0.0007
-6 -11 7 0.2966 0.0017
-6 -11 8 0.2645 0.0034
-6 -11 9 -0.1336 -0.0020
-6 -11 10 -0.2497 -0.0095
-6 -11 11 -0.0248 -0.0049
-6 -11 12 0.0520 0.0094
-6 -11 13 -0.0160 0.0133
-6 -10 1 -0.1880 0.0003
-6 -10 2 0.2505 0.0039
-6 -10 3 0.2687 -0.0000
-6 -10 4 0.0990 -0.0039
-6 -10 5 -0.1275 -0.0007
-6 -10 6 -0.3439 0.0031
-6 -10 7 -0.1647 0.0004
-6 -10 8 0.2942 -0.0021
-6 -10 9 0.3181 0.0019
-6 -10 10 -0.0909 0.0040
-6 -10 11 -0.2095 -0.0032
-6 -10 12 0.0134 -0.0087
-6 -10 13 0.0382 -0.0006
-6 -10 14 -0.0961 0.0106
-6 -9 1 -0.4204 -0.0038
-6 -9 2 -0.3507 -0.0017
-6 -9 3 0.0630 0.0032
-6 -9 4 0.2892 0.0013
-6 -9 6 0.0043 -0.0011
-6 -9 7 -0.3862 0.0041
-6 -9 8 -0.2832 0.0012
-6 -9 9 0.2195 -0.0050
-6 -9 10 0.3078 -0.0016
-6 -9 11 -0.0593 0.0067
-6 -9 12 -0.1487 0.0038
-6 -9 13 0.0771 -0.0072
-6 -9 14 0.0548 -0.0078
-6 -8 1 0.3589 0.0030
-6 -8 2 -0.2490 -0.0027
-6 -8 3 -0.4026 -0.0030
-6 -8 4 -0.1648 0.0018
-6 -8 5 0.1659 0.0019
-6 -8 6 0.3949 -0.0027
-6 -8 7 0.1821 -0.0015
-6 -8 8 -0.3096 0.0046
-6 -8 9 -0.3355 0.0028
-6 -8 10 0.1115 -0.0060
-6 -8 11 0.2281 -0.0056
-6 -8 12 -0.0629 0.0055
-6 -8 13 -0.0880 0.0089
-6 -8 14 0.1508 -0.0019
-6 -8 15 0.0958 -0.0099
-6 -7 1 0.4046 0.0028
-6 -7 2 0.4397 0.0040
-6 -7 3 -0.0055 -0.0010
-6 -7 4 -0.3128 -0.0035
-6 -7 5 -0.3372 0.0002
-6 -7 6 -0.0487 0.0019
-6 -7 7 0.3587 -0.0018
-6 -7 8 0.3187 -0.0019
-6 -7 9 -0.1475 0.0042
-6 -7 10 -0.2833 0.0046
-6 -7 11 0.0243 -0.0046
-6 -7 12 0.0995 -0.0085
-6 -7 13 -0.1127 0.0013
-6 -7 14 -0.0473 0.0101
-6 -7 15 0.2158 0.0044
-6 -7 16 0.1463 -0.0070
-6 -6 1 -0.3932 -0.0030
-6 -6 2 0.1808 0.0012
-6 -6 3 0.4111 0.0042
-6 -6 4 0.2267 0.0008
-6 -6 5 -0.1074 -0.0031
-6 -6 6 -0.3838 -0.0012
-6 -6 7 -0.2642 0.0015
-6 -6 8 0.1954 -0.0008
-6 -6 9 0.3432 -0.0022
-6 -6 10 0.0302 0.0029
-6 -6 11 -0.1304 0.0058
-6 -6 12 0.0040 -0.0014
-6 -6 13 -0.0377 -0.0089
-6 -6 14 -0.2012 -0.0039
-6 -6 15 -0.0387 0.0073
-6 -6 16 0.2558 0.0088
-6 -5 1 -0.3221 -0.0010
-6 -5 2 -0.4326 -0.0028
-6 -5 3 -0.0666 -0.0003
-6 -5 4 0.2719 0.0035
-6 -5 5 0.3720 0.0023
-6 -5 6 0.1424 -0.0021
-6 -5 7 -0.2873 -0.0023
-6 -5 8 -0.3910 0.0007
-6 -5 9 -0.0307 0.0001
-6 -5 10 0.2309 -0.0022
-6 -5 11 0.1473 0.0008
-6 -5 12 0.0785 0.0056
-6 -5 13 0.0694 0.0023
-6 -5 14 -0.1396 -0.0065
-6 -5 15 -0.3040 -0.0077
-6 -5 16 -0.0623 0.0020
-6 -5 17 0.2615 0.0097
-6 -4 1 0.3540 0.0006
-6 -4 2 -0.1245 0.0001
-6 -4 3 -0.3935 -0.0019
-6 -4 4 -0.2780 -0.0014
-6 -4 5 0.0598 0.0022
-6 -4 6 0.3908 0.0031
-6 -4 7 0.3509 -0.0007
-6 -4 8 -0.0874 -0.0027
-6 -4 9 -0.3769 -0.0001
-6 -4 10 -0.2311 0.0009
-6 -4 11 0.0127 -0.0017
-6 -4 12 0.1528 -0.0013
-6 -4 13 0.2760 0.0040
-6 -4 14 0.2039 0.0053
-6 -4 15 -0.1756 -0.0024
-6 -4 17 -0.1062 -0.0036
-6 -4 18 0.2335 0.0074
-6 -3 1 0.2910 -0.0008
-6 -3 2 0.3978 -0.0002
-6 -3 3 0.0820 0.0007
-6 -3 4 -0.2798 -0.0009
-6 -3 5 -0.4089 -0.0019
-6 -3 6 -0.1654 0.0008
-6 -3 7 0.2911 0.0032
-6 -3 8 0.4525 0.0006
-6 -3 9 0.1383 -0.0026
-6 -3 10 -0.2264 -0.0009
-6 -3 11 -0.3300 0.0015
-6 -3 12 -0.2392 -0.0008
-6 -3 13 0.0412 -0.0029
-6 -3 14 0.3991 0.0015
-6 -3 15 0.3628 0.0066
-6 -3 16 -0.1400 0.0020
-6 -3 17 -0.4296 -0.0077
-6 -3 18 -0.1513 -0.0075
-6 -2 1 -0.2469 0.0009
-6 -2 2 0.1563 -0.0010
-6 -2 3 0.3932 -0.0009
-6 -2 4 0.2670 0.0008
-6 -2 5 -0.1134 0.0000
-6 -2 6 -0.4412 -0.0019
-6 -2 7 -0.3458 -0.0004
-6 -2 8 0.1195 0.0027
-6 -2 9 0.4246 0.0016
-6 -2 10 0.3083 -0.0020
-6 -2 11 0.0046 -0.0014
-6 -2 12 -0.2938 0.0016
-6 -2 13 -0.4413 0.0001
-6 -2 14 -0.1476 -0.0037
-6 -2 15 0.4141 -0.0009
-6 -2 16 0.4920 0.0062
-6 -2 17 -0.0529 0.0051
-6 -2 18 -0.4123 -0.0049
-6 -2 19 -0.1786 -0.0088
-6 -1 1 -0.3129 0.0015
-6 -1 2 -0.3079 0.0012
-6 -1 3 -0.0066 -0.0008
-6 -1 4 0.3270 -0.0012
-6 -1 5 0.4033 0.0006
-6 -1 6 0.0745 0.0006
-6 -1 7 -0.3842 -0.0015
-6 -1 8 -0.4440 -0.0011
-6 -1 9 -0.0595 0.0019
-6 -1 10 0.2921 0.0020
-6 -1 11 0.3682 -0.0011
-6 -1 12 0.2340 -0.0014
-6 -1 13 -0.1414 0.0014
-6 -1 14 -0.5320 0.0006
-6 -1 15 -0.3463 -0.0037
-6 -1 16 0.3266 -0.0025
-6 -1 17 0.5495 0.0049
-6 -1 18 0.0494 0.0064
-6 -1 19 -0.3439 -0.0021
-6 0 1 0.0558 0.0005
-6 0 2 -0.2197 0.0013
-6 0 3 -0.3293 0.0011
-6 0 4 -0.1789 -0.0004
-6 0 5 0.1960 -0.0010
-6 0 6 0.4698 0.0003
-6 0 7 0.2501 0.0007
-6 0 8 -0.2671 -0.0009
-6 0 9 -0.4520 -0.0013
-6 0 10 -0.1889 0.0008
-6 0 11 0.1127 0.0017
-6 0 12 0.3083 -0.0003
-6 0 13 0.3864 -0.0009
-6 0 14 0.0675 0.0012
-6 0 15 -0.4925 0.0006
-6 0 16 -0.4882 -0.0033
-6 0 17 0.1764 -0.0030
-6 0 18 0.5202 0.0035
-6 0 19 0.1299 0.0061
-6 1 1 0.2641 -0.0009
-6 1 2 0.1176 0.0008
-6 1 3 -0.0767 0.0010
-6 1 4 -0.2797 0.0005
-6 1 5 -0.3257 -0.0002
-6 1 6 0.0145 -0.0004
-6 1 7 0.4559 0.0001
-6 1 8 0.3837 0.0004
-6 1 9 -0.1285 -0.0004
-6 1 10 -0.3883 -0.0010
-6 1 11 -0.2367 -0.0001
-6 1 12 -0.0469 0.0009
-6 1 13 0.1622 0.0004
-6 1 14 0.4197 0.0002
-6 1 15 0.2587 0.0012
-6 1 16 -0.3497 0.0001
-6 1 17 -0.5319 -0.0032
-6 1 18 0.0191 -0.0028
-6 1 19 0.4192 0.0027
-6 2 1 0.1530 -0.0032
-6 2 2 0.1813 -0.0011
-6 2 3 0.1318 0.0014
-6 2 4 0.0847 0.0009
-6 2 5 -0.1478 -0.0003
-6 2 6 -0.4065 -0.0002
-6 2 7 -0.1841 0.0003
-6 2 8 0.3676 0.0001
-6 2 9 0.4546 -0.0000
-6 2 10 -0.0064 -0.0001
-6 2 11 -0.2887 -0.0004
-6 2 12 -0.2022 -0.0006
-6 2 13 -0.1358 -0.0003
-6 2 14 -0.0110 0.0005
-6 2 15 0.3367 0.0014
-6 2 16 0.3719 0.0016
-6 2 17 -0.1606 -0.0005
-6 2 18 -0.4737 -0.0034
-6 2 19 -0.0965 -0.0025
-6 3 1 -0.0830 0.0001
-6 3 2 0.1103 -0.0035
-6 3 3 0.0584 -0.0013
-6 3 4 0.0680 0.0019
-6 3 5 0.2112 0.0009
-6 3 6 0.0440 -0.0012
-6 3 7 -0.3926 -0.0004
-6 3 8 -0.3528 0.0010
-6 3 9 0.2298 0.0004
-6 3 10 0.4563 -0.0006
-6 3 11 0.0703 0.0000
-6 3 12 -0.1929 0.0004
-6 3 13 -0.1110 -0.0008
-6 3 14 -0.1331 -0.0015
-6 3 15 -0.1507 0.0001
-6 3 16 0.1780 0.0024
-6 3 17 0.3813 0.0023
-6 3 18 0.0113 -0.0008
-6 3 19 -0.3444 -0.0037
-6 4 1 -0.2510 0.0042
-6 4 2 -0.0214 0.0009
-6 4 3 0.1207 -0.0034
-6 4 4 -0.0550 -0.0016
-6 4 5 -0.0692 0.0022
-6 4 6 0.2509 0.0011
-6 4 7 0.2415 -0.0017
-6 4 8 -0.2848 -0.0008
-6 4 9 -0.4468 0.0015
-6 4 10 0.0835 0.0007
-6 4 11 0.4000 -0.0010
-6 4 12 0.0882 -0.0001
-6 4 13 -0.1333 0.0010
-6 4 14 -0.0032 -0.0006
-6 4 15 -0.0511 -0.0023
-6 4 16 -0.2161 -0.0005
-6 4 17 0.0028 0.0029
-6 4 18 0.2994 0.0030
-6 4 19 0.1202 -0.0007
-6 5 1 -0.1039 -0.0002
-6 5 2 -0.2354 0.0037
-6 5 3 0.0390 0.0015
-6 5 4 0.1935 -0.0029
-6 5 5 -0.1006 -0.0017
-6 5 6 -0.2334 0.0022
-6 5 7 0.1806 0.0012
-6 5 8 0.3773 -0.0020
-6 5 9 -0.1196 -0.0011
-6 5 10 -0.4428 0.0018
-6 5 11 -0.0258 0.0010
-6 5 12 0.3133 -0.0011
-6 5 13 0.0522 -0.0002
-6 5 14 -0.1263 0.0014
-6 5 15 0.0813 -0.0004
-6 5 16 0.0732 -0.0028
-6 5 17 -0.1973 -0.0010
-6 5 18 -0.1337 0.0029
-6 6 1 0.1874 -0.0022
-6 6 2 -0.1013 -0.0011
-6 6 3 -0.2621 0.0026
-6 6 4 0.0480 0.0018
-6 6 5 0.2972 -0.0021
-6 6 6 -0.0419 -0.0015
-6 6 7 -0.3535 0.0018
-6 6 8 0.0231 0.0010
-6 6 9 0.4004 -0.0021
-6 6 10 0.0413 -0.0012
-6 6 11 -0.3513 0.0018
-6 6 12 -0.0657 0.0013
-6 6 13 0.2320 -0.0010
-6 6 14 -0.0155 -0.0002
-6 6 15 -0.1686 0.0014
-6 6 16 0.1155 -0.0004
-6 6 17 0.1935 -0.0028
-6 6 18 -0.1143 -0.0011
-6 7 1 0.1039 0.0013
-6 7 2 0.1931 -0.0010
-6 7 3 -0.0581 -0.0016
-6 7 4 -0.3137 0.0013
-6 7 5 -0.0314 0.0017
-6 7 6 0.3706 -0.0010
-6 7 7 0.1125 -0.0010
-6 7 8 -0.3653 0.0014
-6 7 9 -0.1585 0.0006
-6 7 10 0.3011 -0.0021
-6 7 11 0.1360 -0.0012
-6 7 12 -0.2147 0.0016
-6 7 13 -0.0304 0.0013
-6 7 14 0.1869 -0.0007
-6 7 15 -0.0825 0.0000
-6 7 16 -0.2386 0.0013
-6 7 17 0.0926 -0.0006
-6 8 1 -0.0521 -0.0014
-6 8 2 0.0197 0.0017
-6 8 3 0.2155 0.0003
-6 8 4 0.0535 -0.0017
-6 8 5 -0.3445 -0.0001
-6 8 6 -0.1981 0.0012
-6 8 7 0.3511 0.0001
-6 8 8 0.3065 -0.0000
-6 8 9 -0.2445 0.0011
-6 8 10 -0.2867 -0.0000
-6 8 11 0.1186 -0.0021
-6 8 12 0.1304 -0.0011
-6 8 13 -0.0903 0.0013
-6 8 14 0.0548 0.0011
-6 8 15 0.1907 -0.0003
-6 8 16 -0.1182 0.0005
-6 8 17 -0.3041 0.0013
-6 9 1 0.1182 -0.0026
-6 9 2 -0.0608 -0.0023
-6 9 3 -0.1098 0.0018
-6 9 4 0.2245 0.0014
-6 9 5 0.2330 -0.0015
-6 9 6 -0.3027 -0.0015
-6 9 7 -0.4059 0.0003
-6 9 8 0.2081 0.0009
-6 9 9 0.4599 0.0012
-6 9 10 -0.0217 0.0012
-6 9 11 -0.3053 -0.0006
-6 9 12 -0.0756 -0.0023
-6 9 13 0.0339 -0.0011
-6 9 14 -0.0242 0.0010
-6 9 15 0.1450 0.0008
-6 9 16 0.2311 -0.0000
-6 10 1 -0.0277 0.0038
-6 10 2 0.2429 -0.0024
-6 10 3 -0.0606 -0.0027
-6 10 4 -0.2808 0.0017
-6 10 5 0.1827 0.0023
-6 10 6 0.4436 -0.0011
-6 10 7 -0.1596 -0.0025
-6 10 8 -0.5810 -0.0009
-6 10 9 -0.0363 0.0011
-6 10 10 0.5051 0.0022
-6 10 11 0.2282 0.0016
-6 10 12 -0.2063 -0.0008
-6 10 13 -0.2094 -0.0024
-6 10 14 -0.1049 -0.0011
-6 10 15 -0.0312 0.0007
-6 10 16 0.1957 0.0004
-6 11 1 -0.3934 0.0036
-6 11 2 -0.0406 0.0037
-6 11 3 0.3793 -0.0021
-6 11 4 -0.0290 -0.0026
-6 11 5 -0.4645 0.0019
-6 11 6 0.0678 0.0029
-6 11 7 0.6234 -0.0007
-6 11 8 0.0703 -0.0031
-6 11 9 -0.6548 -0.0019
-6 11 10 -0.3131 0.0008
-6 11 11 0.4193 0.0028
-6 11 12 0.4193 0.0022
-6 11 13 -0.0328 -0.0005
-6 11 14 -0.2420 -0.0024
-6 11 15 -0.2218 -0.0013
-6 11 16 -0.0898 0.0004
-6 12 1 0.0180 -0.0036
-6 12 2 -0.4876 0.0030
-6 12 3 -0.0728 0.0029
-6 12 4 0.5057 -0.0023
-6 12 5 0.0475 -0.0023
-6 12 6 -0.6144 0.0023
-6 12 7 -0.1108 0.0033
-6 12 8 0.7120 -0.0003
-6 12 9 0.3297 -0.0033
-6 12 10 -0.5963 -0.0026
-6 12 11 -0.5354 0.0002
-6 12 12 0.2355 0.0027
-6 12 13 0.4924 0.0028
-6 12 14 0.1420 0.0002
-6 12 15 -0.1804 -0.0022
-6 12 16 -0.2673 -0.0016
-6 13 1 0.5211 -0.0041
-6 13 2 0.0673 -0.0026
-6 13 3 -0.5497 0.0027
-6 13 4 -0.1273 0.0016
-6 13 5 0.5915 -0.0030
-6 13 6 0.1614 -0.0019
-6 13 7 -0.6849 0.0029
-6 13 8 -0.3100 0.0037
-6 13 9 0.6783 -0.0001
-6 13 10 0.5414 -0.0031
-6 13 11 -0.4277 -0.0028
-6 13 12 -0.6362 -0.0005
-6 13 13 0.0256 0.0020
-6 13 14 0.4395 0.0030
-6 14 2 0.5417 -0.0036
-6 14 3 0.1264 -0.0011
-6 14 4 -0.5629 0.0031
-6 14 5 -0.1952 0.0004
-6 14 6 0.6097 -0.0041
-6 14 7 0.2831 -0.0019
-6 14 8 -0.6529 0.0035
-6 14 9 -0.4699 0.0040
-6 14 10 0.5366 -0.0001
-6 15 4 0.1819 0.0005
-6 15 5 -0.5177 0.0041
-6 15 6 -0.2559 -0.0003
-6 15 7 0.5500 -0.0054
-6 15 8 0.3715 -0.0023
-6 16 6 -0.4182 0.0053
-5 -19 1 -0.1612 -0.0096
-5 -19 2 0.3286 -0.0163
-5 -19 3 0.4585 0.0065
-5 -19 4 0.0077 0.0204
-5 -18 1 -0.3741 0.0106
-5 -18 2 -0.2433 -0.0097
-5 -18 3 0.2046 -0.0169
-5 -18 4 0.4456 0.0076
-5 -17 1 -0.1294 0.0076
-5 -17 2 -0.3214 0.0098
-5 -17 3 -0.2965 -0.0103
-5 -17 4 0.0585 -0.0182
-5 -16 1 0.2011 -0.0041
-5 -16 2 -0.0340 0.0072
-5 -16 3 -0.2282 0.0092
-5 -16 4 -0.3095 -0.0105
-5 -16 5 -0.0817 -0.0202
-5 -16 6 0.2488 0.0051
-5 -15 1 0.3312 -0.0013
-5 -15 2 0.2293 -0.0022
-5 -15 3 0.0733 0.0071
-5 -15 4 -0.1002 0.0091
-5 -15 5 -0.2782 -0.0095
-5 -15 6 -0.1930 -0.0217
-5 -15 7 0.1125 0.0001
-5 -14 1 -0.0711 -0.0003
-5 -14 2 0.1901 -0.0009
-5 -14 3 0.1990 -0.0006
-5 -14 4 0.1675 0.0069
-5 -14 5 0.0493 0.0093
-5 -14 6 -0.2060 -0.0066
-5 -14 7 -0.2620 -0.0213
-5 -14 8 -0.0106 -0.0064
-5 -14 9 0.1544 0.0232
-5 -13 1 -0.3054 -0.0034
-5 -13 2 -0.1749 -0.0024
-5 -13 3 0.0084 -0.0010
-5 -13 4 0.0965 0.0004
-5 -13 5 0.2192 0.0059
-5 -13 6 0.1984 0.0089
-5 -13 7 -0.1034 -0.0023
-5 -13 8 -0.2860 -0.0178
-5 -13 9 -0.0999 -0.0119
-5 -13 10 0.0909 0.0139
-5 -12 1 0.1240 0.0020
-5 -12 2 -0.1200 -0.0029
-5 -12 3 -0.1791 -0.0039
-5 -12 5 -0.0650 0.0010
-5 -12 6 0.2057 0.0040
-5 -12 7 0.3196 0.0071
-5 -12 8 0.0122 0.0020
-5 -12 9 -0.2713 -0.0113
-5 -12 10 -0.1474 -0.0142
-5 -12 11 0.0472 0.0032
-5 -12 12 0.0275 0.0198
-5 -11 1 0.1121 0.0028
-5 -11 2 0.2248 0.0034
-5 -11 3 0.0967 -0.0019
-5 -11 5 -0.2540 -0.0012
-5 -11 6 -0.2452 0.0017
-5 -11 7 0.1241 0.0018
-5 -11 8 0.3873 0.0036
-5 -11 9 0.1185 0.0044
-5 -11 10 -0.2310 -0.0034
-5 -11 11 -0.1572 -0.0122
-5 -11 12 0.0350 -0.0056
-5 -11 13 -0.0031 0.0112
-5 -10 1 -0.3024 -0.0027
-5 -10 2 -0.0844 0.0014
-5 -10 3 0.1908 0.0039
-5 -10 4 0.2647 -0.0008
-5 -10 5 0.1111 -0.0047
-5 -10 6 -0.2422 -0.0009
-5 -10 7 -0.3887 0.0029
-5 -10 8 -0.0033 0.0003
-5 -10 9 0.3874 -0.0008
-5 -10 10 0.1929 0.0041
-5 -10 11 -0.1814 0.0034
-5 -10 12 -0.1411 -0.0065
-5 -10 13 0.0522 -0.0099
-5 -9 1 0.1007 0.0008
-5 -9 2 -0.3111 -0.0028
-5 -9 3 -0.2717 -0.0002
-5 -9 4 0.0367 0.0036
-5 -9 5 0.3187 0.0001
-5 -9 6 0.2998 -0.0045
-5 -9 7 -0.1293 -0.0007
-5 -9 8 -0.4468 0.0043
-5 -9 9 -0.1336 0.0002
-5 -9 10 0.3253 -0.0046
-5 -9 11 0.2191 0.0010
-5 -9 12 -0.1386 0.0070
-5 -9 13 -0.1134 0.0005
-5 -9 14 0.0858 -0.0088
-5 -9 15 0.0151 -0.0054
-5 -8 1 0.4375 0.0029
-5 -8 2 0.2746 0.0023
-5 -8 3 -0.1863 -0.0021
-5 -8 4 -0.3686 -0.0014
-5 -8 5 -0.1713 0.0026
-5 -8 6 0.2381 0.0006
-5 -8 7 0.4165 -0.0041
-5 -8 8 0.0369 -0.0008
-5 -8 9 -0.3994 0.0055
-5 -8 10 -0.2182 0.0016
-5 -8 11 0.2263 -0.0064
-5 -8 12 0.1927 -0.0032
-5 -8 13 -0.1150 0.0065
-5 -8 14 -0.0871 0.0060
-5 -8 15 0.1192 -0.0039
-5 -8 16 0.0557 -0.0078
-5 -7 1 -0.2415 -0.0028
-5 -7 2 0.3348 0.0019
-5 -7 3 0.3978 0.0033
-5 -7 4 0.0260 -0.0007
-5 -7 5 -0.3293 -0.0020
-5 -7 6 -0.3427 0.0013
-5 -7 7 0.0578 0.0008
-5 -7 8 0.4093 -0.0035
-5 -7 9 0.1846 -0.0013
-5 -7 10 -0.2648 0.0055
-5 -7 11 -0.2221 0.0037
-5 -7 12 0.1280 -0.0055
-5 -7 13 0.1247 -0.0066
-5 -7 14 -0.1161 0.0025
-5 -7 15 -0.0703 0.0079
-5 -7 16 0.1386 0.0024
-5 -7 17 0.0957 -0.0055
-5 -6 1 -0.4527 -0.0017
-5 -6 2 -0.3796 -0.0032
-5 -6 3 0.1377 0.0005
-5 -6 4 0.4117 0.0036
-5 -6 5 0.2436 0.0008
-5 -6 6 -0.1641 -0.0020
-5 -6 7 -0.4011 -0.0000
-5 -6 8 -0.1453 0.0007
-5 -6 9 0.2751 -0.0027
-5 -6 10 0.2470 -0.0021
-5 -6 11 -0.0947 0.0042
-5 -6 12 -0.1391 0.0054
-5 -6 13 0.0668 -0.0023
-5 -6 14 0.0384 -0.0076
-5 -6 15 -0.1387 -0.0027
-5 -6 16 -0.0655 0.0057
-5 -5 1 0.2835 0.0009
-5 -5 2 -0.3032 -0.0006
-5 -5 3 -0.4516 -0.0030
-5 -5 4 -0.0970 -0.0008
-5 -5 5 0.3010 0.0033
-5 -5 6 0.3824 0.0022
-5 -5 7 0.0653 -0.0015
-5 -5 8 -0.3159 -0.0011
-5 -5 9 -0.2841 0.0005
-5 -5 10 0.0618 -0.0014
-5 -5 11 0.1903 -0.0026
-5 -5 12 0.0463 0.0018
-5 -5 13 0.0047 0.0057
-5 -5 14 0.0639 0.0018
-5 -5 15 -0.0379 -0.0056
-5 -5 16 -0.1719 -0.0068
-5 -5 17 -0.0706 0.0010
-5 -4 1 0.4124 -0.0009
-5 -4 2 0.3887 0.0002
-5 -4 3 -0.1040 0.0003
-5 -4 4 -0.4266 -0.0024
-5 -4 5 -0.2987 -0.0019
-5 -4 6 0.0982 0.0025
-5 -4 7 0.3900 0.0033
-5 -4 8 0.2720 -0.0006
-5 -4 9 -0.1143 -0.0020
-5 -4 10 -0.2977 0.0002
-5 -4 11 -0.1518 -0.0001
-5 -4 12 0.0279 -0.0024
-5 -4 13 0.1061 -0.0010
-5 -4 14 0.1606 0.0042
-5 -4 15 0.1169 0.0052
-5 -4 16 -0.0810 -0.0017
-5 -4 17 -0.2004 -0.0083
-5 -3 1 -0.2012 0.0022
-5 -3 2 0.2975 -0.0012
-5 -3 3 0.4423 -0.0005
-5 -3 4 0.1047 0.0008
-5 -3 5 -0.3061 -0.0017
-5 -3 6 -0.4100 -0.0026
-5 -3 7 -0.1310 0.0014
-5 -3 8 0.2655 0.0037
-5 -3 9 0.3795 0.0004
-5 -3 10 0.1310 -0.0023
-5 -3 11 -0.1753 -0.0003
-5 -3 12 -0.2879 0.0011
-5 -3 13 -0.1851 -0.0016
-5 -3 14 0.0660 -0.0032
-5 -3 15 0.2760 0.0016
-5 -3 16 0.2012 0.0068
-5 -3 17 -0.0809 0.0026
-5 -3 18 -0.2098 -0.0071
-5 -2 1 -0.3736 0.0032
-5 -2 2 -0.2811 0.0030
-5 -2 3 0.1491 -0.0009
-5 -2 4 0.4258 -0.0010
-5 -2 5 0.2803 0.0009
-5 -2 6 -0.1206 -0.0010
-5 -2 7 -0.4060 -0.0029
-5 -2 8 -0.3151 0.0004
-5 -2 9 0.0568 0.0036
-5 -2 10 0.3520 0.0012
-5 -2 11 0.3323 -0.0022
-5 -2 12 0.0399 -0.0008
-5 -2 13 -0.3006 0.0018
-5 -2 14 -0.3751 -0.0005
-5 -2 15 -0.0534 -0.0043
-5 -2 16 0.3152 -0.0011
-5 -2 17 0.2803 0.0064
-5 -2 18 -0.0444 0.0057
-5 -2 19 -0.1924 -0.0043
-5 -1 1 -0.0085 -0.0029
-5 -1 2 -0.3191 0.0024
-5 -1 3 -0.3368 0.0032
-5 -1 4 -0.0200 -0.0003
-5 -1 5 0.3342 -0.0009
-5 -1 6 0.3897 0.0008
-5 -1 7 0.0829 -0.0006
-5 -1 8 -0.3004 -0.0027
-5 -1 9 -0.4032 -0.0005
-5 -1 10 -0.1608 0.0028
-5 -1 11 0.2061 0.0016
-5 -1 12 0.4219 -0.0015
-5 -1 13 0.2706 -0.0008
-5 -1 14 -0.1923 0.0020
-5 -1 15 -0.4786 0.0004
-5 -1 16 -0.2021 -0.0043
-5 -1 17 0.2718 -0.0030
-5 -1 18 0.3207 0.0048
-5 -1 19 0.0091 0.0068
-5 0 1 0.2803 -0.0033
-5 0 2 0.0562 -0.0031
-5 0 3 -0.2154 0.0012
-5 0 4 -0.3414 0.0026
-5 0 5 -0.1865 0.0003
-5 0 6 0.1782 -0.0003
-5 0 7 0.4164 0.0007
-5 0 8 0.2571 -0.0003
-5 0 9 -0.1371 -0.0021
-5 0 10 -0.3817 -0.0009
-5 0 11 -0.3139 0.0016
-5 0 12 0.0015 0.0014
-5 0 13 0.3763 -0.0007
-5 0 14 0.4359 -0.0004
-5 0 15 -0.0099 0.0019
-5 0 16 -0.4660 0.0007
-5 0 17 -0.3225 -0.0038
-5 0 18 0.1690 -0.0038
-5 0 19 0.3055 0.0030
-5 0 20 0.0557 0.0062
-5 1 1 0.2483 0.0006
-5 1 2 0.2545 -0.0021
-5 1 3 0.1145 -0.0023
-5 1 4 -0.0629 0.0001
-5 1 5 -0.2719 0.0013
-5 1 6 -0.3193 0.0006
-5 1 7 -0.0161 0.0005
-5 1 8 0.3635 0.0006
-5 1 9 0.3670 -0.0004
-5 1 10 0.0272 -0.0013
-5 1 11 -0.2753 -0.0007
-5 1 12 -0.3572 0.0004
-5 1 13 -0.1846 0.0005
-5 1 14 0.2217 -0.0000
-5 1 15 0.4829 0.0006
-5 1 16 0.1768 0.0018
-5 1 17 -0.3507 0.0005
-5 1 18 -0.3717 -0.0033
-5 1 19 0.0482 -0.0035
-5 1 20 0.2395 0.0018
-5 2 1 -0.0678 0.0015
-5 2 2 0.1890 0.0000
-5 2 3 0.1622 -0.0011
-5 2 4 0.1244 -0.0009
-5 2 5 0.1107 -0.0005
-5 2 6 -0.1231 -0.0003
-5 2 7 -0.3868 0.0004
-5 2 8 -0.2107 0.0012
-5 2 9 0.2534 0.0006
-5 2 10 0.3985 -0.0006
-5 2 11 0.1410 -0.0005
-5 2 12 -0.1350 -0.0001
-5 2 13 -0.2865 -0.0006
-5 2 14 -0.2868 -0.0009
-5 2 15 0.0200 0.0002
-5 2 16 0.4031 0.0017
-5 2 17 0.3032 0.0020
-5 2 18 -0.1793 0.0000
-5 2 19 -0.3374 -0.0030
-5 2 20 -0.0485 -0.0030
-5 2 21 0.1459 0.0012
-5 3 1 -0.3539 0.0024
-5 3 2 -0.0410 0.0011
-5 3 3 0.1383 -0.0009
-5 3 4 0.0153 -0.0004
-5 3 5 0.0533 0.0007
-5 3 6 0.2564 -0.0004
-5 3 7 0.0816 -0.0017
-5 3 8 -0.3703 -0.0000
-5 3 9 -0.3634 0.0018
-5 3 10 0.1224 0.0006
-5 3 11 0.3605 -0.0009
-5 3 12 0.1734 0.0002
-5 3 13 -0.0177 0.0009
-5 3 14 -0.1361 -0.0012
-5 3 15 -0.2738 -0.0023
-5 3 16 -0.1576 -0.0000
-5 3 17 0.2320 0.0026
-5 3 18 0.3336 0.0024
-5 3 19 -0.0114 -0.0002
-5 3 20 -0.2390 -0.0029
-5 3 21 -0.0952 -0.0025
-5 4 1 -0.1779 -0.0001
-5 4 2 -0.3021 0.0027
-5 4 3 0.0404 0.0009
-5 4 4 0.1418 -0.0018
-5 4 5 -0.1391 -0.0003
-5 4 6 -0.0994 0.0020
-5 4 7 0.3233 0.0000
-5 4 8 0.2915 -0.0026
-5 4 9 -0.2757 -0.0006
-5 4 10 -0.4400 0.0022
-5 4 11 0.0129 0.0006
-5 4 12 0.2807 -0.0013
-5 4 13 0.1212 0.0006
-5 4 14 0.0327 0.0019
-5 4 15 0.0372 -0.0012
-5 4 16 -0.1564 -0.0034
-5 4 17 -0.2565 -0.0005
-5 4 18 0.0315 0.0030
-5 4 19 0.2709 0.0028
-5 4 20 0.1039 -0.0001
-5 5 1 0.2585 -0.0031
-5 5 2 -0.1909 -0.0007
-5 5 3 -0.2735 0.0027
-5 5 4 0.1440 0.0010
-5 5 5 0.2210 -0.0023
-5 5 6 -0.2370 -0.0005
-5 5 7 -0.2929 0.0027
-5 5 8 0.2842 0.0006
-5 5 9 0.4439 -0.0030
-5 5 10 -0.1378 -0.0011
-5 5 11 -0.4282 0.0021
-5 5 12 -0.0388 0.0006
-5 5 13 0.1976 -0.0014
-5 5 14 0.0079 0.0009
-5 5 15 -0.0009 0.0024
-5 5 16 0.1759 -0.0012
-5 5 17 0.0206 -0.0038
-5 5 18 -0.2570 -0.0009
-5 5 19 -0.1353 0.0029
-5 5 20 0.1510 0.0028
-5 6 1 0.2589 0.0007
-5 6 2 0.2327 -0.0025
-5 6 3 -0.2187 -0.0013
-5 6 4 -0.2984 0.0023
-5 6 5 0.2115 0.0012
-5 6 6 0.3544 -0.0023
-5 6 7 -0.2288 -0.0008
-5 6 8 -0.4573 0.0028
-5 6 9 0.1533 0.0011
-5 6 10 0.4898 -0.0028
-5 6 11 -0.0106 -0.0015
-5 6 12 -0.3444 0.0018
-5 6 13 -0.0153 0.0005
-5 6 14 0.1479 -0.0013
-5 6 15 -0.1252 0.0012
-5 6 16 -0.1051 0.0025
-5 6 17 0.2405 -0.0013
-5 6 18 0.1969 -0.0039
-5 6 19 -0.1760 -0.0008
-5 6 20 -0.2262 0.0026
-5 7 1 -0.0853 0.0011
-5 7 2 0.2215 0.0017
-5 7 3 0.2396 -0.0015
-5 7 4 -0.2204 -0.0018
-5 7 5 -0.3719 0.0014
-5 7 6 0.1888 0.0012
-5 7 7 0.4818 -0.0018
-5 7 8 -0.1074 -0.0008
-5 7 9 -0.5223 0.0025
-5 7 10 -0.0150 0.0012
-5 7 11 0.4167 -0.0024
-5 7 12 0.0536 -0.0015
-5 7 13 -0.2299 0.0012
-5 7 14 0.0740 0.0002
-5 7 15 0.1536 -0.0008
-5 7 16 -0.2327 0.0018
-5 7 17 -0.2425 0.0024
-5 7 18 0.2215 -0.0018
-5 7 19 0.3194 -0.0038
-5 8 1 -0.0832 -0.0028
-5 8 2 -0.1016 -0.0001
-5 8 3 0.1604 0.0023
-5 8 4 0.2822 -0.0002
-5 8 5 -0.1521 -0.0019
-5 8 6 -0.4516 0.0003
-5 8 7 0.0566 0.0009
-5 8 8 0.5306 -0.0010
-5 8 9 0.0835 -0.0004
-5 8 10 -0.4512 0.0021
-5 8 11 -0.1476 0.0011
-5 8 12 0.2567 -0.0018
-5 8 13 0.0270 -0.0013
-5 8 14 -0.1349 0.0003
-5 8 15 0.1943 -0.0005
-5 8 16 0.2135 -0.0003
-5 8 17 -0.2803 0.0028
-5 8 18 -0.3651 0.0024
-5 8 19 0.1388 -0.0027
-5 9 1 0.0223 0.0016
-5 9 2 0.0130 -0.0032
-5 9 3 -0.1411 -0.0013
-5 9 4 0.0485 0.0025
-5 9 5 0.3332 0.0011
-5 9 6 0.0058 -0.0016
-5 9 7 -0.4753 -0.0009
-5 9 8 -0.1540 0.0002
-5 9 9 0.4517 -0.0004
-5 9 10 0.2660 0.0002
-5 9 11 -0.2604 0.0018
-5 9 12 -0.1860 0.0008
-5 9 13 0.0745 -0.0012
-5 9 14 -0.0793 -0.0009
-5 9 15 -0.0973 -0.0005
-5 9 16 0.2981 -0.0016
-5 9 17 0.3027 0.0000
-5 9 18 -0.2566 0.0041
-5 10 1 -0.2170 0.0044
-5 10 2 0.0674 0.0024
-5 10 3 0.1417 -0.0031
-5 10 4 -0.1855 -0.0020
-5 10 5 -0.1252 0.0023
-5 10 6 0.3461 0.0021
-5 10 7 0.2306 -0.0009
-5 10 8 -0.3942 -0.0016
-5 10 9 -0.3716 -0.0007
-5 10 10 0.2470 -0.0002
-5 10 11 0.3637 0.0007
-5 10 12 -0.0147 0.0017
-5 10 13 -0.1137 0.0007
-5 10 14 -0.0612 -0.0006
-5 10 15 -0.2191 -0.0003
-5 10 16 -0.1258 -0.0011
-5 10 17 0.3445 -0.0028
-5 11 1 -0.1191 -0.0026
-5 11 2 -0.3371 0.0038
-5 11 3 0.1103 0.0025
-5 11 4 0.3038 -0.0027
-5 11 5 -0.2025 -0.0023
-5 11 6 -0.3420 0.0020
-5 11 7 0.2803 0.0026
-5 11 8 0.4623 -0.0002
-5 11 9 -0.2011 -0.0019
-5 11 10 -0.5159 -0.0015
-5 11 11 -0.0278 -0.0005
-5 11 12 0.3372 0.0009
-5 11 13 0.2005 0.0017
-5 11 14 0.0365 0.0007
-5 11 15 -0.1077 -0.0001
-5 11 16 -0.3322 0.0003
-5 12 1 0.4178 -0.0042
-5 12 2 -0.1516 -0.0023
-5 12 3 -0.4660 0.0029
-5 12 4 0.1292 0.0018
-5 12 5 0.4812 -0.0025
-5 12 6 -0.1628 -0.0020
-5 12 7 -0.5540 0.0018
-5 12 8 0.1260 0.0027
-5 12 9 0.6276 0.0003
-5 12 10 0.0607 -0.0016
-5 12 11 -0.5349 -0.0018
-5 12 12 -0.2859 -0.0010
-5 12 13 0.2016 0.0006
-5 12 14 0.3175 0.0016
-5 12 15 0.1984 0.0009
-5 12 16 -0.0654 0.0003
-5 13 1 0.2544 0.0012
-5 13 2 0.5149 -0.0030
-5 13 3 -0.1574 -0.0011
-5 13 4 -0.5859 0.0023
-5 13 5 0.1060 0.0006
-5 13 6 0.6377 -0.0027
-5 13 7 -0.0584 -0.0014
-5 13 8 -0.7021 0.0020
-5 13 9 -0.0859 0.0024
-5 13 10 0.6742 0.0003
-5 13 11 0.3146 -0.0010
-5 13 12 -0.4287 -0.0015
-5 13 13 -0.4484 -0.0015
-5 13 14 0.0178 -0.0001
-5 13 15 0.3140 0.0015
-5 13 16 0.3045 0.0011
-5 14 1 -0.4163 0.0027
-5 14 2 0.2389 0.0000
-5 14 3 0.5864 -0.0020
-5 14 4 -0.1283 0.0007
-5 14 5 -0.6704 0.0024
-5 14 6 0.0380 -0.0009
-5 14 7 0.7312 -0.0035
-5 14 8 0.0883 -0.0008
-5 14 9 -0.7429 0.0026
-5 14 10 -0.2940 0.0021
-5 14 11 0.5939 0.0000
-5 14 12 0.4841 -0.0005
-5 14 13 -0.2473 -0.0007
-5 14 14 -0.4779 -0.0017
-5 14 15 -0.1383 -0.0010
-5 14 16 0.2185 0.0011
-5 15 1 -0.2951 0.0013
-5 15 2 -0.4677 0.0017
-5 15 3 0.1899 -0.0016
-5 15 5 -0.0684 0.0027
-5 15 6 -0.6937 0.0032
-5 15 7 -0.0572 -0.0020
-5 15 8 0.7328 -0.0046
-5 15 9 0.2323 -0.0006
-5 15 10 -0.6684 0.0033
-5 15 11 -0.4342 0.0019
-5 16 7 -0.6424 0.0045
-5 16 8 -0.1472 -0.0025
-5 16 9 0.6409 -0.0059
-4 -19 1 -0.5490 0.0117
-4 -19 2 -0.3667 -0.0042
-4 -19 3 0.3446 -0.0144
-4 -19 4 0.5169 -0.0007
-4 -18 1 0.0935 0.0062
-4 -18 2 -0.5010 0.0105
-4 -18 3 -0.4825 -0.0043
-4 -18 4 0.2006 -0.0138
-4 -18 5 0.5260 0.0008
-4 -17 1 0.4107 -0.0055
-4 -17 2 0.2113 0.0051
-4 -17 3 -0.3938 0.0088
-4 -17 4 -0.5454 -0.0053
-4 -17 5 0.0338 -0.0142
-4 -17 6 0.4628 0.0014
-4 -16 1 0.1117 -0.0024
-4 -16 2 0.3892 -0.0035
-4 -16 3 0.3153 0.0050
-4 -16 4 -0.2471 0.0076
-4 -16 5 -0.5440 -0.0062
-4 -16 6 -0.1178 -0.0158
-4 -15 1 -0.1379 0.0009
-4 -15 2 0.0252 -0.0011
-4 -15 3 0.3354 -0.0013
-4 -15 4 0.3925 0.0054
-4 -15 5 -0.0845 0.0075
-4 -15 6 -0.4840 -0.0058
-4 -15 7 -0.2266 -0.0173
-4 -15 8 0.2147 -0.0038
-4 -14 1 -0.2362 -0.0026
-4 -14 2 -0.2050 -0.0013
-4 -14 3 -0.0868 -0.0007
-4 -14 4 0.2462 0.0002
-4 -14 5 0.4337 0.0055
-4 -14 6 0.0720 0.0080
-4 -14 7 -0.3832 -0.0034
-4 -14 8 -0.2821 -0.0172
-4 -14 9 0.0963 -0.0091
-4 -13 1 -0.0316 0.0008
-4 -13 2 -0.1664 -0.0033
-4 -13 4 -0.2107 -0.0009
-4 -13 5 0.1216 0.0009
-4 -13 6 0.4320 0.0046
-4 -13 7 0.2053 0.0080
-4 -13 8 -0.2634 0.0005
-4 -13 9 -0.2902 -0.0144
-4 -13 10 0.0135 -0.0138
-4 -12 1 0.2233 0.0038
-4 -12 2 0.1160 0.0026
-4 -12 3 -0.0319 -0.0032
-4 -12 4 -0.2231 -0.0046
-4 -12 5 -0.3191 -0.0010
-4 -12 6 -0.0294 0.0011
-4 -12 7 0.3840 0.0026
-4 -12 8 0.3034 0.0067
-4 -12 9 -0.1443 0.0047
-4 -12 10 -0.2673 -0.0086
-4 -12 11 -0.0301 -0.0156
-4 -11 1 -0.0240 -0.0015
-4 -11 2 0.1462 0.0034
-4 -11 3 0.2080 0.0039
-4 -11 4 0.1337 -0.0025
-4 -11 5 -0.1289 -0.0052
-4 -11 6 -0.3785 -0.0006
-4 -11 7 -0.1854 0.0016
-4 -11 8 0.2931 0.0001
-4 -11 9 0.3588 0.0035
-4 -11 10 -0.0404 0.0071
-4 -11 11 -0.2314 -0.0015
-4 -11 12 -0.0446 -0.0134
-4 -10 1 -0.1232 -0.0009
-4 -10 2 -0.1722 -0.0024
-4 -10 3 -0.0061 0.0024
-4 -10 4 0.2030 0.0044
-4 -10 5 0.2755 -0.0018
-4 -10 6 0.0227 -0.0053
-4 -10 7 -0.3641 0.0000
-4 -10 8 -0.3152 0.0027
-4 -10 9 0.1723 -0.0017
-4 -10 10 0.3689 -0.0008
-4 -10 11 0.0398 0.0067
-4 -10 12 -0.1959 0.0047
-4 -10 13 -0.0464 -0.0079
-4 -10 14 0.0588 -0.0111
-4 -9 1 0.2133 0.0024
-4 -9 2 -0.0186 0.0003
-4 -9 3 -0.2299 -0.0026
-4 -9 4 -0.1743 0.0011
-4 -9 5 0.0987 0.0042
-4 -9 6 0.3401 -0.0011
-4 -9 7 0.1879 -0.0052
-4 -9 8 -0.2737 0.0005
-4 -9 9 -0.3878 0.0043
-4 -9 10 0.0451 -0.0018
-4 -9 11 0.3377 -0.0046
-4 -9 12 0.0921 0.0035
-4 -9 13 -0.1673 0.0077
-4 -9 14 -0.0493 -0.0012
-4 -9 15 0.0841 -0.0094
-4 -8 1 0.0032 -0.0023
-4 -8 2 0.2828 0.0021
-4 -8 3 0.1362 0.0016
-4 -8 4 -0.1730 -0.0020
-4 -8 5 -0.2877 0.0000
-4 -8 6 -0.0642 0.0035
-4 -8 7 0.3007 -0.0007
-4 -8 8 0.3104 -0.0050
-4 -8 9 -0.1329 0.0004
-4 -8 10 -0.3850 0.0056
-4 -8 11 -0.0599 -0.0003
-4 -8 12 0.2767 -0.0064
-4 -8 13 0.1160 -0.0009
-4 -8 14 -0.1461 0.0068
-4 -8 15 -0.0595 0.0041
-4 -8 16 0.1012 -0.0042
-4 -8 17 0.0167 -0.0066
-4 -7 1 -0.3704 -0.0021
-4 -7 2 -0.1304 -0.0031
-4 -7 3 0.2519 0.0012
-4 -7 4 0.2705 0.0025
-4 -7 5 -0.0270 -0.0010
-4 -7 6 -0.2958 -0.0008
-4 -7 7 -0.2164 0.0024
-4 -7 8 0.1714 -0.0002
-4 -7 9 0.3444 -0.0045
-4 -7 10 0.0110 -0.0004
-4 -7 11 -0.3111 0.0058
-4 -7 12 -0.1180 0.0022
-4 -7 13 0.2039 -0.0054
-4 -7 14 0.1151 -0.0045
-4 -7 15 -0.1298 0.0027
-4 -7 16 -0.0752 0.0059
-4 -7 17 0.0994 0.0019
-4 -6 1 0.0889 0.0021
-4 -6 2 -0.3545 -0.0009
-4 -6 3 -0.2733 -0.0035
-4 -6 4 0.1254 0.0001
-4 -6 5 0.3208 0.0031
-4 -6 6 0.1437 0.0004
-4 -6 7 -0.1921 -0.0011
-4 -6 8 -0.2902 0.0012
-4 -6 9 0.0041 0.0001
-4 -6 10 0.2758 -0.0036
-4 -6 11 0.1071 -0.0016
-4 -6 12 -0.1940 0.0044
-4 -6 13 -0.1177 0.0043
-4 -6 14 0.1394 -0.0020
-4 -6 15 0.0963 -0.0057
-4 -6 16 -0.1156 -0.0025
-4 -6 17 -0.0898 0.0040
-4 -6 18 0.0780 0.0062
-4 -5 1 0.4230 -0.0012
-4 -5 2 0.2258 0.0016
-4 -5 3 -0.2609 0.0001
-4 -5 4 -0.3655 -0.0034
-4 -5 5 -0.0511 -0.0012
-4 -5 6 0.2595 0.0031
-4 -5 7 0.2626 0.0018
-4 -5 8 -0.0176 -0.0011
-4 -5 9 -0.2483 -0.0001
-4 -5 10 -0.1325 0.0004
-4 -5 11 0.1295 -0.0021
-4 -5 12 0.1216 -0.0025
-4 -5 13 -0.0756 0.0017
-4 -5 14 -0.0668 0.0048
-4 -5 15 0.0992 0.0022
-4 -5 16 0.0699 -0.0040
-4 -5 17 -0.1013 -0.0065
-4 -5 18 -0.0964 -0.0003
-4 -4 1 -0.0934 0.0010
-4 -4 2 0.3825 -0.0021
-4 -4 3 0.3451 0.0007
-4 -4 4 -0.1091 0.0009
-4 -4 5 -0.3668 -0.0031
-4 -4 6 -0.2108 -0.0023
-4 -4 7 0.1055 0.0027
-4 -4 8 0.2746 0.0031
-4 -4 9 0.1566 -0.0006
-4 -4 10 -0.1008 -0.0013
-4 -4 11 -0.1814 0.0004
-4 -4 12 -0.0396 -0.0004
-4 -4 13 0.0516 -0.0025
-4 -4 14 0.0035 -0.0014
-4 -4 15 0.0103 0.0034
-4 -4 16 0.0890 0.0056
-4 -4 17 0.0466 -0.0004
-4 -3 1 -0.3863 0.0060
-4 -3 2 -0.1951 0.0028
-4 -3 3 0.2959 -0.0021
-4 -3 4 0.4097 0.0000
-4 -3 5 0.0592 0.0012
-4 -3 6 -0.2720 -0.0027
-4 -3 7 -0.2941 -0.0032
-4 -3 8 -0.0845 0.0019
-4 -3 9 0.1688 0.0038
-4 -3 10 0.2592 0.0002
-4 -3 11 0.0990 -0.0020
-4 -3 12 -0.1215 0.0000
-4 -3 13 -0.1689 0.0012
-4 -3 14 -0.0728 -0.0017
-4 -3 15 0.0206 -0.0038
-4 -3 16 0.0813 0.0008
-4 -3 17 0.1022 0.0070
-4 -3 18 0.0338 0.0035
-4 -2 1 -0.0385 -0.0038
-4 -2 2 -0.3803 0.0055
-4 -2 3 -0.2838 0.0040
-4 -2 4 0.1727 -0.0013
-4 -2 5 0.3986 -0.0002
-4 -2 6 0.1974 0.0014
-4 -2 7 -0.1109 -0.0022
-4 -2 8 -0.2719 -0.0037
-4 -2 9 -0.2409 0.0009
-4 -2 10 -0.0177 0.0039
-4 -2 11 0.2495 0.0010
-4 -2 12 0.2771 -0.0021
-4 -2 13 0.0239 -0.0005
-4 -2 14 -0.2134 0.0022
-4 -2 15 -0.2011 -0.0004
-4 -2 16 -0.0213 -0.0049
-4 -2 17 0.1190 -0.0019
-4 -2 18 0.1227 0.0064
-4 -1 1 0.2592 -0.0088
-4 -1 2 0.0104 -0.0056
-4 -1 3 -0.3408 0.0038
-4 -1 4 -0.3387 0.0042
-4 -1 5 0.0317 -0.0003
-4 -1 6 0.3121 0.0001
-4 -1 7 0.2706 0.0014
-4 -1 8 0.0662 -0.0017
-4 -1 9 -0.1562 -0.0036
-4 -1 10 -0.3102 -0.0002
-4 -1 11 -0.2161 0.0032
-4 -1 12 0.1326 0.0016
-4 -1 13 0.3690 -0.0016
-4 -1 14 0.1975 -0.0007
-4 -1 15 -0.1630 0.0024
-4 -1 16 -0.2835 0.0008
-4 -1 17 -0.0953 -0.0047
-4 -1 18 0.1117 -0.0038
-4 -1 19 0.1327 0.0045
-4 -1 20 0.0405 0.0069
-4 0 1 0.2512 0.0035
-4 0 2 0.2933 -0.0068
-4 0 3 0.0743 -0.0061
-4 0 4 -0.2544 0.0015
-4 0 5 -0.3400 0.0033
-4 0 6 -0.1026 0.0006
-4 0 7 0.1693 0.0007
-4 0 8 0.2665 0.0014
-4 0 9 0.2076 -0.0011
-4 0 10 0.0068 -0.0029
-4 0 11 -0.2750 -0.0009
-4 0 12 -0.3543 0.0018
-4 0 13 -0.0434 0.0015
-4 0 14 0.3451 -0.0007
-4 0 15 0.3320 -0.0005
-4 0 16 -0.0451 0.0021
-4 0 17 -0.2904 0.0013
-4 0 18 -0.1639 -0.0038
-4 0 19 0.0672 -0.0044
-4 0 20 0.1199 0.0024
-4 1 1 -0.0253 0.0075
-4 1 2 0.2343 0.0044
-4 1 3 0.2836 -0.0040
-4 1 4 0.1309 -0.0052
-4 1 5 -0.1217 -0.0005
-4 1 6 -0.2746 0.0016
-4 1 7 -0.2052 0.0010
-4 1 8 0.0026 0.0014
-4 1 9 0.1976 0.0012
-4 1 10 0.2789 -0.0006
-4 1 11 0.1560 -0.0017
-4 1 12 -0.1588 -0.0010
-4 1 13 -0.3848 0.0001
-4 1 14 -0.2087 0.0006
-4 1 15 0.2202 0.0002
-4 1 16 0.3778 0.0003
-4 1 17 0.0893 0.0018
-4 1 18 -0.2234 0.0012
-4 1 19 -0.1951 -0.0029
-4 1 20 0.0077 -0.0039
-4 2 1 -0.3751 -0.0007
-4 2 2 -0.0675 0.0050
-4 2 3 0.1773 0.0040
-4 2 4 0.2045 -0.0013
-4 2 5 0.1460 -0.0030
-4 2 6 0.0362 -0.0016
-4 2 7 -0.1440 -0.0005
-4 2 8 -0.2565 0.0008
-4 2 9 -0.1511 0.0019
-4 2 10 0.0957 0.0009
-4 2 11 0.2720 -0.0005
-4 2 12 0.2378 -0.0002
-4 2 13 -0.0141 -0.0004
-4 2 14 -0.3006 -0.0013
-4 2 15 -0.3003 -0.0009
-4 2 16 0.0450 0.0006
-4 2 17 0.3210 0.0014
-4 2 18 0.1876 0.0018
-4 2 19 -0.1119 0.0008
-4 2 20 -0.1756 -0.0023
-4 3 1 -0.2401 -0.0036
-4 3 2 -0.3551 -0.0008
-4 3 3 -0.0546 0.0026
-4 3 4 0.1174 0.0024
-4 3 5 0.0594 0.0006
-4 3 6 0.0905 -0.0005
-4 3 7 0.1812 -0.0018
-4 3 8 0.0302 -0.0021
-4 3 9 -0.2489 0.0004
-4 3 10 -0.2590 0.0021
-4 3 11 0.0012 0.0003
-4 3 12 0.2060 -0.0006
-4 3 13 0.2241 0.0012
-4 3 14 0.0989 0.0008
-4 3 15 -0.1354 -0.0022
-4 3 16 -0.2853 -0.0025
-4 3 17 -0.1165 0.0004
-4 3 18 0.1862 0.0022
-4 3 19 0.2171 0.0020
-4 3 20 0.0009 0.0005
-4 3 21 -0.1151 -0.0020
-4 4 1 0.2880 -0.0019
-4 4 2 -0.2095 -0.0023
-4 4 3 -0.2966 -0.0001
-4 4 4 0.0300 0.0008
-4 4 5 0.1019 0.0003
-4 4 6 -0.1135 0.0012
-4 4 7 -0.0408 0.0018
-4 4 8 0.2710 -0.0011
-4 4 9 0.2074 -0.0031
-4 4 10 -0.1924 -0.0002
-4 4 11 -0.3012 0.0020
-4 4 12 -0.0484 -0.0002
-4 4 13 0.1178 -0.0009
-4 4 14 0.1200 0.0021
-4 4 15 0.1353 0.0020
-4 4 16 0.0525 -0.0023
-4 4 17 -0.1716 -0.0036
-4 4 18 -0.2124 -0.0001
-4 4 19 0.0242 0.0024
-4 4 20 0.1759 0.0023
-4 4 21 0.0771 0.0007
-4 5 1 0.3632 0.0009
-4 5 2 0.2581 -0.0020
-4 5 3 -0.2254 -0.0014
-4 5 4 -0.2476 0.0009
-4 5 5 0.1628 0.0000
-4 5 6 0.1614 -0.0015
-4 5 7 -0.2545 0.0009
-4 5 8 -0.2185 0.0031
-4 5 9 0.2789 -0.0002
-4 5 10 0.3391 -0.0033
-4 5 11 -0.1155 -0.0006
-4 5 12 -0.2773 0.0017
-4 5 13 -0.0302 -0.0007
-4 5 14 0.0488 -0.0012
-4 5 15 -0.0402 0.0027
-4 5 16 0.0805 0.0028
-4 5 17 0.2030 -0.0022
-4 5 18 -0.0018 -0.0039
-4 5 19 -0.2217 -0.0005
-4 5 20 -0.1104 0.0020
-4 5 21 0.0905 0.0020
-4 6 1 -0.0729 0.0025
-4 6 2 0.3329 0.0012
-4 6 3 0.2181 -0.0020
-4 6 4 -0.2826 -0.0011
-4 6 5 -0.2516 0.0016
-4 6 6 0.2873 0.0000
-4 6 7 0.2887 -0.0025
-4 6 8 -0.3090 0.0002
-4 6 9 -0.3848 0.0035
-4 6 10 0.2098 0.0007
-4 6 11 0.3864 -0.0028
-4 6 12 -0.0571 -0.0008
-4 6 13 -0.2078 0.0011
-4 6 14 0.0570 -0.0012
-4 6 15 0.0309 -0.0011
-4 6 16 -0.2065 0.0030
-4 6 17 -0.0464 0.0029
-4 6 18 0.2760 -0.0022
-4 6 19 0.1659 -0.0036
-4 6 20 -0.1581 -0.0003
-4 6 21 -0.1805 0.0014
-4 7 1 -0.2388 -0.0011
-4 7 2 -0.0648 0.0021
-4 7 3 0.3212 0.0017
-4 7 4 0.2085 -0.0016
-4 7 5 -0.3410 -0.0012
-4 7 6 -0.3211 0.0016
-4 7 7 0.3392 0.0003
-4 7 8 0.4352 -0.0026
-4 7 9 -0.2553 -0.0004
-4 7 10 -0.4756 0.0031
-4 7 11 0.1017 0.0012
-4 7 12 0.3384 -0.0018
-4 7 13 -0.0524 -0.0007
-4 7 14 -0.1280 0.0002
-4 7 15 0.1910 -0.0018
-4 7 16 0.0758 -0.0006
-4 7 17 -0.3304 0.0037
-4 7 18 -0.2019 0.0026
-4 7 19 0.2629 -0.0028
-4 7 20 0.2800 -0.0032
-4 7 21 -0.0603 0.0006
-4 8 1 -0.0478 -0.0012
-4 8 2 -0.1916 -0.0021
-4 8 3 -0.0774 0.0012
-4 8 4 0.3067 0.0021
-4 8 5 0.2496 -0.0008
-4 8 6 -0.3453 -0.0014
-4 8 7 -0.4257 0.0011
-4 8 8 0.2801 0.0005
-4 8 9 0.5310 -0.0021
-4 8 10 -0.1182 -0.0007
-4 8 11 -0.4505 0.0023
-4 8 12 0.0113 0.0014
-4 8 13 0.2189 -0.0006
-4 8 14 -0.1164 -0.0003
-4 8 15 -0.0755 -0.0010
-4 8 16 0.3323 -0.0028
-4 8 17 0.1705 0.0002
-4 8 18 -0.3808 0.0049
-4 8 19 -0.3347 0.0023
-4 8 20 0.1859 -0.0039
-4 9 1 -0.0286 0.0028
-4 9 2 -0.0029 -0.0004
-4 9 3 -0.1337 -0.0027
-4 9 4 -0.1265 0.0002
-4 9 5 0.2521 0.0023
-4 9 6 0.3264 0.0002
-4 9 7 -0.2555 -0.0012
-4 9 8 -0.5048 0.0002
-4 9 9 0.1194 0.0002
-4 9 10 0.5179 -0.0014
-4 9 11 0.0398 -0.0007
-4 9 12 -0.3128 0.0014
-4 9 13 -0.0119 0.0013
-4 9 14 0.0782 0.0007
-4 9 15 -0.2347 0.0005
-4 9 16 -0.0748 -0.0023
-4 9 17 0.4375 -0.0044
-4 9 18 0.2827 0.0006
-4 9 19 -0.3528 0.0066
-4 10 1 -0.0456 -0.0004
-4 10 2 -0.0912 0.0031
-4 10 3 0.0701 0.0004
-4 10 4 -0.0448 -0.0028
-4 10 5 -0.2028 -0.0008
-4 10 6 0.1278 0.0021
-4 10 7 0.3931 0.0012
-4 10 8 -0.0720 -0.0006
-4 10 9 -0.4976 -0.0004
-4 10 10 -0.0864 -0.0003
-4 10 11 0.3798 -0.0010
-4 10 12 0.1475 -0.0005
-4 10 13 -0.1107 0.0006
-4 10 14 0.0499 0.0011
-4 10 15 -0.0280 0.0020
-4 10 16 -0.3673 0.0017
-4 10 17 -0.1261 -0.0031
-4 10 18 0.4744 -0.0063
-4 10 19 0.3722 0.0002
-4 11 1 0.2163 -0.0032
-4 11 2 -0.1339 -0.0009
-4 11 3 -0.1780 0.0027
-4 11 4 0.1596 0.0010
-4 11 5 0.0910 -0.0025
-4 11 6 -0.2726 -0.0015
-4 11 7 -0.0662 0.0015
-4 11 8 0.3967 0.0018
-4 11 9 0.1592 0.0002
-4 11 10 -0.3762 -0.0005
-4 11 11 -0.2597 -0.0008
-4 11 12 0.1530 -0.0010
-4 11 13 0.1586 -0.0005
-4 11 14 0.0832 -0.0001
-4 11 15 0.1741 0.0006
-4 11 16 -0.0633 0.0030
-4 11 17 -0.4645 0.0031
-4 11 18 -0.2049 -0.0032
-4 12 1 0.2466 0.0008
-4 12 2 0.2796 -0.0023
-4 12 3 -0.2287 -0.0009
-4 12 4 -0.2946 0.0019
-4 12 5 0.2379 0.0008
-4 12 6 0.2692 -0.0019
-4 12 7 -0.2941 -0.0015
-4 12 8 -0.2930 0.0008
-4 12 9 0.3070 0.0017
-4 12 10 0.3656 0.0009
-4 12 11 -0.1626 -0.0000
-4 12 12 -0.3372 -0.0008
-4 12 13 -0.0888 -0.0012
-4 12 14 0.0727 -0.0008
-4 12 15 0.2045 -0.0007
-4 12 16 0.3076 0.0001
-4 12 17 -0.0261 0.0035
-4 13 1 -0.2101 0.0016
-4 13 2 0.3322 0.0006
-4 13 3 0.3622 -0.0010
-4 13 4 -0.3050 -0.0001
-4 13 5 -0.4321 0.0011
-4 13 6 0.2732 0.0000
-4 13 7 0.4592 -0.0014
-4 13 8 -0.2410 -0.0010
-4 13 9 -0.4917 0.0004
-4 13 10 0.1349 0.0009
-4 13 11 0.4813 0.0011
-4 13 12 0.0793 0.0008
-4 13 13 -0.2998 -0.0004
-4 13 14 -0.2679 -0.0014
-4 13 15 -0.0659 -0.0013
-4 13 16 0.2246 -0.0012
-4 13 17 0.3929 -0.0004
-4 14 1 -0.3612 0.0002
-4 14 2 -0.2661 0.0001
-4 14 3 0.3922 -0.0005
-4 14 4 0.4530 0.0003
-4 14 5 -0.3378 0.0014
-4 14 6 -0.5642 0.0007
-4 14 7 0.2458 -0.0012
-4 14 8 0.6132 -0.0015
-4 14 9 -0.1190 -0.0000
-4 14 10 -0.6045 0.0004
-4 14 11 -0.0694 -0.0001
-4 14 12 0.4775 0.0006
-4 14 13 0.2729 0.0017
-4 14 14 -0.1778 0.0006
-4 14 15 -0.3367 -0.0014
-4 14 16 -0.1923 -0.0018
-4 14 17 0.1596 -0.0015
-4 15 1 0.0902 0.0010
-4 15 2 -0.4042 0.0011
-4 15 3 -0.3258 -0.0014
-4 15 4 0.4077 -0.0021
-4 15 5 0.5299 0.0010
-4 15 6 -0.3146 0.0033
-4 15 7 -0.6553 0.0010
-4 15 8 0.1607 -0.0026
-4 15 9 0.6867 -0.0020
-4 15 10 0.0342 0.0009
-4 15 11 -0.6034 0.0010
-4 15 12 -0.2397 -0.0009
-4 15 13 0.3736 -0.0004
-4 15 14 0.3635 0.0021
-4 15 15 -0.0337 0.0017
-4 15 16 -0.2959 -0.0011
-4 15 17 -0.2530 -0.0021
-4 16 1 0.3217 -0.0017
-4 16 2 0.1401 0.0021
-4 16 3 -0.4026 0.0024
-4 16 4 -0.3706 -0.0023
-4 16 5 0.3721 -0.0041
-4 16 6 0.5669 0.0008
-4 16 7 -0.2424 0.0050
-4 16 8 -0.6749 0.0019
-4 16 9 0.0473 -0.0035
-4 16 10 0.6596 -0.0030
-4 16 11 0.1658 0.0014
-4 16 12 -0.5023 0.0020
-4 17 1 0.0056 -0.0028
-4 17 2 0.3187 -0.0026
-4 17 3 0.1784 0.0028
-4 18 3 0.2748 -0.0033
-3 -19 1 0.1121 0.0040
-3 -19 2 -0.5642 0.0145
-3 -19 3 -0.3745 0.0028
-3 -19 4 0.2847 -0.0139
-3 -18 1 0.6149 -0.0100
-3 -18 2 0.2612 0.0014
-3 -18 3 -0.5128 0.0127
-3 -18 4 -0.4970 0.0035
-3 -18 5 0.1679 -0.0123
-3 -17 1 -0.0295 -0.0025
-3 -17 2 0.5922 -0.0085
-3 -17 3 0.3996 -0.0002
-3 -17 4 -0.3974 0.0103
-3 -17 5 -0.5641 0.0029
-3 -17 6 0.0282 -0.0116
-3 -16 1 -0.3995 0.0044
-3 -16 2 -0.1363 -0.0001
-3 -16 3 0.5200 -0.0060
-3 -16 4 0.5005 -0.0006
-3 -16 5 -0.2456 0.0084
-3 -16 6 -0.5634 0.0020
-3 -15 1 -0.0661 -0.0013
-3 -15 2 -0.3844 0.0026
-3 -15 3 -0.2292 0.0014
-3 -15 4 0.4148 -0.0035
-3 -15 5 0.5507 -0.0003
-3 -15 6 -0.0895 0.0076
-3 -15 7 -0.5038 0.0021
-3 -15 8 -0.1814 -0.0125
-3 -14 1 0.0591 -0.0010
-3 -14 2 -0.0395 -0.0032
-3 -14 3 -0.3638 0.0003
-3 -14 4 -0.3051 0.0019
-3 -14 5 0.2934 -0.0017
-3 -14 6 0.5516 -0.0000
-3 -14 7 0.0453 0.0075
-3 -14 8 -0.4082 0.0037
-3 -14 9 -0.2165 -0.0119
-3 -13 1 0.1066 0.0036
-3 -13 2 0.1062 0.0005
-3 -13 3 0.0013 -0.0042
-3 -13 4 -0.3350 -0.0018
-3 -13 5 -0.3647 0.0019
-3 -13 6 0.1675 -0.0007
-3 -13 7 0.5132 -0.0007
-3 -13 8 0.1462 0.0071
-3 -13 9 -0.3029 0.0065
-3 -13 10 -0.2123 -0.0091
-3 -12 1 0.1499 -0.0007
-3 -12 2 0.1492 0.0043
-3 -12 3 0.1735 0.0022
-3 -12 4 0.0678 -0.0043
-3 -12 5 -0.2873 -0.0033
-3 -12 6 -0.4059 0.0019
-3 -12 7 0.0437 -0.0002
-3 -12 8 0.4475 -0.0023
-3 -12 9 0.2129 0.0056
-3 -12 10 -0.2071 0.0093
-3 -12 11 -0.1890 -0.0041
-3 -11 1 -0.0998 -0.0022
-3 -11 2 0.0415 -0.0018
-3 -11 3 0.1355 0.0042
-3 -11 4 0.2283 0.0035
-3 -11 5 0.1550 -0.0039
-3 -11 6 -0.2094 -0.0040
-3 -11 7 -0.4214 0.0022
-3 -11 8 -0.0731 0.0005
-3 -11 9 0.3640 -0.0042
-3 -11 10 0.2522 0.0024
-3 -11 11 -0.1289 0.0105
-3 -11 12 -0.1658 0.0018
-3 -10 1 -0.1186 0.0025
-3 -10 2 -0.1542 -0.0016
-3 -10 3 -0.0776 -0.0026
-3 -10 4 0.0619 0.0035
-3 -10 5 0.2372 0.0042
-3 -10 6 0.2403 -0.0034
-3 -10 7 -0.1003 -0.0043
-3 -10 8 -0.4011 0.0027
-3 -10 9 -0.1755 0.0019
-3 -10 10 0.2691 -0.0052
-3 -10 11 0.2716 -0.0015
-3 -10 12 -0.0667 0.0091
-3 -10 13 -0.1536 0.0065
-3 -10 14 0.0226 -0.0073
-3 -9 1 0.0770 -0.0010
-3 -9 2 -0.0005 0.0026
-3 -9 3 -0.1270 -0.0006
-3 -9 4 -0.1570 -0.0028
-3 -9 5 -0.0447 0.0025
-3 -9 6 0.1841 0.0043
-3 -9 7 0.2921 -0.0028
-3 -9 8 0.0249 -0.0046
-3 -9 9 -0.3392 0.0029
-3 -9 10 -0.2523 0.0037
-3 -9 11 0.1693 -0.0046
-3 -9 12 0.2752 -0.0049
-3 -9 13 -0.0147 0.0053
-3 -9 14 -0.1520 0.0083
-3 -9 15 0.0092 -0.0010
-3 -9 16 0.0728 -0.0086
-3 -8 1 -0.0611 -0.0032
-3 -8 2 0.0806 -0.0022
-3 -8 3 0.0989 0.0023
-3 -8 4 -0.0377 0.0006
-3 -8 5 -0.1634 -0.0025
-3 -8 6 -0.1385 0.0014
-3 -8 7 0.0810 0.0038
-3 -8 8 0.2859 -0.0021
-3 -8 9 0.1378 -0.0048
-3 -8 10 -0.2419 0.0023
-3 -8 11 -0.2922 0.0051
-3 -8 12 0.0734 -0.0023
-3 -8 13 0.2645 -0.0061
-3 -8 14 0.0311 0.0006
-3 -8 15 -0.1535 0.0065
-3 -8 16 -0.0176 0.0036
-3 -8 17 0.0936 -0.0031
-3 -7 1 -0.0464 0.0028
-3 -7 2 -0.1436 -0.0022
-3 -7 3 0.0113 -0.0031
-3 -7 4 0.1358 0.0016
-3 -7 5 0.0653 0.0017
-3 -7 6 -0.0980 -0.0017
-3 -7 7 -0.1766 0.0003
-3 -7 8 -0.0345 0.0031
-3 -7 9 0.2182 -0.0013
-3 -7 10 0.2079 -0.0045
-3 -7 11 -0.1291 0.0008
-3 -7 12 -0.2900 0.0052
-3 -7 13 -0.0073 0.0007
-3 -7 14 0.2407 -0.0046
-3 -7 15 0.0707 -0.0032
-3 -7 16 -0.1492 0.0020
-3 -7 17 -0.0511 0.0050
-3 -7 18 0.0956 0.0027
-3 -6 1 0.2343 0.0003
-3 -6 2 0.0169 0.0031
-3 -6 3 -0.1873 -0.0011
-3 -6 4 -0.0911 -0.0037
-3 -6 5 0.0974 0.0005
-3 -6 6 0.1284 0.0025
-3 -6 7 0.0037 -0.0005
-3 -6 8 -0.1405 -0.0004
-3 -6 9 -0.1159 0.0020
-3 -6 10 0.1112 -0.0003
-3 -6 11 0.2164 -0.0037
-3 -6 12 -0.0286 -0.0010
-3 -6 13 -0.2513 0.0036
-3 -6 14 -0.0625 0.0032
-3 -6 15 0.2072 -0.0010
-3 -6 16 0.1007 -0.0044
-3 -6 17 -0.1339 -0.0032
-3 -6 18 -0.0799 0.0030
-3 -5 1 0.0259 -0.0020
-3 -5 2 0.2842 -0.0015
-3 -5 3 0.1191 0.0027
-3 -5 4 -0.1693 -0.0000
-3 -5 5 -0.1742 -0.0040
-3 -5 6 0.0078 -0.0007
-3 -5 7 0.1185 0.0030
-3 -5 8 0.0884 0.0010
-3 -5 9 -0.0455 -0.0009
-3 -5 10 -0.1287 0.0006
-3 -5 11 0.0051 0.0004
-3 -5 12 0.1662 -0.0020
-3 -5 13 0.0338 -0.0023
-3 -5 14 -0.1924 0.0006
-3 -5 15 -0.0871 0.0039
-3 -5 16 0.1703 0.0033
-3 -5 17 0.1178 -0.0028
-3 -5 18 -0.1085 -0.0069
-3 -4 1 -0.3043 0.0067
-3 -4 2 -0.0570 -0.0004
-3 -4 3 0.2978 -0.0024
-3 -4 4 0.2203 0.0021
-3 -4 5 -0.0967 0.0008
-3 -4 6 -0.1965 -0.0040
-3 -4 7 -0.0849 -0.0020
-3 -4 8 0.0377 0.0030
-3 -4 9 0.1099 0.0024
-3 -4 10 0.0653 -0.0008
-3 -4 11 -0.0674 -0.0008
-3 -4 12 -0.0595 0.0007
-3 -4 13 0.0822 0.0000
-3 -4 14 0.0461 -0.0025
-3 -4 15 -0.1348 -0.0026
-3 -4 16 -0.0850 0.0027
-3 -4 17 0.1367 0.0065
-3 -4 18 0.1211 0.0006
-3 -3 1 -0.0683 0.0001
-3 -3 2 -0.3556 0.0079
-3 -3 3 -0.1505 0.0016
-3 -3 4 0.2665 -0.0024
-3 -3 5 0.2821 0.0016
-3 -3 6 -0.0012 0.0013
-3 -3 7 -0.1457 -0.0039
-3 -3 8 -0.1319 -0.0032
-3 -3 9 -0.0783 0.0024
-3 -3 10 0.0510 0.0035
-3 -3 11 0.1411 -0.0001
-3 -3 12 0.0419 -0.0018
-3 -3 13 -0.0595 0.0005
-3 -3 14 0.0011 0.0019
-3 -3 15 0.0153 -0.0016
-3 -3 16 -0.0967 -0.0049
-3 -3 17 -0.0672 0.0001
-3 -3 18 0.1106 0.0076
-3 -3 19 0.1131 0.0041
-3 -2 1 0.2329 -0.0137
-3 -2 2 -0.0329 -0.0031
-3 -2 3 -0.3853 0.0072
-3 -2 4 -0.2322 0.0030
-3 -2 5 0.1984 -0.0016
-3 -2 6 0.2829 0.0015
-3 -2 7 0.0776 0.0018
-3 -2 8 -0.0414 -0.0034
-3 -2 9 -0.1058 -0.0041
-3 -2 10 -0.1781 0.0012
-3 -2 11 -0.0688 0.0038
-3 -2 12 0.1470 0.0008
-3 -2 13 0.1525 -0.0022
-3 -2 14 0.0006 -0.0002
-3 -2 15 -0.0447 0.0029
-3 -2 16 -0.0357 -0.0002
-3 -2 17 -0.0849 -0.0058
-3 -2 18 -0.0477 -0.0025
-3 -2 19 0.0916 0.0066
-3 -1 1 0.1902 0.0006
-3 -1 2 0.3046 -0.0130
-3 -1 3 0.0160 -0.0058
-3 -1 4 -0.3800 0.0050
-3 -1 5 -0.2824 0.0033
-3 -1 6 0.1123 -0.0006
-3 -1 7 0.2233 0.0017
-3 -1 8 0.1100 0.0021
-3 -1 9 0.0755 -0.0025
-3 -1 10 -0.0133 -0.0042
-3 -1 11 -0.2181 -0.0002
-3 -1 12 -0.2021 0.0032
-3 -1 13 0.0791 0.0016
-3 -1 14 0.2181 -0.0017
-3 -1 15 0.0903 -0.0007
-3 -1 16 -0.0408 0.0030
-3 -1 17 -0.0783 0.0012
-3 -1 18 -0.0932 -0.0052
-3 -1 19 -0.0370 -0.0042
-3 -1 20 0.0757 0.0045
-3 0 1 -0.0218 0.0157
-3 0 2 0.2242 0.0042
-3 0 3 0.3640 -0.0101
-3 0 4 0.0743 -0.0069
-3 0 5 -0.3315 0.0021
-3 0 6 -0.2882 0.0025
-3 0 7 0.0289 0.0002
-3 0 8 0.1233 0.0019
-3 0 9 0.0879 0.0023
-3 0 10 0.1621 -0.0013
-3 0 11 0.1094 -0.0035
-3 0 12 -0.1822 -0.0014
-3 0 13 -0.2947 0.0017
-3 0 14 -0.0336 0.0018
-3 0 15 0.2127 -0.0007
-3 0 16 0.1679 -0.0007
-3 0 17 0.0042 0.0025
-3 0 18 -0.0916 0.0018
-3 0 19 -0.1060 -0.0040
-3 0 20 -0.0376 -0.0044
-3 1 1 -0.2957 0.0004
-3 1 2 -0.1014 0.0132
-3 1 3 0.2141 0.0064
-3 1 4 0.3806 -0.0059
-3 1 5 0.1281 -0.0061
-3 1 6 -0.2401 -0.0004
-3 1 7 -0.2452 0.0008
-3 1 8 -0.0355 0.0005
-3 1 9 0.0128 0.0020
-3 1 10 0.0268 0.0020
-3 1 11 0.1911 -0.0002
-3 1 12 0.2120 -0.0018
-3 1 13 -0.0873 -0.0018
-3 1 14 -0.3088 -0.0003
-3 1 15 -0.1429 0.0011
-3 1 16 0.1410 0.0003
-3 1 17 0.1988 -0.0001
-3 1 18 0.0637 0.0019
-3 1 19 -0.0707 0.0016
-3 1 20 -0.1071 -0.0028
-3 1 21 -0.0440 -0.0037
-3 2 1 -0.2444 -0.0117
-3 2 2 -0.3587 -0.0025
-3 2 3 -0.1670 0.0090
-3 2 4 0.1612 0.0065
-3 2 5 0.3300 -0.0019
-3 2 6 0.1545 -0.0038
-3 2 7 -0.1183 -0.0019
-3 2 8 -0.1586 -0.0010
-3 2 9 -0.0726 0.0004
-3 2 10 -0.0794 0.0018
-3 2 11 -0.0423 0.0012
-3 2 12 0.1605 0.0005
-3 2 13 0.2515 0.0003
-3 2 14 0.0248 -0.0013
-3 2 15 -0.2379 -0.0021
-3 2 16 -0.2029 -0.0004
-3 2 17 0.0343 0.0009
-3 2 18 0.1703 0.0009
-3 2 19 0.1068 0.0017
-3 2 20 -0.0280 0.0011
-3 2 21 -0.0886 -0.0022
-3 3 1 0.2523 -0.0018
-3 3 2 -0.1763 -0.0087
-3 3 3 -0.3493 -0.0035
-3 3 4 -0.1757 0.0045
-3 3 5 0.0923 0.0047
-3 3 6 0.2083 0.0010
-3 3 7 0.1317 -0.0009
-3 3 8 0.0101 -0.0022
-3 3 9 -0.0447 -0.0023
-3 3 10 -0.0834 0.0002
-3 3 11 -0.1336 0.0014
-3 3 12 -0.0849 0.0001
-3 3 13 0.0918 0.0006
-3 3 14 0.2089 0.0022
-3 3 15 0.1060 0.0001
-3 3 16 -0.1083 -0.0030
-3 3 17 -0.1891 -0.0021
-3 3 18 -0.0640 0.0006
-3 3 19 0.0963 0.0017
-3 3 20 0.1133 0.0020
-3 3 21 0.0142 0.0009
-3 4 1 0.3924 0.0052
-3 4 2 0.2897 -0.0004
-3 4 3 -0.1287 -0.0052
-3 4 4 -0.2840 -0.0029
-3 4 5 -0.1032 0.0011
-3 4 6 0.0487 0.0019
-3 4 7 0.0402 0.0022
-3 4 8 0.0509 0.0017
-3 4 9 0.1156 -0.0016
-3 4 10 0.0711 -0.0029
-3 4 11 -0.0780 0.0000
-3 4 12 -0.1435 0.0010
-3 4 13 -0.0759 -0.0012
-3 4 14 0.0196 0.0001
-3 4 15 0.0946 0.0035
-3 4 16 0.1224 0.0016
-3 4 17 0.0340 -0.0030
-3 4 18 -0.1082 -0.0032
-3 4 19 -0.1184 -0.0002
-3 4 20 0.0089 0.0017
-3 4 21 0.0820 0.0024
-3 5 1 -0.0620 0.0025
-3 5 2 0.3415 0.0034
-3 5 3 0.2588 -0.0001
-3 5 4 -0.1394 -0.0024
-3 5 5 -0.2079 -0.0012
-3 5 6 0.0394 -0.0008
-3 5 7 0.0653 -0.0008
-3 5 8 -0.1270 0.0020
-3 5 9 -0.0728 0.0032
-3 5 10 0.1752 -0.0005
-3 5 11 0.1590 -0.0026
-3 5 12 -0.0735 0.0000
-3 5 13 -0.1168 0.0005
-3 5 14 -0.0074 -0.0022
-3 5 15 -0.0221 -0.0005
-3 5 16 -0.0564 0.0040
-3 5 17 0.0667 0.0026
-3 5 18 0.1426 -0.0024
-3 5 19 0.0069 -0.0033
-3 5 20 -0.1156 -0.0009
-3 5 21 -0.0565 0.0010
-3 6 1 -0.2975 -0.0008
-3 6 2 -0.0632 0.0020
-3 6 3 0.3126 0.0021
-3 6 4 0.1944 -0.0006
-3 6 5 -0.2156 -0.0008
-3 6 6 -0.1718 0.0006
-3 6 7 0.2050 -0.0011
-3 6 8 0.1490 -0.0025
-3 6 9 -0.2417 0.0009
-3 6 10 -0.2014 0.0035
-3 6 11 0.1842 0.0005
-3 6 12 0.1950 -0.0018
-3 6 13 -0.0894 0.0002
-3 6 14 -0.0721 -0.0001
-3 6 15 0.1090 -0.0028
-3 6 16 -0.0135 -0.0007
-3 6 17 -0.1992 0.0040
-3 6 18 -0.0399 0.0027
-3 6 19 0.1887 -0.0018
-3 6 20 0.1122 -0.0026
-3 6 21 -0.0679 -0.0009
-3 6 22 -0.0775 -0.0001
-3 7 1 -0.1040 -0.0020
-3 7 2 -0.2623 -0.0008
-3 7 3 -0.0352 0.0019
-3 7 4 0.3242 0.0014
-3 7 5 0.1469 -0.0011
-3 7 6 -0.3248 -0.0003
-3 7 7 -0.2040 0.0016
-3 7 8 0.3298 -0.0005
-3 7 9 0.2704 -0.0031
-3 7 10 -0.2724 -0.0003
-3 7 11 -0.2869 0.0028
-3 7 12 0.1601 0.0011
-3 7 13 0.1710 -0.0005
-3 7 14 -0.1403 0.0004
-3 7 15 -0.0330 -0.0010
-3 7 16 0.2460 -0.0033
-3 7 17 0.0455 -0.0002
-3 7 18 -0.2954 0.0041
-3 7 19 -0.1581 0.0020
-3 7 20 0.1706 -0.0020
-3 7 21 0.1712 -0.0015
-3 7 22 -0.0055 -0.0000
-3 8 1 0.0379 -0.0000
-3 8 2 -0.1010 -0.0018
-3 8 3 -0.2430 -0.0011
-3 8 4 -0.0157 0.0016
-3 8 5 0.3618 0.0014
-3 8 6 0.1543 -0.0011
-3 8 7 -0.4093 -0.0005
-3 8 8 -0.2928 0.0017
-3 8 9 0.3628 0.0002
-3 8 10 0.3741 -0.0026
-3 8 11 -0.2230 -0.0011
-3 8 12 -0.2930 0.0015
-3 8 13 0.1361 0.0014
-3 8 14 0.1004 0.0011
-3 8 15 -0.2280 0.0008
-3 8 16 -0.0197 -0.0023
-3 8 17 0.3691 -0.0040
-3 8 18 0.1350 0.0008
-3 8 19 -0.3257 0.0049
-3 8 20 -0.2463 0.0012
-3 8 21 0.1108 -0.0031
-3 9 1 0.0891 0.0007
-3 9 2 0.0256 0.0006
-3 9 3 -0.0803 -0.0014
-3 9 4 -0.2352 -0.0016
-3 9 5 -0.0377 0.0010
-3 9 6 0.3841 0.0016
-3 9 7 0.2199 -0.0005
-3 9 8 -0.4143 -0.0007
-3 9 9 -0.3903 0.0011
-3 9 10 0.2916 0.0005
-3 9 11 0.4047 -0.0016
-3 9 12 -0.1319 -0.0015
-3 9 13 -0.2132 0.0001
-3 9 14 0.1448 0.0014
-3 9 15 0.0143 0.0029
-3 9 16 -0.3380 0.0016
-3 9 17 -0.0413 -0.0038
-3 9 18 0.4475 -0.0054
-3 9 19 0.2239 0.0017
-3 9 20 -0.2940 0.0065
-3 9 21 -0.2769 0.0010
-3 10 1 0.1527 -0.0006
-3 10 2 0.0448 0.0004
-3 10 3 0.0158 0.0011
-3 10 4 -0.0224 -0.0008
-3 10 5 -0.2135 -0.0019
-3 10 6 -0.1085 -0.0000
-3 10 7 0.3463 0.0016
-3 10 8 0.3090 0.0005
-3 10 9 -0.3174 -0.0004
-3 10 10 -0.4359 0.0004
-3 10 11 0.1491 0.0005
-3 10 12 0.3345 -0.0008
-3 10 13 -0.0537 -0.0017
-3 10 14 -0.0755 -0.0014
-3 10 15 0.2010 0.0011
-3 10 16 -0.0515 0.0046
-3 10 17 -0.4416 0.0029
-3 10 18 -0.0917 -0.0050
-3 10 19 0.4637 -0.0074
-3 10 20 0.2814 0.0017
-3 11 1 0.0656 0.0007
-3 11 2 0.1339 -0.0006
-3 11 3 -0.0403 0.0000
-3 11 4 -0.0094 0.0012
-3 11 5 0.0737 0.0000
-3 11 6 -0.1477 -0.0018
-3 11 7 -0.2032 -0.0010
-3 11 8 0.2266 0.0010
-3 11 9 0.3670 0.0012
-3 11 10 -0.1423 0.0003
-3 11 11 -0.3885 0.0001
-3 11 12 -0.0021 0.0002
-3 11 13 0.1791 -0.0003
-3 11 14 -0.0316 -0.0017
-3 11 15 0.0686 -0.0027
-3 11 16 0.2924 0.0004
-3 11 17 -0.0720 0.0061
-3 11 18 -0.5065 0.0048
-3 11 19 -0.1510 -0.0053
-3 12 1 -0.1219 0.0003
-3 12 2 0.1528 0.0009
-3 12 3 0.1301 -0.0001
-3 12 4 -0.1574 -0.0002
-3 12 5 -0.0701 0.0008
-3 12 6 0.1850 0.0006
-3 12 7 -0.0232 -0.0012
-3 12 8 -0.2767 -0.0016
-3 12 9 0.0420 -0.0001
-3 12 10 0.3494 0.0012
-3 12 11 0.0515 0.0011
-3 12 12 -0.2487 0.0004
-3 12 13 -0.1002 0.0002
-3 12 14 -0.0091 -0.0000
-3 12 15 -0.0769 -0.0018
-3 12 16 0.1678 -0.0038
-3 12 17 0.3846 -0.0007
-3 12 18 -0.0442 0.0067
-3 13 1 -0.1803 -0.0014
-3 13 2 -0.0825 -0.0008
-3 13 3 0.2700 0.0008
-3 13 4 0.1587 0.0009
-3 13 5 -0.2803 -0.0001
-3 13 6 -0.1735 0.0001
-3 13 7 0.2732 0.0006
-3 13 8 0.1450 -0.0002
-3 13 9 -0.2881 -0.0014
-3 13 10 -0.1566 -0.0011
-3 13 11 0.2463 0.0004
-3 13 12 0.1973 0.0015
-3 13 13 -0.0597 0.0013
-3 13 14 -0.1135 0.0006
-3 13 15 -0.1652 0.0001
-3 13 16 -0.1645 -0.0019
-3 13 17 0.1938 -0.0045
-3 14 1 -0.0507 0.0015
-3 14 2 -0.2804 -0.0012
-3 14 3 -0.0742 -0.0022
-3 14 4 0.3878 0.0002
-3 14 5 0.2237 0.0020
-3 14 6 -0.3733 0.0007
-3 14 7 -0.3045 -0.0007
-3 14 8 0.3037 -0.0000
-3 14 9 0.3149 0.0006
-3 14 10 -0.2239 -0.0005
-3 14 11 -0.3081 -0.0018
-3 14 12 0.0889 -0.0010
-3 14 13 0.2525 0.0012
-3 14 14 0.1133 0.0023
-3 14 15 -0.0526 0.0015
-3 14 16 -0.2416 0.0002
-3 14 17 -0.2476 -0.0018
-3 15 1 0.1572 0.0009
-3 15 2 -0.0819 0.0029
-3 15 3 -0.3807 -0.0006
-3 15 4 -0.1024 -0.0037
-3 15 5 0.4721 -0.0010
-3 15 6 0.3109 0.0028
-3 15 7 -0.4073 0.0019
-3 15 8 -0.4280 -0.0011
-3 15 9 0.2641 -0.0011
-3 15 10 0.4359 0.0010
-3 15 11 -0.1060 0.0010
-3 15 12 -0.3699 -0.0016
-3 15 13 -0.0663 -0.0025
-3 15 14 0.2165 0.0002
-3 15 15 0.2149 0.0029
-3 15 16 0.0384 0.0025
-3 15 17 -0.2283 0.0004
-3 16 1 0.1718 -0.0035
-3 16 2 0.2408 0.0004
-3 16 3 -0.0757 0.0042
-3 16 4 -0.4496 0.0006
-3 16 5 -0.1552 -0.0046
-3 16 6 0.4976 -0.0026
-3 16 7 0.3907 0.0030
-3 16 8 -0.3731 0.0033
-3 16 9 -0.5040 -0.0010
-3 16 10 0.1718 -0.0024
-3 16 11 0.4725 0.0007
-3 16 12 0.0194 0.0023
-3 16 13 -0.3370 -0.0008
-3 16 14 -0.1653 -0.0036
-3 16 15 0.1266 -0.0012
-3 16 16 0.2240 0.0031
-3 16 17 0.1080 0.0033
-3 17 1 -0.0749 0.0003
-3 17 2 0.1734 -0.0042
-3 17 3 0.2987 -0.0004
-3 17 4 -0.0409 0.0051
-3 17 5 -0.4653 0.0020
-3 17 6 -0.2081 -0.0048
-3 17 7 0.4579 -0.0042
-3 17 8 0.4314 0.0024
-3 17 9 -0.2866 0.0045
-3 17 10 -0.5060 -0.0002
-3 17 11 0.0651 -0.0032
-3 17 12 0.4213 -0.0001
-3 18 1 -0.1594 0.0044
-3 18 2 -0.1298 0.0008
-3 18 3 0.1453 -0.0045
-3 18 4 0.3128 -0.0013
-3 18 5 0.0024 0.0053
-3 18 6 -0.4237 0.0034
-3 18 7 -0.2353 -0.0042
-3 19 1 0.0510 -0.0011
-3 19 2 -0.1361 0.0041
-3 19 3 -0.1505 0.0012
-3 19 4 0.1038 -0.0044
-2 -19 1 0.5885 -0.0137
-2 -19 2 0.1416 0.0002
-2 -19 3 -0.4055 0.0161
-2 -19 4 -0.2367 0.0074
-2 -18 1 -0.0095 -0.0037
-2 -18 2 0.6239 -0.0138
-2 -18 3 0.2838 -0.0028
-2 -18 4 -0.3750 0.0143
-2 -18 5 -0.3409 0.0086
-2 -18 6 0.0737 -0.0107
-2 -17 1 -0.6307 0.0087
-2 -17 2 -0.1503 -0.0005
-2 -17 3 0.5944 -0.0123
-2 -17 4 0.4133 -0.0048
-2 -17 5 -0.2891 0.0118
-2 -17 6 -0.4043 0.0086
-2 -17 7 -0.0112 -0.0095
-2 -16 1 -0.0113 0.0011
-2 -16 2 -0.6010 0.0081
-2 -16 3 -0.2763 0.0023
-2 -16 4 0.5095 -0.0098
-2 -16 5 0.5005 -0.0056
-2 -16 6 -0.1724 0.0097
-2 -16 7 -0.4140 0.0081
-2 -16 8 -0.0886 -0.0091
-2 -15 2 0.0752 -0.0016
-2 -15 3 -0.5323 0.0063
-2 -15 4 -0.3643 0.0040
-2 -15 5 0.3933 -0.0072
-2 -15 6 0.5323 -0.0055
-2 -15 7 -0.0552 0.0085
-2 -15 8 -0.3759 0.0080
-2 -14 1 -0.0215 0.0020
-2 -14 3 0.1234 -0.0037
-2 -14 4 -0.4481 0.0040
-2 -14 5 -0.4075 0.0047
-2 -14 6 0.2724 -0.0052
-2 -14 7 0.5139 -0.0053
-2 -14 9 -0.3100 0.0090
-2 -13 1 0.0088 0.0004
-2 -13 2 -0.0012 0.0036
-2 -13 3 0.2508 -0.0015
-2 -13 4 0.1397 -0.0050
-2 -13 5 -0.3680 0.0019
-2 -13 6 -0.4145 0.0048
-2 -13 7 0.1654 -0.0040
-2 -13 8 0.4628 -0.0058
-2 -13 9 0.1010 0.0069
-2 -13 10 -0.2389 0.0107
-2 -12 1 0.0853 -0.0029
-2 -12 2 0.0564 -0.0004
-2 -12 3 0.0471 0.0045
-2 -12 4 0.2274 0.0001
-2 -12 5 0.1424 -0.0053
-2 -12 6 -0.2996 0.0003
-2 -12 7 -0.4008 0.0049
-2 -12 8 0.0778 -0.0030
-2 -12 9 0.3987 -0.0069
-2 -12 10 0.1364 0.0050
-2 -12 11 -0.1790 0.0122
-2 -11 1 -0.2316 0.0024
-2 -11 2 -0.0275 -0.0029
-2 -11 3 0.0505 -0.0013
-2 -11 4 0.0911 0.0047
-2 -11 5 0.2269 0.0014
-2 -11 6 0.1496 -0.0052
-2 -11 7 -0.2379 -0.0008
-2 -11 8 -0.3793 0.0052
-2 -11 9 0.0042 -0.0017
-2 -11 10 0.3349 -0.0080
-2 -11 11 0.1586 0.0018
-2 -11 12 -0.1347 0.0120
-2 -11 13 -0.1078 0.0039
-2 -10 1 -0.1063 0.0013
-2 -10 2 -0.2405 0.0029
-2 -10 3 -0.1310 -0.0025
-2 -10 4 0.0015 -0.0021
-2 -10 5 0.1049 0.0043
-2 -10 6 0.2304 0.0023
-2 -10 7 0.1686 -0.0049
-2 -10 8 -0.1715 -0.0016
-2 -10 9 -0.3540 0.0055
-2 -10 10 -0.0641 0.0002
-2 -10 11 0.2745 -0.0081
-2 -10 12 0.1797 -0.0018
-2 -10 13 -0.1004 0.0097
-2 -10 14 -0.1102 0.0072
-2 -10 15 0.0387 -0.0051
-2 -9 1 0.2142 -0.0045
-2 -9 2 0.0224 0.0001
-2 -9 3 -0.1878 0.0032
-2 -9 4 -0.1896 -0.0017
-2 -9 5 -0.0614 -0.0026
-2 -9 6 0.0814 0.0035
-2 -9 7 0.2161 0.0028
-2 -9 8 0.1929 -0.0043
-2 -9 9 -0.0926 -0.0025
-2 -9 10 -0.3208 0.0052
-2 -9 11 -0.1317 0.0023
-2 -9 12 0.2141 -0.0066
-2 -9 13 0.2047 -0.0046
-2 -9 14 -0.0670 0.0054
-2 -9 15 -0.1258 0.0077
-2 -9 16 0.0328 0.0004
-2 -8 1 0.0610 0.0011
-2 -8 2 0.1870 -0.0041
-2 -8 3 0.1066 -0.0011
-2 -8 4 -0.1061 0.0030
-2 -8 5 -0.1924 -0.0006
-2 -8 6 -0.1056 -0.0026
-2 -8 7 0.0344 0.0025
-2 -8 8 0.1722 0.0030
-2 -8 9 0.2073 -0.0035
-2 -8 10 -0.0037 -0.0033
-2 -8 11 -0.2733 0.0039
-2 -8 12 -0.1955 0.0039
-2 -8 13 0.1492 -0.0035
-2 -8 14 0.2303 -0.0052
-2 -8 15 -0.0282 0.0006
-2 -8 16 -0.1453 0.0052
-2 -8 17 0.0139 0.0041
-2 -7 1 -0.0473 0.0032
-2 -7 2 -0.0066 0.0024
-2 -7 3 0.1190 -0.0034
-2 -7 4 0.1303 -0.0022
-2 -7 5 -0.0338 0.0025
-2 -7 6 -0.1550 0.0006
-2 -7 7 -0.1126 -0.0021
-2 -7 8 -0.0107 0.0013
-2 -7 9 0.1040 0.0028
-2 -7 10 0.1982 -0.0022
-2 -7 11 0.0826 -0.0036
-2 -7 12 -0.2097 0.0018
-2 -7 13 -0.2467 0.0039
-2 -7 14 0.0799 0.0001
-2 -7 15 0.2486 -0.0033
-2 -7 16 0.0154 -0.0029
-2 -7 17 -0.1586 0.0006
-2 -6 1 0.0091 -0.0032
-2 -6 2 0.0088 0.0015
-2 -6 3 -0.0226 0.0031
-2 -6 4 0.0481 -0.0024
-2 -6 5 0.1065 -0.0032
-2 -6 6 0.0041 0.0017
-2 -6 7 -0.1084 0.0018
-2 -6 8 -0.0860 -0.0013
-2 -6 9 -0.0320 0.0002
-2 -6 10 0.0311 0.0021
-2 -6 11 0.1627 -0.0007
-2 -6 12 0.1500 -0.0029
-2 -6 13 -0.1362 -0.0007
-2 -6 14 -0.2766 0.0022
-2 -6 15 0.0122 0.0028
-2 -6 16 0.2525 0.0005
-2 -6 17 0.0573 -0.0039
-2 -6 18 -0.1595 -0.0042
-2 -5 1 -0.1202 0.0033
-2 -5 2 0.0061 -0.0032
-2 -5 3 0.0782 -0.0001
-2 -5 4 0.0055 0.0033
-2 -5 5 0.0028 -0.0014
-2 -5 6 0.0666 -0.0040
-2 -5 7 0.0067 0.0005
-2 -5 8 -0.0813 0.0026
-2 -5 9 -0.0480 -0.0000
-2 -5 10 -0.0226 -0.0006
-2 -5 11 -0.0232 0.0010
-2 -5 12 0.1111 0.0006
-2 -5 13 0.1866 -0.0013
-2 -5 14 -0.0658 -0.0024
-2 -5 15 -0.2814 -0.0008
-2 -5 16 -0.0446 0.0036
-2 -5 17 0.2402 0.0046
-2 -5 18 0.0892 -0.0023
-2 -4 1 -0.0734 0.0052
-2 -4 2 -0.2019 0.0059
-2 -4 3 -0.0292 -0.0020
-2 -4 4 0.1328 -0.0011
-2 -4 5 0.0515 0.0033
-2 -4 6 -0.0094 -0.0004
-2 -4 7 0.0422 -0.0045
-2 -4 8 -0.0063 -0.0009
-2 -4 9 -0.0852 0.0030
-2 -4 10 -0.0255 0.0014
-2 -4 11 0.0062 -0.0010
-2 -4 12 -0.0442 -0.0004
-2 -4 13 0.0617 0.0013
-2 -4 14 0.1915 0.0009
-2 -4 15 -0.0118 -0.0029
-2 -4 16 -0.2651 -0.0041
-2 -4 17 -0.0826 0.0024
-2 -4 18 0.2154 0.0075
-2 -3 1 0.1745 -0.0126
-2 -3 2 -0.0626 0.0027
-2 -3 3 -0.2818 0.0072
-2 -3 4 -0.0816 -0.0005
-2 -3 5 0.1586 -0.0013
-2 -3 6 0.0863 0.0032
-2 -3 7 -0.0013 0.0005
-2 -3 8 0.0491 -0.0046
-2 -3 9 -0.0080 -0.0025
-2 -3 10 -0.1105 0.0025
-2 -3 11 -0.0355 0.0027
-2 -3 12 0.0324 -0.0006
-2 -3 13 -0.0331 -0.0017
-2 -3 14 0.0317 0.0012
-2 -3 15 0.1747 0.0029
-2 -3 16 0.0184 -0.0020
-2 -3 17 -0.2367 -0.0063
-2 -3 18 -0.0991 -0.0001
-2 -3 19 0.1851 0.0083
-2 -2 1 0.1405 -0.0073
-2 -2 2 0.2704 -0.0148
-2 -2 3 -0.0389 -0.0006
-2 -2 4 -0.3425 0.0067
-2 -2 5 -0.1314 0.0006
-2 -2 6 0.1573 -0.0010
-2 -2 7 0.0917 0.0033
-2 -2 8 0.0052 0.0015
-2 -2 9 0.0820 -0.0041
-2 -2 10 0.0194 -0.0037
-2 -2 11 -0.1340 0.0013
-2 -2 12 -0.0753 0.0033
-2 -2 13 0.0359 0.0004
-2 -2 14 -0.0056 -0.0023
-2 -2 15 0.0276 0.0004
-2 -2 16 0.1511 0.0040
-2 -2 17 0.0263 -0.0003
-2 -2 18 -0.2057 -0.0069
-2 -2 19 -0.0973 -0.0026
-2 -1 1 -0.0667 0.0192
-2 -1 2 0.1912 -0.0025
-2 -1 3 0.3661 -0.0143
-2 -1 4 -0.0043 -0.0036
-2 -1 5 -0.3736 0.0047
-2 -1 6 -0.1641 0.0009
-2 -1 7 0.1397 -0.0005
-2 -1 8 0.0669 0.0033
-2 -1 9 -0.0065 0.0024
-2 -1 10 0.1199 -0.0028
-2 -1 11 0.0743 -0.0042
-2 -1 12 -0.1330 -0.0004
-2 -1 13 -0.1249 0.0029
-2 -1 14 0.0102 0.0014
-2 -1 15 0.0172 -0.0020
-2 -1 16 0.0431 -0.0004
-2 -1 17 0.1325 0.0040
-2 -1 18 0.0203 0.0011
-2 -1 19 -0.1776 -0.0060
-2 -1 20 -0.0841 -0.0040
-2 0 1 -0.1958 0.0086
-2 0 2 -0.1535 0.0195
-2 0 3 0.2223 0.0023
-2 0 4 0.4441 -0.0112
-2 0 5 0.0382 -0.0050
-2 0 6 -0.3697 0.0021
-2 0 7 -0.1733 0.0003
-2 0 8 0.1164 -0.0002
-2 0 9 0.0250 0.0031
-2 0 10 -0.0381 0.0029
-2 0 11 0.1398 -0.0010
-2 0 12 0.1363 -0.0035
-2 0 13 -0.0988 -0.0019
-2 0 14 -0.1575 0.0014
-2 0 15 -0.0343 0.0018
-2 0 16 0.0202 -0.0010
-2 0 17 0.0627 -0.0006
-2 0 18 0.1223 0.0032
-2 0 19 0.0108 0.0017
-2 0 20 -0.1529 -0.0045
-2 1 1 -0.1543 -0.0187
-2 1 2 -0.3133 0.0028
-2 1 3 -0.2511 0.0166
-2 1 4 0.2167 0.0055
-2 1 5 0.4833 -0.0066
-2 1 6 0.0833 -0.0046
-2 1 7 -0.3287 -0.0003
-2 1 8 -0.1599 -0.0008
-2 1 9 0.0923 -0.0003
-2 1 10 -0.0160 0.0023
-2 1 11 -0.0761 0.0027
-2 1 12 0.1292 0.0007
-2 1 13 0.1772 -0.0017
-2 1 14 -0.0417 -0.0027
-2 1 15 -0.1539 -0.0006
-2 1 16 -0.0756 0.0013
-2 1 17 0.0022 0.0001
-2 1 18 0.0714 -0.0001
-2 1 19 0.1151 0.0024
-2 1 20 0.0038 0.0015
-2 2 1 0.1747 -0.0080
-2 2 2 -0.0927 -0.0170
-2 2 3 -0.3801 -0.0018
-2 2 4 -0.3308 0.0114
-2 2 5 0.1697 0.0063
-2 2 6 0.4638 -0.0021
-2 2 7 0.1206 -0.0027
-2 2 8 -0.2527 -0.0016
-2 2 9 -0.1286 -0.0019
-2 2 10 0.0656 -0.0004
-2 2 11 -0.0427 0.0013
-2 2 12 -0.0988 0.0016
-2 2 13 0.0925 0.0019
-2 2 14 0.1746 0.0007
-2 2 15 0.0139 -0.0021
-2 2 16 -0.1123 -0.0025
-2 2 17 -0.0922 -0.0001
-2 2 18 -0.0245 0.0007
-2 2 19 0.0625 0.0009
-2 2 20 0.1020 0.0021
-2 2 21 -0.0009 0.0008
-2 3 1 0.3291 0.0122
-2 3 2 0.2987 -0.0031
-2 3 3 -0.0116 -0.0128
-2 3 4 -0.3740 -0.0042
-2 3 5 -0.3568 0.0058
-2 3 6 0.0949 0.0048
-2 3 7 0.3762 0.0011
-2 3 8 0.1361 -0.0001
-2 3 9 -0.1503 -0.0018
-2 3 10 -0.0856 -0.0024
-2 3 11 0.0310 -0.0004
-2 3 12 -0.0510 0.0002
-2 3 13 -0.0876 -0.0001
-2 3 14 0.0481 0.0020
-2 3 15 0.1237 0.0030
-2 3 16 0.0423 -0.0006
-2 3 17 -0.0492 -0.0033
-2 3 18 -0.0745 -0.0019
-2 3 19 -0.0414 0.0003
-2 3 20 0.0418 0.0017
-2 3 21 0.0770 0.0025
-2 4 1 -0.0518 0.0055
-2 4 2 0.2868 0.0098
-2 4 3 0.3454 0.0001
-2 4 4 0.0476 -0.0077
-2 4 5 -0.3015 -0.0040
-2 4 6 -0.3030 0.0012
-2 4 7 0.0225 0.0020
-2 4 8 0.2303 0.0025
-2 4 9 0.1186 0.0021
-2 4 10 -0.0368 -0.0012
-2 4 11 -0.0383 -0.0023
-2 4 12 -0.0159 -0.0001
-2 4 13 -0.0461 -0.0006
-2 4 14 -0.0356 -0.0019
-2 4 15 0.0188 0.0012
-2 4 16 0.0389 0.0043
-2 4 17 0.0291 0.0014
-2 4 18 0.0088 -0.0029
-2 4 19 -0.0304 -0.0032
-2 4 20 -0.0350 -0.0009
-2 4 21 0.0236 0.0018
-2 5 1 -0.2924 -0.0044
-2 5 2 -0.1192 0.0026
-2 5 3 0.2285 0.0064
-2 5 4 0.3075 0.0012
-2 5 5 0.0450 -0.0032
-2 5 6 -0.1981 -0.0022
-2 5 7 -0.1691 -0.0014
-2 5 8 -0.0147 -0.0009
-2 5 9 0.0566 0.0022
-2 5 10 0.0675 0.0032
-2 5 11 0.0691 -0.0004
-2 5 12 0.0044 -0.0016
-2 5 13 -0.0763 0.0004
-2 5 14 -0.0378 -0.0009
-2 5 15 0.0496 -0.0032
-2 5 16 0.0211 0.0000
-2 5 17 -0.0521 0.0044
-2 5 18 -0.0214 0.0028
-2 5 19 0.0384 -0.0016
-2 5 20 0.0185 -0.0033
-2 5 21 -0.0042 -0.0021
-2 6 1 -0.0813 -0.0024
-2 6 2 -0.2572 -0.0029
-2 6 3 -0.1151 0.0012
-2 6 4 0.1973 0.0032
-2 6 5 0.2142 0.0007
-2 6 6 -0.0358 -0.0004
-2 6 7 -0.1129 0.0002
-2 6 8 0.0133 -0.0018
-2 6 9 0.0022 -0.0028
-2 6 10 -0.1034 0.0010
-2 6 11 -0.0023 0.0032
-2 6 12 0.1527 0.0004
-2 6 13 0.0329 -0.0006
-2 6 14 -0.1481 0.0009
-2 6 15 -0.0356 -0.0009
-2 6 16 0.1483 -0.0036
-2 6 17 0.0569 -0.0008
-2 6 18 -0.1203 0.0035
-2 6 19 -0.0877 0.0030
-2 6 20 0.0300 -0.0002
-2 6 21 0.0475 -0.0022
-2 7 1 0.0473 -0.0003
-2 7 2 -0.0819 -0.0015
-2 7 3 -0.2233 -0.0014
-2 7 4 -0.0563 0.0010
-2 7 5 0.2214 0.0013
-2 7 6 0.1175 -0.0005
-2 7 7 -0.1747 0.0005
-2 7 8 -0.0845 0.0019
-2 7 9 0.1901 -0.0010
-2 7 10 0.0653 -0.0034
-2 7 11 -0.2133 -0.0005
-2 7 12 -0.0643 0.0022
-2 7 13 0.2095 0.0010
-2 7 14 0.0405 0.0006
-2 7 15 -0.2259 0.0012
-2 7 16 -0.0452 -0.0013
-2 7 17 0.2368 -0.0034
-2 7 18 0.1135 -0.0007
-2 7 19 -0.1475 0.0026
-2 7 20 -0.1406 0.0020
-2 7 21 -0.0077 0.0004
-2 7 22 0.0404 -0.0006
-2 8 1 0.1022 -0.0001
-2 8 2 0.0295 -0.0007
-2 8 3 -0.1129 -0.0013
-2 8 4 -0.2194 -0.0007
-2 8 5 0.0141 0.0012
-2 8 6 0.2964 0.0007
-2 8 7 0.0668 -0.0013
-2 8 8 -0.3205 0.0001
-2 8 9 -0.1206 0.0024
-2 8 10 0.3074 0.0003
-2 8 11 0.1415 -0.0028
-2 8 12 -0.2577 -0.0016
-2 8 13 -0.0911 0.0007
-2 8 14 0.2469 0.0014
-2 8 15 0.0271 0.0019
-2 8 16 -0.3019 0.0012
-2 8 17 -0.0662 -0.0022
-2 8 18 0.2949 -0.0032
-2 8 19 0.1686 0.0004
-2 8 20 -0.1323 0.0024
-2 8 21 -0.1561 0.0005
-2 8 22 -0.0527 -0.0001
-2 9 1 0.1994 0.0015
-2 9 2 0.1335 0.0000
-2 9 3 0.0332 -0.0006
-2 9 4 -0.1442 -0.0013
-2 9 5 -0.2504 -0.0008
-2 9 6 0.0493 0.0012
-2 9 7 0.3849 0.0010
-2 9 8 0.0839 -0.0011
-2 9 9 -0.4142 -0.0006
-2 9 10 -0.1933 0.0018
-2 9 11 0.3356 0.0012
-2 9 12 0.1876 -0.0015
-2 9 13 -0.2483 -0.0023
-2 9 14 -0.0687 -0.0010
-2 9 15 0.2783 0.0015
-2 9 16 0.0009 0.0036
-2 9 17 -0.3664 0.0014
-2 9 18 -0.0926 -0.0037
-2 9 19 0.3123 -0.0037
-2 9 20 0.1994 0.0018
-2 9 21 -0.0895 0.0033
-2 9 22 -0.1255 -0.0006
-2 10 1 -0.0196 0.0019
-2 10 2 0.1688 0.0015
-2 10 3 0.1430 0.0002
-2 10 4 0.0612 -0.0002
-2 10 5 -0.1410 -0.0010
-2 10 6 -0.2927 -0.0013
-2 10 7 0.0237 0.0004
-2 10 8 0.4352 0.0014
-2 10 9 0.1519 -0.0002
-2 10 10 -0.4170 -0.0008
-2 10 11 -0.2537 0.0008
-2 10 12 0.2825 0.0016
-2 10 13 0.1721 -0.0002
-2 10 14 -0.2162 -0.0027
-2 10 15 -0.0038 -0.0027
-2 10 16 0.3143 0.0014
-2 10 17 -0.0251 0.0054
-2 10 18 -0.4082 0.0022
-2 10 19 -0.1151 -0.0052
-2 10 20 0.2907 -0.0051
-2 10 21 0.1917 0.0026
-2 11 1 -0.2355 -0.0012
-2 11 2 -0.0379 0.0017
-2 11 3 0.1108 0.0013
-2 11 4 0.1082 0.0001
-2 11 5 0.0951 0.0004
-2 11 6 -0.0845 -0.0002
-2 11 7 -0.3074 -0.0017
-2 11 8 -0.0533 -0.0009
-2 11 9 0.4088 0.0011
-2 11 10 0.2252 0.0009
-2 11 11 -0.3295 -0.0004
-2 11 12 -0.2578 0.0001
-2 11 13 0.1877 0.0016
-2 11 14 0.0921 0.0007
-2 11 15 -0.1950 -0.0028
-2 11 16 0.0778 -0.0043
-2 11 17 0.3545 0.0009
-2 11 18 -0.0392 0.0071
-2 11 19 -0.4179 0.0038
-2 11 20 -0.1237 -0.0060
-2 11 21 0.2420 -0.0072
-2 12 1 -0.0210 -0.0031
-2 12 2 -0.1402 -0.0017
-2 12 3 0.0006 0.0015
-2 12 4 0.0484 0.0012
-2 12 5 0.0216 -0.0002
-2 12 6 0.1047 0.0007
-2 12 7 0.0153 0.0009
-2 12 8 -0.2630 -0.0013
-2 12 9 -0.1429 -0.0020
-2 12 10 0.3017 0.0001
-2 12 11 0.2555 0.0013
-2 12 12 -0.1905 0.0004
-2 12 13 -0.1899 0.0001
-2 12 14 0.1015 0.0016
-2 12 15 -0.0248 0.0014
-2 12 16 -0.2029 -0.0028
-2 12 17 0.1439 -0.0057
-2 12 18 0.3868 -0.0002
-2 12 19 -0.0369 0.0081
-2 12 20 -0.3914 0.0059
-2 13 1 0.0649 0.0013
-2 13 2 -0.0372 -0.0031
-2 13 3 -0.0357 -0.0023
-2 13 4 0.0953 0.0015
-2 13 5 0.0116 0.0014
-2 13 6 -0.1004 -0.0007
-2 13 7 0.0661 0.0004
-2 13 8 0.1233 0.0018
-2 13 9 -0.1557 -0.0002
-2 13 10 -0.1987 -0.0025
-2 13 11 0.1472 -0.0014
-2 13 12 0.2176 0.0007
-2 13 13 -0.0568 0.0010
-2 13 14 -0.0707 0.0008
-2 13 15 0.0602 0.0019
-2 13 16 -0.1341 0.0017
-2 13 17 -0.2343 -0.0026
-2 13 18 0.1710 -0.0066
-2 13 19 0.3934 -0.0018
-2 14 1 -0.0735 0.0033
-2 14 2 -0.0697 0.0024
-2 14 3 -0.1152 -0.0029
-2 14 4 0.0424 -0.0031
-2 14 5 0.2235 0.0013
-2 14 6 0.0217 0.0019
-2 14 7 -0.2215 -0.0009
-2 14 8 -0.0223 -0.0005
-2 14 9 0.1970 0.0021
-2 14 10 -0.0136 0.0014
-2 14 11 -0.1922 -0.0019
-2 14 12 -0.0002 -0.0027
-2 14 13 0.1227 -0.0008
-2 14 14 0.0248 0.0010
-2 14 15 0.0538 0.0017
-2 14 16 0.0697 0.0024
-2 14 17 -0.1965 0.0020
-2 14 18 -0.2652 -0.0022
-2 15 1 0.1159 -0.0022
-2 15 2 -0.0226 0.0032
-2 15 3 -0.1802 0.0035
-2 15 4 -0.2308 -0.0025
-2 15 5 0.0697 -0.0040
-2 15 6 0.3465 0.0008
-2 15 7 0.0796 0.0025
-2 15 8 -0.3019 -0.0007
-2 15 9 -0.1356 -0.0016
-2 15 10 0.2090 0.0016
-2 15 11 0.1158 0.0028
-2 15 12 -0.1276 -0.0003
-2 15 13 -0.0927 -0.0033
-2 15 14 0.0111 -0.0026
-2 15 15 0.0387 0.0003
-2 15 16 0.1366 0.0025
-2 15 17 0.1070 0.0031
-2 16 1 0.2099 -0.0020
-2 16 2 0.2383 -0.0031
-2 16 3 0.0708 0.0029
-2 16 4 -0.2377 0.0047
-2 16 5 -0.3450 -0.0016
-2 16 6 0.0430 -0.0047
-2 16 7 0.4250 -0.0001
-2 16 8 0.1627 0.0030
-2 16 9 -0.3166 -0.0001
-2 16 10 -0.2331 -0.0024
-2 16 11 0.1610 0.0004
-2 16 12 0.1896 0.0035
-2 16 13 -0.0381 0.0017
-2 16 14 -0.1110 -0.0029
-2 16 15 -0.0702 -0.0043
-2 16 16 0.0037 -0.0009
-2 16 17 0.1524 0.0029
-2 17 1 -0.1542 0.0033
-2 17 2 0.1365 -0.0018
-2 17 3 0.3107 -0.0039
-2 17 4 0.1715 0.0022
-2 17 5 -0.2351 0.0054
-2 17 6 -0.4195 -0.0004
-2 17 7 -0.0182 -0.0049
-2 17 8 0.4356 -0.0011
-2 17 9 0.2353 0.0030
-2 17 10 -0.2674 0.0008
-2 17 11 -0.2786 -0.0027
-2 17 12 0.0815 -0.0010
-2 17 13 0.1904 0.0034
-2 17 14 0.0332 0.0035
-2 17 15 -0.0706 -0.0018
-2 17 16 -0.0919 -0.0052
-2 18 1 -0.2201 -0.0000
-2 18 2 -0.2273 0.0034
-2 18 3 0.0492 -0.0014
-2 18 4 0.3233 -0.0044
-2 18 5 0.2444 0.0012
-2 18 6 -0.1876 0.0055
-2 18 7 -0.4316 0.0008
-2 18 8 -0.0820 -0.0044
-2 18 9 0.3805 -0.0020
-2 18 10 0.2660 0.0026
-2 18 11 -0.1808 0.0016
-2 19 1 0.0902 -0.0040
-2 19 2 -0.1469 -0.0003
-2 19 3 -0.2481 0.0032
-2 19 4 -0.0224 -0.0010
-2 19 5 0.2875 -0.0044
-2 19 6 0.2680 0.0003
-2 19 7 -0.1235 0.0049
-2 20 2 0.1122 -0.0031
-2 20 3 -0.0827 -0.0002
-2 20 4 -0.2253 0.0028
-2 20 5 -0.0596 -0.0007
-2 20 6 0.2270 -0.0038
-1 -19 1 0.0563 -0.0045
-1 -19 2 0.4063 -0.0145
-1 -19 3 0.1117 -0.0026
-1 -18 1 -0.6116 0.0105
-1 -18 2 -0.0589 -0.0017
-1 -18 3 0.4475 -0.0145
-1 -18 4 0.2192 -0.0051
-1 -18 5 -0.1506 0.0122
-1 -18 6 -0.1428 0.0091
-1 -17 1 -0.1042 0.0036
-1 -17 2 -0.6463 0.0112
-1 -17 3 -0.1935 0.0012
-1 -17 4 0.4348 -0.0131
-1 -17 5 0.3217 -0.0067
-1 -17 6 -0.1130 0.0101
-1 -17 7 -0.1984 0.0089
-1 -16 1 0.6071 -0.0058
-1 -16 2 0.0426 0.0009
-1 -16 3 -0.6175 0.0105
-1 -16 4 -0.3136 0.0036
-1 -16 5 0.3735 -0.0108
-1 -16 6 0.3936 -0.0071
-1 -16 7 -0.0514 0.0084
-1 -16 8 -0.2235 0.0083
-1 -15 1 0.0433 -0.0005
-1 -15 2 0.5561 -0.0059
-1 -15 3 0.1616 -0.0015
-1 -15 4 -0.5373 0.0088
-1 -15 5 -0.3923 0.0049
-1 -15 6 0.2836 -0.0085
-1 -15 7 0.4217 -0.0067
-1 -15 8 0.0140 0.0074
-1 -14 1 -0.3260 0.0016
-1 -14 2 -0.0592 0.0013
-1 -14 3 0.4566 -0.0052
-1 -14 4 0.2271 -0.0034
-1 -14 5 -0.4326 0.0067
-1 -14 6 -0.4193 0.0053
-1 -14 7 0.1903 -0.0069
-1 -14 8 0.4089 -0.0064
-1 -14 9 0.0664 0.0069
-1 -13 2 -0.1998 0.0014
-1 -13 3 -0.0927 0.0028
-1 -13 4 0.3437 -0.0039
-1 -13 5 0.2350 -0.0044
-1 -13 6 -0.3327 0.0049
-1 -13 7 -0.4036 0.0052
-1 -13 8 0.1124 -0.0058
-1 -13 9 0.3702 -0.0065
-1 -13 10 0.0994 0.0061
-1 -12 1 -0.0060 0.0016
-1 -12 2 0.1390 -0.0029
-1 -12 3 -0.0710 0.0008
-1 -12 4 -0.0601 0.0038
-1 -12 5 0.2515 -0.0025
-1 -12 6 0.2025 -0.0048
-1 -12 7 -0.2562 0.0035
-1 -12 8 -0.3658 0.0053
-1 -12 9 0.0553 -0.0049
-1 -12 10 0.3236 -0.0073
-1 -11 1 -0.3037 0.0034
-1 -11 2 -0.1605 0.0021
-1 -11 3 0.0646 -0.0031
-1 -11 4 0.0209 -0.0000
-1 -11 5 0.0124 0.0041
-1 -11 6 0.1984 -0.0012
-1 -11 7 0.1584 -0.0048
-1 -11 8 -0.2049 0.0024
-1 -11 9 -0.3276 0.0056
-1 -11 10 0.0116 -0.0036
-1 -11 11 0.2814 -0.0080
-1 -11 12 0.1304 0.0018
-1 -11 13 -0.1062 0.0095
-1 -10 1 0.1803 -0.0042
-1 -10 2 -0.2163 0.0027
-1 -10 3 -0.2697 0.0027
-1 -10 7 0.1820 -0.0003
-1 -10 8 0.1289 -0.0048
-1 -10 9 -0.1657 0.0014
-1 -10 10 -0.3016 0.0059
-1 -10 11 -0.0322 -0.0016
-1 -10 12 0.2465 -0.0077
-1 -10 13 0.1489 -0.0012
-1 -10 14 -0.0881 0.0071
-1 -10 15 -0.1003 0.0057
-1 -9 1 0.3213 -0.0024
-1 -9 2 0.3070 -0.0047
-1 -9 3 -0.0810 0.0017
-1 -9 4 -0.3108 0.0030
-1 -9 6 0.0378 -0.0014
-1 -9 7 0.1342 0.0036
-1 -9 8 0.1834 0.0005
-1 -9 9 0.1266 -0.0045
-1 -9 10 -0.1205 0.0001
-1 -9 11 -0.2873 0.0055
-1 -9 12 -0.0867 0.0007
-1 -9 13 0.2139 -0.0059
-1 -9 14 0.1766 -0.0034
-1 -9 15 -0.0693 0.0033
-1 -9 16 -0.1112 0.0055
-1 -8 1 -0.1575 0.0048
-1 -8 2 0.2137 -0.0009
-1 -8 3 0.3657 -0.0047
-1 -8 4 0.0594 0.0005
-1 -8 5 -0.2872 0.0031
-1 -8 6 -0.2582 -0.0014
-1 -8 7 -0.0104 -0.0017
-1 -8 8 0.1375 0.0029
-1 -8 9 0.1785 0.0011
-1 -8 10 0.1479 -0.0038
-1 -8 11 -0.0561 -0.0013
-1 -8 12 -0.2748 0.0040
-1 -8 13 -0.1534 0.0023
-1 -8 14 0.1762 -0.0027
-1 -8 15 0.2097 -0.0036
-1 -8 16 -0.0466 -0.0007
-1 -8 17 -0.1267 0.0029
-1 -7 1 -0.1887 -0.0005
-1 -7 2 -0.2119 0.0043
-1 -7 3 0.0977 0.0005
-1 -7 4 0.3585 -0.0044
-1 -7 5 0.1701 -0.0007
-1 -7 6 -0.2211 0.0029
-1 -7 7 -0.2928 -0.0004
-1 -7 8 -0.0612 -0.0017
-1 -7 9 0.1020 0.0019
-1 -7 10 0.1502 0.0016
-1 -7 11 0.1779 -0.0025
-1 -7 12 0.0283 -0.0021
-1 -7 13 -0.2523 0.0015
-1 -7 14 -0.2243 0.0024
-1 -7 15 0.1297 0.0008
-1 -7 16 0.2400 -0.0015
-1 -7 17 -0.0209 -0.0034
-1 -6 1 0.0305 -0.0014
-1 -6 2 -0.1226 -0.0019
-1 -6 3 -0.2081 0.0033
-1 -6 4 0.0029 0.0017
-1 -6 5 0.3051 -0.0038
-1 -6 6 0.2353 -0.0019
-1 -6 7 -0.1401 0.0024
-1 -6 8 -0.2803 0.0008
-1 -6 9 -0.0940 -0.0014
-1 -6 10 0.0453 0.0007
-1 -6 11 0.0952 0.0016
-1 -6 12 0.1993 -0.0007
-1 -6 13 0.1220 -0.0018
-1 -6 14 -0.2134 -0.0012
-1 -6 15 -0.2859 0.0006
-1 -6 16 0.0773 0.0033
-1 -6 17 0.2597 0.0021
-1 -6 18 0.0033 -0.0038
-1 -5 1 0.0124 0.0058
-1 -5 2 -0.0029 0.0009
-1 -5 3 -0.0707 -0.0025
-1 -5 4 -0.1645 0.0022
-1 -5 5 -0.0587 0.0025
-1 -5 6 0.2303 -0.0030
-1 -5 7 0.2577 -0.0030
-1 -5 8 -0.0648 0.0015
-1 -5 9 -0.2366 0.0017
-1 -5 10 -0.1018 -0.0006
-1 -5 11 -0.0130 -0.0004
-1 -5 12 0.0229 0.0009
-1 -5 13 0.2014 0.0011
-1 -5 14 0.2077 -0.0004
-1 -5 15 -0.1606 -0.0031
-1 -5 16 -0.3263 -0.0023
-1 -5 17 0.0271 0.0039
-1 -5 18 0.2649 0.0058
-1 -4 1 0.0810 -0.0060
-1 -4 2 -0.0158 0.0058
-1 -4 3 -0.0664 0.0030
-1 -4 4 -0.0405 -0.0023
-1 -4 5 -0.1031 0.0014
-1 -4 6 -0.0910 0.0032
-1 -4 7 0.1522 -0.0020
-1 -4 8 0.2504 -0.0039
-1 -4 9 -0.0042 0.0002
-1 -4 10 -0.1799 0.0023
-1 -4 11 -0.0894 0.0006
-1 -4 12 -0.0589 -0.0011
-1 -4 13 -0.0505 -0.0003
-1 -4 14 0.1835 0.0022
-1 -4 15 0.2702 0.0018
-1 -4 16 -0.1039 -0.0037
-1 -4 17 -0.3399 -0.0055
-1 -4 18 -0.0114 0.0025
-1 -4 19 0.2571 0.0082
-1 -3 1 0.1152 -0.0127
-1 -3 2 0.1759 -0.0098
-1 -3 3 -0.0306 0.0041
-1 -3 4 -0.1396 0.0041
-1 -3 5 -0.0274 -0.0017
-1 -3 6 -0.0394 0.0010
-1 -3 7 -0.1045 0.0037
-1 -3 8 0.0790 -0.0008
-1 -3 9 0.2263 -0.0042
-1 -3 10 0.0420 -0.0014
-1 -3 11 -0.1224 0.0021
-1 -3 12 -0.0671 0.0018
-1 -3 13 -0.0879 -0.0011
-1 -3 14 -0.1104 -0.0017
-1 -3 15 0.1528 0.0023
-1 -3 16 0.3013 0.0039
-1 -3 17 -0.0552 -0.0027
-1 -3 18 -0.3289 -0.0075
-1 -3 19 -0.0323 0.0000
-1 -2 1 -0.0894 0.0137
-1 -2 2 0.1632 -0.0100
-1 -2 3 0.2769 -0.0120
-1 -2 4 -0.0341 0.0015
-1 -2 5 -0.2079 0.0039
-1 -2 6 -0.0230 -0.0013
-1 -2 7 0.0196 0.0007
-1 -2 8 -0.1074 0.0041
-1 -2 9 0.0125 0.0007
-1 -2 10 0.1928 -0.0037
-1 -2 11 0.0763 -0.0028
-1 -2 12 -0.0696 0.0010
-1 -2 13 -0.0431 0.0025
-1 -2 14 -0.1020 -0.0003
-1 -2 15 -0.1488 -0.0025
-1 -2 16 0.1195 0.0015
-1 -2 17 0.3017 0.0052
-1 -2 18 -0.0232 -0.0009
-1 -2 19 -0.3010 -0.0079
-1 -1 1 -0.1658 0.0183
-1 -1 2 -0.1877 0.0176
-1 -1 3 0.2034 -0.0055
-1 -1 4 0.3709 -0.0117
-1 -1 5 -0.0290 -0.0009
-1 -1 6 -0.2632 0.0025
-1 -1 7 -0.0228 -0.0013
-1 -1 8 0.0709 0.0003
-1 -1 9 -0.1016 0.0041
-1 -1 10 -0.0445 0.0021
-1 -1 11 0.1518 -0.0023
-1 -1 12 0.0979 -0.0035
-1 -1 13 -0.0234 -0.0006
-1 -1 14 -0.0206 0.0024
-1 -1 15 -0.1049 0.0006
-1 -1 16 -0.1645 -0.0025
-1 -1 17 0.0913 0.0005
-1 -1 18 0.2783 0.0052
-1 -1 19 -0.0108 0.0007
-1 0 1 -0.0275 -0.0170
-1 0 2 -0.2767 0.0129
-1 0 3 -0.2887 0.0183
-1 0 4 0.2281 -0.0007
-1 0 5 0.4480 -0.0090
-1 0 6 -0.0143 -0.0021
-1 0 7 -0.2998 0.0008
-1 0 8 -0.0283 -0.0018
-1 0 9 0.1095 -0.0002
-1 0 10 -0.0846 0.0033
-1 0 11 -0.0844 0.0030
-1 0 12 0.1053 -0.0003
-1 0 13 0.1021 -0.0030
-1 0 14 0.0127 -0.0022
-1 0 15 0.0004 0.0012
-1 0 16 -0.0984 0.0013
-1 0 17 -0.1603 -0.0017
-1 0 18 0.0716 -0.0001
-1 0 19 0.2397 0.0042
-1 0 20 -0.0150 0.0014
-1 1 1 0.1383 -0.0191
-1 1 2 0.0254 -0.0194
-1 1 3 -0.3701 0.0063
-1 1 4 -0.3843 0.0157
-1 1 5 0.2257 0.0028
-1 1 6 0.4968 -0.0051
-1 1 7 0.0140 -0.0019
-1 1 8 -0.3096 -0.0006
-1 1 9 -0.0433 -0.0023
-1 1 10 0.1254 -0.0009
-1 1 11 -0.0564 0.0019
-1 1 12 -0.0964 0.0029
-1 1 13 0.0604 0.0018
-1 1 14 0.0846 -0.0013
-1 1 15 0.0323 -0.0030
-1 1 16 0.0190 -0.0007
-1 1 17 -0.0822 0.0010
-1 1 18 -0.1393 -0.0006
-1 1 19 0.0608 0.0002
-1 1 20 0.1933 0.0032
-1 2 1 0.1875 0.0143
-1 2 2 0.2908 -0.0123
-1 2 3 0.0976 -0.0181
-1 2 4 -0.4206 0.0006
-1 2 5 -0.4593 0.0107
-1 2 6 0.1866 0.0040
-1 2 7 0.5028 -0.0012
-1 2 8 0.0571 -0.0005
-1 2 9 -0.2822 -0.0013
-1 2 10 -0.0670 -0.0025
-1 2 11 0.1073 -0.0012
-1 2 12 -0.0238 0.0002
-1 2 13 -0.0724 0.0016
-1 2 14 0.0292 0.0031
-1 2 15 0.0470 0.0012
-1 2 16 0.0280 -0.0025
-1 2 17 0.0304 -0.0024
-1 2 18 -0.0573 -0.0003
-1 2 19 -0.1032 0.0001
-1 2 20 0.0584 0.0012
-1 2 21 0.1444 0.0026
-1 3 1 -0.0491 0.0143
-1 3 2 0.1805 0.0147
-1 3 3 0.4009 -0.0056
-1 3 4 0.1763 -0.0137
-1 3 5 -0.4076 -0.0027
-1 3 6 -0.4904 0.0050
-1 3 7 0.1114 0.0030
-1 3 8 0.4522 0.0016
-1 3 9 0.1081 0.0013
-1 3 10 -0.2105 -0.0012
-1 3 11 -0.0916 -0.0021
-1 3 12 0.0495 -0.0010
-1 3 13 -0.0002 -0.0013
-1 3 14 -0.0140 -0.0005
-1 3 15 0.0249 0.0031
-1 3 16 0.0003 0.0034
-1 3 17 -0.0025 -0.0007
-1 3 18 0.0263 -0.0031
-1 3 19 -0.0286 -0.0021
-1 3 20 -0.0538 -0.0003
-1 3 21 0.0654 0.0022
-1 4 1 -0.2346 -0.0081
-1 4 2 -0.1761 0.0084
-1 4 3 0.1354 0.0121
-1 4 4 0.4361 -0.0009
-1 4 5 0.2332 -0.0080
-1 4 6 -0.3284 -0.0032
-1 4 7 -0.4550 0.0004
-1 4 8 0.0160 0.0007
-1 4 9 0.3399 0.0026
-1 4 10 0.1524 0.0026
-1 4 11 -0.0968 -0.0007
-1 4 12 -0.1047 -0.0013
-1 4 13 -0.0431 -0.0001
-1 4 14 0.0004 -0.0020
-1 4 15 0.0648 -0.0026
-1 4 16 0.0546 0.0018
-1 4 17 -0.0379 0.0046
-1 4 18 -0.0523 0.0016
-1 4 19 -0.0006 -0.0025
-1 4 20 -0.0063 -0.0036
-1 4 21 0.0039 -0.0016
-1 5 1 -0.0335 -0.0068
-1 5 2 -0.2328 -0.0072
-1 5 3 -0.2402 0.0036
-1 5 4 0.0782 0.0078
-1 5 5 0.3850 0.0012
-1 5 6 0.2354 -0.0028
-1 5 7 -0.2043 -0.0016
-1 5 8 -0.3436 -0.0022
-1 5 9 -0.0723 -0.0018
-1 5 10 0.1776 0.0023
-1 5 11 0.1739 0.0031
-1 5 12 0.0439 -0.0002
-1 5 13 -0.0954 -0.0004
-1 5 14 -0.1533 0.0010
-1 5 15 -0.0296 -0.0017
-1 5 16 0.1416 -0.0039
-1 5 17 0.1129 -0.0003
-1 5 18 -0.0502 0.0042
-1 5 19 -0.1050 0.0035
-1 5 20 -0.0507 -0.0006
-1 5 21 -0.0023 -0.0040
-1 6 1 0.0810 0.0024
-1 6 2 0.0133 -0.0033
-1 6 3 -0.1960 -0.0048
-1 6 4 -0.2218 0.0010
-1 6 5 0.0471 0.0036
-1 6 6 0.2668 0.0009
-1 6 7 0.1626 0.0005
-1 6 8 -0.0750 0.0008
-1 6 9 -0.1705 -0.0026
-1 6 10 -0.1268 -0.0034
-1 6 11 -0.0063 0.0010
-1 6 12 0.1641 0.0027
-1 6 13 0.1868 0.0001
-1 6 14 -0.0612 0.0002
-1 6 15 -0.2574 0.0018
-1 6 16 -0.0860 -0.0008
-1 6 17 0.1930 -0.0040
-1 6 18 0.1821 -0.0020
-1 6 19 -0.0272 0.0026
-1 6 20 -0.1392 0.0042
-1 6 21 -0.1147 0.0016
-1 7 1 0.0229 0.0002
-1 7 2 0.0553 0.0013
-1 7 3 0.0008 -0.0013
-1 7 4 -0.1596 -0.0022
-1 7 5 -0.1328 0.0005
-1 7 6 0.0727 0.0007
-1 7 7 0.1264 -0.0006
-1 7 8 0.0225 0.0015
-1 7 9 0.0184 0.0027
-1 7 10 0.0267 -0.0014
-1 7 11 -0.1346 -0.0038
-1 7 12 -0.1753 -0.0004
-1 7 13 0.1277 0.0018
-1 7 14 0.3064 0.0004
-1 7 15 -0.0101 0.0006
-1 7 16 -0.3331 0.0020
-1 7 17 -0.1532 0.0000
-1 7 18 0.2040 -0.0030
-1 7 19 0.2377 -0.0026
-1 7 20 0.0267 0.0005
-1 7 21 -0.1372 0.0033
-1 8 1 0.1746 0.0005
-1 8 2 0.0635 -0.0007
-1 8 3 0.0269 -0.0000
-1 8 4 -0.0649 -0.0007
-1 8 5 -0.1581 -0.0006
-1 8 6 -0.0140 0.0010
-1 8 7 0.1594 -0.0002
-1 8 8 0.0150 -0.0018
-1 8 9 -0.1481 0.0009
-1 8 10 0.0527 0.0033
-1 8 11 0.2002 0.0002
-1 8 12 -0.1043 -0.0030
-1 8 13 -0.2981 -0.0015
-1 8 14 0.0813 0.0006
-1 8 15 0.3853 0.0007
-1 8 16 0.0425 0.0011
-1 8 17 -0.3670 0.0015
-1 8 18 -0.2098 0.0001
-1 8 19 0.1733 -0.0016
-1 8 20 0.2568 -0.0019
-1 8 21 0.0945 -0.0010
-1 8 22 -0.0929 0.0015
-1 9 1 0.0691 0.0035
-1 9 2 0.2023 0.0014
-1 9 3 0.1326 -0.0007
-1 9 4 0.0257 -0.0007
-1 9 5 -0.1510 -0.0010
-1 9 6 -0.2045 -0.0003
-1 9 7 0.0829 0.0014
-1 9 8 0.2795 0.0003
-1 9 9 -0.0338 -0.0020
-1 9 10 -0.2969 -0.0004
-1 9 11 0.0335 0.0027
-1 9 12 0.3106 0.0015
-1 9 13 -0.0614 -0.0017
-1 9 14 -0.3609 -0.0023
-1 9 15 0.0454 -0.0007
-1 9 16 0.4190 0.0011
-1 9 17 0.0806 0.0019
-1 9 18 -0.3580 0.0007
-1 9 19 -0.2365 -0.0009
-1 9 20 0.1134 -0.0006
-1 9 21 0.2281 -0.0003
-1 9 22 0.1523 -0.0011
-1 10 1 -0.3267 -0.0011
-1 10 2 -0.0289 0.0031
-1 10 3 0.1890 0.0018
-1 10 4 0.2022 -0.0002
-1 10 5 0.0645 -0.0004
-1 10 6 -0.2134 -0.0011
-1 10 7 -0.2817 -0.0011
-1 10 8 0.1201 0.0010
-1 10 9 0.3853 0.0012
-1 10 10 -0.0185 -0.0012
-1 10 11 -0.3789 -0.0013
-1 10 12 -0.0091 0.0015
-1 10 13 0.3436 0.0023
-1 10 14 -0.0354 -0.0004
-1 10 15 -0.3702 -0.0028
-1 10 16 0.0340 -0.0019
-1 10 17 0.4147 0.0015
-1 10 18 0.0942 0.0032
-1 10 19 -0.3156 0.0004
-1 10 20 -0.2230 -0.0024
-1 10 21 0.0451 -0.0008
-1 10 22 0.1555 0.0013
-1 11 1 -0.0973 -0.0049
-1 11 2 -0.3023 -0.0018
-1 11 3 -0.1105 0.0024
-1 11 4 0.1294 0.0016
-1 11 5 0.2366 0.0002
-1 11 6 0.1306 0.0006
-1 11 7 -0.2189 -0.0006
-1 11 8 -0.3508 -0.0020
-1 11 9 0.0915 -0.0003
-1 11 10 0.4321 0.0016
-1 11 11 0.0316 0.0001
-1 11 12 -0.3768 -0.0013
-1 11 13 -0.0372 0.0005
-1 11 14 0.3136 0.0025
-1 11 15 -0.0439 0.0006
-1 11 16 -0.3468 -0.0032
-1 11 17 0.0480 -0.0033
-1 11 18 0.3850 0.0016
-1 11 19 0.0818 0.0047
-1 11 20 -0.2546 0.0009
-1 11 21 -0.1713 -0.0037
-1 11 22 -0.0104 -0.0021
-1 12 1 0.2802 0.0007
-1 12 2 0.0166 -0.0045
-1 12 3 -0.2135 -0.0021
-1 12 4 -0.1430 0.0018
-1 12 5 0.0410 0.0010
-1 12 6 0.2114 -0.0000
-1 12 7 0.1907 0.0016
-1 12 8 -0.1627 0.0008
-1 12 9 -0.3722 -0.0022
-1 12 10 0.0234 -0.0019
-1 12 11 0.4007 0.0009
-1 12 12 0.0742 0.0010
-1 12 13 -0.3077 -0.0008
-1 12 14 -0.0260 0.0002
-1 12 15 0.2540 0.0026
-1 12 16 -0.0840 0.0013
-1 12 17 -0.3128 -0.0034
-1 12 18 0.0765 -0.0046
-1 12 19 0.3412 0.0011
-1 12 20 0.0498 0.0059
-1 12 21 -0.1901 0.0023
-1 12 22 -0.0942 -0.0041
-1 13 1 -0.0611 0.0049
-1 13 2 0.1727 0.0015
-1 13 3 0.0731 -0.0040
-1 13 4 -0.0873 -0.0022
-1 13 5 -0.1081 0.0015
-1 13 6 -0.0416 0.0003
-1 13 7 0.1280 -0.0008
-1 13 8 0.2102 0.0019
-1 13 9 -0.0705 0.0025
-1 13 10 -0.3276 -0.0013
-1 13 11 -0.0413 -0.0030
-1 13 12 0.3069 -0.0006
-1 13 13 0.0778 0.0009
-1 13 14 -0.2119 -0.0000
-1 13 15 0.0240 0.0005
-1 13 16 0.1987 0.0028
-1 13 17 -0.1352 0.0018
-1 13 18 -0.2812 -0.0033
-1 13 19 0.1037 -0.0056
-1 13 20 0.2898 -0.0000
-1 13 21 0.0080 0.0063
-1 14 1 -0.1421 -0.0005
-1 14 2 -0.1507 0.0048
-1 14 3 0.0160 0.0022
-1 14 4 0.0539 -0.0036
-1 14 5 0.0345 -0.0023
-1 14 6 -0.0134 0.0015
-1 14 7 -0.0839 -0.0001
-1 14 8 0.0154 -0.0019
-1 14 9 0.1727 0.0014
-1 14 10 0.0153 0.0037
-1 14 11 -0.2307 0.0005
-1 14 12 -0.0674 -0.0029
-1 14 13 0.1921 -0.0023
-1 14 14 0.0375 -0.0004
-1 14 15 -0.1319 0.0003
-1 14 16 0.0886 0.0013
-1 14 17 0.1661 0.0031
-1 14 18 -0.1715 0.0021
-1 14 19 -0.2519 -0.0029
-1 14 20 0.1180 -0.0060
-1 15 1 0.3256 -0.0034
-1 15 2 0.0247 -0.0012
-1 15 3 -0.1607 0.0047
-1 15 4 -0.1406 0.0029
-1 15 5 -0.0318 -0.0031
-1 15 6 0.1125 -0.0023
-1 15 7 0.1082 0.0016
-1 15 8 -0.0692 0.0000
-1 15 9 -0.0838 -0.0028
-1 15 10 0.0904 -0.0000
-1 15 11 0.0590 0.0040
-1 15 12 -0.1201 0.0027
-1 15 13 -0.0458 -0.0016
-1 15 14 0.1013 -0.0034
-1 15 15 -0.0238 -0.0022
-1 15 16 -0.0915 -0.0001
-1 15 17 0.1350 0.0022
-1 15 18 0.1535 0.0036
-1 15 19 -0.1758 0.0023
-1 16 1 0.0707 0.0011
-1 16 2 0.3604 -0.0034
-1 16 3 0.1975 -0.0020
-1 16 4 -0.0969 0.0042
-1 16 5 -0.2516 0.0034
-1 16 6 -0.1496 -0.0024
-1 16 7 0.1265 -0.0023
-1 16 8 0.2121 0.0017
-1 16 9 -0.0080 0.0006
-1 16 10 -0.1337 -0.0032
-1 16 11 -0.0017 -0.0017
-1 16 12 0.0493 0.0032
-1 16 13 -0.0389 0.0044
-1 16 14 0.0041 0.0006
-1 16 15 0.0609 -0.0036
-1 16 16 -0.0712 -0.0042
-1 16 17 -0.0880 -0.0010
-1 17 1 -0.4622 0.0004
-1 17 2 -0.0970 0.0013
-1 17 3 0.3195 -0.0033
-1 17 4 0.3279 -0.0027
-1 17 5 0.0091 0.0035
-1 17 6 -0.2916 0.0037
-1 17 7 -0.2542 -0.0017
-1 17 8 0.0839 -0.0023
-1 17 9 0.2622 0.0016
-1 17 10 0.0676 0.0012
-1 17 11 -0.1229 -0.0029
-1 17 12 -0.0641 -0.0031
-1 17 13 0.0035 0.0016
-1 17 14 -0.0123 0.0051
-1 17 15 0.0477 0.0029
-1 17 16 0.0678 -0.0028
-1 17 17 -0.0781 -0.0055
-1 18 1 -0.0835 -0.0024
-1 18 2 -0.4374 0.0004
-1 18 3 -0.2295 0.0015
-1 18 4 0.2287 -0.0029
-1 18 5 0.3872 -0.0031
-1 18 6 0.1141 0.0025
-1 18 7 -0.2638 0.0035
-1 18 8 -0.3088 -0.0010
-1 18 9 0.0141 -0.0020
-1 18 10 0.2462 0.0013
-1 18 11 0.1204 0.0017
-1 18 12 -0.0675 -0.0021
-1 18 13 -0.0733 -0.0039
-1 18 14 -0.0446 -0.0003
-1 18 15 -0.0370 0.0048
-1 19 1 0.3389 0.0022
-1 19 2 0.0350 -0.0017
-1 19 3 -0.3638 0.0005
-1 19 4 -0.2995 0.0015
-1 19 5 0.1262 -0.0023
-1 19 6 0.3747 -0.0030
-1 19 7 0.1815 0.0015
-1 19 8 -0.1943 0.0028
-1 19 9 -0.2992 -0.0004
-1 19 10 -0.0471 -0.0014
-1 19 11 0.1793 0.0011
-1 20 2 0.2844 0.0021
-1 20 3 0.1036 -0.0010
-1 20 4 -0.2723 0.0005
-1 20 5 -0.3040 0.0013
-1 20 6 0.0455 -0.0017
-1 21 5 -0.1914 0.0006
-1 21 6 -0.2612 0.0007
-1 21 7 0.0031 -0.0013
0 -19 1 -0.3515 0.0093
0 -18 1 -0.1857 0.0037
0 -18 2 -0.4425 0.0104
0 -18 3 -0.0808 0.0011
0 -18 4 0.2021 -0.0108
0 -18 5 0.1340 -0.0061
0 -18 6 0.0461 0.0060
0 -17 1 0.5599 -0.0063
0 -17 2 -0.0705 0.0018
0 -17 3 -0.4960 0.0103
0 -17 4 -0.1813 0.0031
0 -17 5 0.2218 -0.0090
0 -17 6 0.2045 -0.0064
0 -17 7 0.0357 0.0042
0 -16 1 0.2371 -0.0018
0 -16 2 0.6110 -0.0067
0 -16 3 0.0645 -0.0003
0 -16 4 -0.4976 0.0091
0 -16 5 -0.2782 0.0042
0 -16 6 0.2079 -0.0068
0 -16 7 0.2649 -0.0056
0 -15 1 -0.5098 0.0024
0 -15 2 0.0739 -0.0004
0 -15 3 0.5902 -0.0063
0 -15 4 0.1840 -0.0019
0 -15 5 -0.4507 0.0072
0 -15 6 -0.3485 0.0044
0 -15 7 0.1689 -0.0049
0 -15 8 0.3033 -0.0042
0 -14 1 -0.0680 -0.0013
0 -14 2 -0.4684 0.0024
0 -14 3 -0.0626 0.0010
0 -14 4 0.5072 -0.0052
0 -14 5 0.2590 -0.0028
0 -14 6 -0.3739 0.0052
0 -14 7 -0.3806 0.0037
0 -14 8 0.1192 -0.0038
0 -14 9 0.3167 -0.0030
0 -13 1 0.2938 0.0006
0 -13 2 0.0791 -0.0019
0 -13 3 -0.3521 0.0021
0 -13 4 -0.1367 0.0019
0 -13 5 0.3915 -0.0039
0 -13 6 0.2782 -0.0029
0 -13 7 -0.2916 0.0038
0 -13 8 -0.3777 0.0029
0 -13 9 0.0709 -0.0035
0 -13 10 0.3098 -0.0026
0 -12 1 -0.2307 0.0039
0 -12 2 0.1545 0.0009
0 -12 3 0.1513 -0.0023
0 -12 4 -0.1993 0.0014
0 -12 5 -0.1362 0.0023
0 -12 6 0.2796 -0.0027
0 -12 7 0.2516 -0.0026
0 -12 8 -0.2232 0.0031
0 -12 9 -0.3539 0.0025
0 -12 10 0.0290 -0.0034
0 -12 11 0.2905 -0.0029
0 -11 1 -0.0967 -0.0025
0 -11 2 -0.3066 0.0036
0 -11 3 -0.0280 0.0014
0 -11 4 0.1335 -0.0024
0 -11 5 -0.0569 0.0007
0 -11 6 -0.0759 0.0024
0 -11 7 0.1993 -0.0020
0 -11 8 0.2045 -0.0025
0 -11 9 -0.1744 0.0027
0 -11 10 -0.3265 0.0026
0 -11 11 -0.0094 -0.0028
0 -11 12 0.2659 -0.0034
0 -10 1 0.4268 -0.0049
0 -10 2 0.0944 -0.0033
0 -10 3 -0.2882 0.0031
0 -10 4 -0.2010 0.0019
0 -10 5 0.0408 -0.0022
0 -10 6 0.0376 0.0002
0 -10 7 0.0099 0.0023
0 -10 8 0.1602 -0.0015
0 -10 9 0.1654 -0.0025
0 -10 10 -0.1375 0.0021
0 -10 11 -0.3075 0.0030
0 -10 12 -0.0516 -0.0016
0 -10 13 0.2389 -0.0033
0 -10 14 0.1648 -0.0006
0 -10 15 -0.0661 0.0020
0 -9 1 0.0111 0.0034
0 -9 2 0.4279 -0.0040
0 -9 3 0.2822 -0.0039
0 -9 4 -0.1871 0.0024
0 -9 5 -0.3204 0.0022
0 -9 6 -0.0890 -0.0018
0 -9 7 0.0683 -0.0002
0 -9 8 0.0817 0.0021
0 -9 9 0.1517 -0.0010
0 -9 10 0.1541 -0.0026
0 -9 11 -0.0969 0.0011
0 -9 12 -0.2988 0.0029
0 -9 13 -0.1032 0.0001
0 -9 14 0.2090 -0.0021
0 -9 15 0.1851 -0.0018
0 -9 16 -0.0443 -0.0003
0 -8 1 -0.3790 0.0036
0 -8 2 -0.1538 0.0041
0 -8 3 0.3532 -0.0028
0 -8 4 0.4231 -0.0042
0 -8 5 -0.0372 0.0015
0 -8 6 -0.3635 0.0023
0 -8 7 -0.2111 -0.0013
0 -8 8 0.0435 -0.0004
0 -8 9 0.1104 0.0020
0 -8 10 0.1510 -0.0003
0 -8 11 0.1745 -0.0024
0 -8 12 -0.0389 -0.0002
0 -8 13 -0.2939 0.0018
0 -8 14 -0.1641 0.0012
0 -8 15 0.1754 0.0001
0 -8 16 0.2029 -0.0017
0 -8 17 -0.0282 -0.0027
0 -7 1 -0.0095 -0.0027
0 -7 2 -0.3454 0.0021
0 -7 3 -0.2822 0.0043
0 -7 4 0.2285 -0.0015
0 -7 5 0.4922 -0.0042
0 -7 6 0.1193 0.0005
0 -7 7 -0.3323 0.0023
0 -7 8 -0.2887 -0.0007
0 -7 9 -0.0117 -0.0006
0 -7 10 0.0856 0.0016
0 -7 11 0.1342 0.0005
0 -7 12 0.2158 -0.0015
0 -7 13 0.0413 -0.0012
0 -7 14 -0.2829 -0.0003
0 -7 15 -0.2272 0.0012
0 -7 16 0.1390 0.0027
0 -7 17 0.2157 0.0002
0 -6 1 0.1537 0.0015
0 -6 2 0.0588 -0.0022
0 -6 3 -0.2746 0.0007
0 -6 4 -0.3554 0.0041
0 -6 5 0.0859 -0.0003
0 -6 6 0.4859 -0.0040
0 -6 7 0.2461 -0.0006
0 -6 8 -0.2474 0.0020
0 -6 9 -0.3035 -0.0000
0 -6 10 -0.0669 -0.0007
0 -6 11 0.0165 0.0008
0 -6 12 0.0873 0.0010
0 -6 13 0.2590 0.0002
0 -6 14 0.1364 -0.0011
0 -6 15 -0.2588 -0.0027
0 -6 16 -0.2822 -0.0005
0 -6 17 0.1039 0.0044
0 -5 1 0.0333 -0.0001
0 -5 2 0.1182 0.0031
0 -5 3 0.0872 -0.0012
0 -5 4 -0.1873 -0.0002
0 -5 5 -0.3705 0.0037
0 -5 6 -0.0470 0.0008
0 -5 7 0.4168 -0.0035
0 -5 8 0.3204 -0.0015
0 -5 9 -0.1381 0.0014
0 -5 10 -0.2570 0.0007
0 -5 11 -0.0980 -0.0005
0 -5 12 -0.0745 -0.0002
0 -5 13 0.0107 0.0008
0 -5 14 0.2865 0.0020
0 -5 15 0.2306 0.0002
0 -5 16 -0.2217 -0.0044
0 -5 17 -0.3194 -0.0033
0 -5 18 0.0759 0.0045
0 -4 1 0.0776 -0.0106
0 -4 2 0.0791 -0.0028
0 -4 3 0.0784 0.0036
0 -4 4 0.0811 -0.0001
0 -4 5 -0.0984 -0.0008
0 -4 6 -0.3348 0.0032
0 -4 7 -0.1513 0.0019
0 -4 8 0.3058 -0.0026
0 -4 9 0.3348 -0.0024
0 -4 10 -0.0327 0.0005
0 -4 11 -0.1661 0.0012
0 -4 12 -0.0936 0.0001
0 -4 13 -0.1618 -0.0012
0 -4 14 -0.0826 -0.0001
0 -4 15 0.2885 0.0034
0 -4 16 0.3062 0.0024
0 -4 17 -0.1782 -0.0048
0 -4 18 -0.3343 -0.0062
0 -4 19 0.0595 0.0028
0 -3 1 -0.0438 0.0041
0 -3 2 0.1234 -0.0112
0 -3 3 0.1438 -0.0054
0 -3 4 0.0400 0.0029
0 -3 5 0.0497 0.0005
0 -3 6 -0.0169 -0.0011
0 -3 7 -0.2596 0.0027
0 -3 8 -0.2158 0.0028
0 -3 9 0.1767 -0.0013
0 -3 10 0.2946 -0.0027
0 -3 11 0.0472 -0.0008
0 -3 12 -0.0555 0.0012
0 -3 13 -0.0555 0.0009
0 -3 14 -0.2251 -0.0016
0 -3 15 -0.1726 -0.0015
0 -3 16 0.2657 0.0037
0 -3 17 0.3500 0.0047
0 -3 18 -0.1385 -0.0037
0 -3 19 -0.3284 -0.0082
0 -2 1 -0.1967 0.0207
0 -2 2 -0.1507 0.0088
0 -2 3 0.1584 -0.0094
0 -2 4 0.2117 -0.0069
0 -2 5 0.0030 0.0016
0 -2 6 -0.0006 0.0004
0 -2 7 0.0493 -0.0015
0 -2 8 -0.1585 0.0020
0 -2 9 -0.2347 0.0034
0 -2 10 0.0533 0.0003
0 -2 11 0.2139 -0.0023
0 -2 12 0.0890 -0.0020
0 -2 13 0.0497 0.0006
0 -2 14 0.0044 0.0017
0 -2 15 -0.2534 -0.0014
0 -2 16 -0.2403 -0.0028
0 -2 17 0.2271 0.0030
0 -2 18 0.3576 0.0062
0 -2 19 -0.1113 -0.0017
0 -1 1 0.0116 -0.0067
0 -1 2 -0.2815 0.0188
0 -1 3 -0.2533 0.0122
0 -1 4 0.1848 -0.0060
0 -1 5 0.2749 -0.0067
0 -1 6 -0.0311 0.0003
0 -1 7 -0.0648 -0.0002
0 -1 8 0.0899 -0.0020
0 -1 9 -0.0491 0.0010
0 -1 10 -0.2077 0.0033
0 -1 11 -0.0420 0.0018
0 -1 12 0.1128 -0.0011
0 -1 13 0.0892 -0.0026
0 -1 14 0.1279 -0.0006
0 -1 15 0.0692 0.0019
0 -1 16 -0.2461 -0.0007
0 -1 17 -0.2729 -0.0033
0 -1 18 0.1849 0.0018
0 -1 19 0.3330 0.0064
0 0 3 -0.3509 0.0140
0 0 4 -0.3416 0.0130
0 0 5 0.2033 -0.0022
0 0 6 0.3320 -0.0048
0 0 7 -0.0530 -0.0002
0 0 8 -0.1344 -0.0009
0 0 9 0.0941 -0.0025
0 0 10 0.0453 -0.0002
0 0 11 -0.1425 0.0023
0 0 12 -0.0906 0.0028
0 0 13 0.0154 0.0008
0 0 14 0.0531 -0.0023
0 0 15 0.1650 -0.0018
0 0 16 0.1215 0.0013
0 0 17 -0.2106 -0.0000
0 0 18 -0.2657 -0.0029
0 0 19 0.1504 0.0008
0 1 1 0.0691 0.0068
0 1 2 0.3119 -0.0215
0 1 3 0.1684 -0.0151
0 1 4 -0.4009 0.0079
0 1 5 -0.4140 0.0110
0 1 6 0.2059 0.0006
0 1 7 0.3801 -0.0021
0 1 8 -0.0482 0.0001
0 1 9 -0.1925 -0.0012
0 1 10 0.0567 -0.0025
0 1 11 0.0990 -0.0013
0 1 12 -0.0569 0.0007
0 1 13 -0.0828 0.0027
0 1 14 -0.0537 0.0026
0 1 15 -0.0053 -0.0009
0 1 16 0.1555 -0.0025
0 1 17 0.1465 -0.0000
0 1 18 -0.1592 0.0000
0 1 19 -0.2226 -0.0020
0 1 20 0.1305 0.0006
0 2 1 -0.0913 0.0238
0 2 2 0.0607 0.0115
0 2 3 0.4161 -0.0145
0 2 4 0.2372 -0.0144
0 2 5 -0.4203 0.0024
0 2 6 -0.4688 0.0070
0 2 7 0.1784 0.0017
0 2 8 0.4085 0.0006
0 2 9 -0.0051 0.0010
0 2 10 -0.2145 -0.0011
0 2 11 -0.0143 -0.0020
0 2 12 0.0916 -0.0017
0 2 13 0.0224 -0.0013
0 2 14 -0.0227 0.0014
0 2 15 -0.0746 0.0037
0 2 16 -0.0653 0.0012
0 2 17 0.1042 -0.0020
0 2 18 0.1349 -0.0014
0 2 19 -0.1065 -0.0008
0 2 20 -0.1532 -0.0012
0 3 0 -0.0991 -0.0191
0 3 1 -0.1386 -0.0051
0 3 2 -0.2197 0.0176
0 3 3 0.0373 0.0128
0 3 4 0.4805 -0.0073
0 3 5 0.2983 -0.0107
0 3 6 -0.3937 -0.0010
0 3 7 -0.4968 0.0023
0 3 8 0.1091 0.0011
0 3 9 0.3978 0.0023
0 3 10 0.0744 0.0019
0 3 11 -0.1779 -0.0006
0 3 12 -0.0960 -0.0010
0 3 13 0.0173 -0.0012
0 3 14 0.0660 -0.0027
0 3 15 0.0701 -0.0008
0 3 16 -0.0389 0.0034
0 3 17 -0.1040 0.0032
0 3 18 0.0261 -0.0003
0 3 19 0.0845 -0.0021
0 3 20 -0.0663 -0.0023
0 3 21 -0.0710 -0.0011
0 4 0 0.0481 0.0004
0 4 1 0.0007 -0.0148
0 4 2 -0.1745 -0.0077
0 4 3 -0.3141 0.0105
0 4 4 -0.0030 0.0107
0 4 5 0.4846 -0.0020
0 4 6 0.3408 -0.0055
0 4 7 -0.3107 -0.0018
0 4 8 -0.4810 -0.0014
0 4 9 -0.0000 -0.0006
0 4 10 0.3288 0.0028
0 4 11 0.1716 0.0024
0 4 12 -0.0733 -0.0003
0 4 13 -0.1569 0.0002
0 4 14 -0.1086 0.0001
0 4 15 0.0529 -0.0030
0 4 16 0.1640 -0.0030
0 4 17 0.0462 0.0017
0 4 18 -0.1023 0.0042
0 4 19 -0.0564 0.0020
0 4 20 0.0024 -0.0017
0 4 21 -0.0490 -0.0039
0 5 0 0.0265 0.0081
0 5 1 0.1036 0.0031
0 5 2 0.0811 -0.0093
0 5 3 -0.1711 -0.0074
0 5 4 -0.3489 0.0046
0 5 5 -0.0480 0.0065
0 5 6 0.4169 0.0006
0 5 7 0.3449 -0.0007
0 5 8 -0.1774 -0.0006
0 5 9 -0.4050 -0.0034
0 5 10 -0.1289 -0.0024
0 5 11 0.1947 0.0023
0 5 12 0.2557 0.0023
0 5 13 0.0869 -0.0004
0 5 14 -0.1691 0.0009
0 5 15 -0.2526 0.0018
0 5 16 -0.0202 -0.0020
0 5 17 0.2254 -0.0044
0 5 18 0.1570 -0.0009
0 5 19 -0.0525 0.0037
0 5 20 -0.1187 0.0042
0 6 0 0.0224 -0.0016
0 6 1 -0.0130 0.0046
0 6 2 0.1127 0.0036
0 6 3 0.1155 -0.0044
0 6 4 -0.1394 -0.0049
0 6 5 -0.3087 0.0011
0 6 6 -0.0733 0.0021
0 6 7 0.2857 0.0005
0 6 8 0.2923 0.0023
0 6 9 -0.0191 0.0015
0 6 10 -0.2657 -0.0035
0 6 11 -0.2457 -0.0034
0 6 12 0.0097 0.0014
0 6 13 0.2973 0.0018
0 6 14 0.2694 -0.0007
0 6 15 -0.1212 0.0009
0 6 16 -0.3730 0.0030
0 6 17 -0.1354 -0.0001
0 6 18 0.2303 -0.0043
0 6 19 0.2602 -0.0034
0 6 20 0.0381 0.0018
0 7 0 0.1696 0.0006
0 7 1 0.0515 -0.0019
0 7 2 -0.0180 0.0014
0 7 3 0.0855 0.0024
0 7 4 0.0862 -0.0013
0 7 5 -0.1064 -0.0019
0 7 6 -0.2006 0.0002
0 7 7 -0.0546 -0.0009
0 7 8 0.1215 -0.0009
0 7 9 0.1790 0.0031
0 7 10 0.1272 0.0032
0 7 11 -0.0808 -0.0023
0 7 12 -0.3203 -0.0035
0 7 13 -0.1921 0.0004
0 7 14 0.2817 0.0012
0 7 15 0.4309 -0.0011
0 7 16 -0.0238 0.0001
0 7 17 -0.4351 0.0033
0 7 18 -0.2586 0.0020
0 7 19 0.1733 -0.0028
0 7 20 0.3233 -0.0049
0 8 0 -0.1112 0.0024
0 8 1 0.1469 0.0025
0 8 2 0.1067 -0.0010
0 8 3 0.0271 -0.0005
0 8 4 0.0499 0.0006
0 8 5 -0.0023 -0.0004
0 8 6 -0.1022 0.0002
0 8 7 -0.0561 0.0009
0 8 8 0.0175 -0.0018
0 8 9 -0.0327 -0.0024
0 8 10 0.0239 0.0021
0 8 11 0.2284 0.0038
0 8 12 0.1132 -0.0006
0 8 13 -0.3379 -0.0029
0 8 14 -0.3683 -0.0002
0 8 15 0.2159 0.0008
0 8 16 0.5336 -0.0012
0 8 17 0.0933 -0.0008
0 8 18 -0.4230 0.0024
0 8 19 -0.3515 0.0033
0 8 20 0.0700 -0.0005
0 8 21 0.3253 -0.0048
0 9 0 -0.3559 -0.0048
0 9 1 -0.2224 0.0013
0 9 2 0.0754 0.0034
0 9 3 0.1581 0.0003
0 9 4 0.1176 -0.0009
0 9 5 0.0382 -0.0006
0 9 6 -0.1205 -0.0008
0 9 7 -0.1426 0.0007
0 9 8 0.0792 0.0018
0 9 9 0.1278 -0.0010
0 9 10 -0.1397 -0.0029
0 9 11 -0.1355 0.0005
0 9 12 0.2698 0.0033
0 9 13 0.2745 0.0007
0 9 14 -0.3058 -0.0019
0 9 15 -0.4835 -0.0007
0 9 16 0.1250 0.0006
0 9 17 0.5584 -0.0006
0 9 18 0.1932 -0.0014
0 9 19 -0.3449 0.0008
0 9 20 -0.3850 0.0033
0 9 21 -0.0493 0.0016
0 10 0 0.1767 -0.0023
0 10 1 -0.2693 -0.0054
0 10 2 -0.3075 -0.0000
0 10 3 -0.0359 0.0032
0 10 4 0.1734 0.0012
0 10 5 0.2253 -0.0002
0 10 6 0.0692 -0.0005
0 10 7 -0.2247 -0.0014
0 10 8 -0.2181 -0.0003
0 10 9 0.1660 0.0019
0 10 10 0.2410 0.0005
0 10 11 -0.1839 -0.0023
0 10 12 -0.2581 -0.0009
0 10 13 0.2608 0.0022
0 10 14 0.3722 0.0015
0 10 15 -0.2478 -0.0011
0 10 16 -0.5224 -0.0012
0 10 17 0.0409 0.0004
0 10 18 0.5099 0.0003
0 10 19 0.2464 -0.0013
0 10 20 -0.2276 -0.0007
0 10 21 -0.3494 0.0023
0 10 22 -0.1505 0.0026
0 11 0 0.3423 0.0055
0 11 1 0.2989 -0.0010
0 11 2 -0.1343 -0.0052
0 11 3 -0.3332 -0.0011
0 11 4 -0.1563 0.0022
0 11 5 0.1351 0.0011
0 11 6 0.3093 0.0006
0 11 7 0.1363 0.0007
0 11 8 -0.2772 -0.0013
0 11 9 -0.2970 -0.0018
0 11 10 0.1885 0.0008
0 11 11 0.3175 0.0015
0 11 12 -0.1769 -0.0010
0 11 13 -0.3165 -0.0014
0 11 14 0.2274 0.0012
0 11 15 0.3979 0.0018
0 11 16 -0.1922 -0.0005
0 11 17 -0.4925 -0.0017
0 11 18 -0.0115 0.0000
0 11 19 0.4120 0.0012
0 11 20 0.2403 -0.0004
0 11 21 -0.1059 -0.0015
0 12 0 -0.2397 0.0017
0 12 1 0.1932 0.0056
0 12 2 0.3406 0.0001
0 12 3 0.0125 -0.0045
0 12 4 -0.2849 -0.0015
0 12 5 -0.2445 0.0011
0 12 6 0.0519 0.0001
0 12 7 0.3352 0.0008
0 12 8 0.2097 0.0023
0 12 9 -0.2642 -0.0001
0 12 10 -0.3422 -0.0027
0 12 11 0.1603 -0.0008
0 12 12 0.3329 0.0014
0 12 13 -0.1480 0.0001
0 12 14 -0.3092 -0.0010
0 12 15 0.1972 0.0008
0 12 16 0.3661 0.0019
0 12 17 -0.1579 -0.0003
0 12 18 -0.4174 -0.0022
0 12 19 -0.0229 -0.0006
0 12 20 0.2959 0.0017
0 12 21 0.1827 0.0007
0 13 0 -0.0787 -0.0039
0 13 1 -0.2934 0.0009
0 13 2 0.0217 0.0053
0 13 3 0.2886 0.0010
0 13 4 0.1252 -0.0034
0 13 5 -0.1767 -0.0012
0 13 6 -0.2674 0.0003
0 13 7 -0.0436 -0.0014
0 13 8 0.2929 0.0001
0 13 9 0.2527 0.0034
0 13 10 -0.2023 0.0018
0 13 11 -0.3308 -0.0023
0 13 12 0.1144 -0.0022
0 13 13 0.2899 0.0002
0 13 14 -0.1272 0.0003
0 13 15 -0.2582 -0.0004
0 13 16 0.1853 0.0011
0 13 17 0.3042 0.0021
0 13 18 -0.1477 -0.0002
0 13 19 -0.3252 -0.0026
0 13 20 -0.0005 -0.0014
0 13 21 0.1891 0.0015
0 14 0 0.3477 -0.0004
0 14 1 0.1053 -0.0039
0 14 2 -0.2434 0.0002
0 14 3 -0.1205 0.0048
0 14 4 0.1613 0.0014
0 14 5 0.1679 -0.0024
0 14 6 -0.0471 -0.0005
0 14 7 -0.2170 0.0003
0 14 8 -0.1114 -0.0025
0 14 9 0.2026 -0.0015
0 14 10 0.2418 0.0033
0 14 11 -0.1285 0.0036
0 14 12 -0.2671 -0.0006
0 14 13 0.0844 -0.0027
0 14 14 0.2157 -0.0015
0 14 15 -0.1286 -0.0006
0 14 16 -0.1958 0.0001
0 14 17 0.1884 0.0019
0 14 18 0.2382 0.0025
0 14 19 -0.1509 -0.0001
0 14 20 -0.2369 -0.0027
0 14 21 0.0383 -0.0019
0 15 0 -0.2488 0.0008
0 15 1 0.3003 -0.0004
0 15 2 0.2663 -0.0039
0 15 3 -0.1093 -0.0004
0 15 4 -0.1920 0.0042
0 15 5 0.0034 0.0016
0 15 6 0.1313 -0.0017
0 15 7 0.0571 0.0003
0 15 8 -0.1162 0.0008
0 15 9 -0.1242 -0.0030
0 15 10 0.1050 -0.0032
0 15 11 0.1805 0.0020
0 15 12 -0.0797 0.0046
0 15 13 -0.1808 0.0017
0 15 14 0.0855 -0.0018
0 15 15 0.1470 -0.0029
0 15 16 -0.1448 -0.0023
0 15 17 -0.1481 -0.0000
0 15 18 0.1904 0.0028
0 15 19 0.1825 0.0029
0 15 20 -0.1521 0.0001
0 15 21 -0.1626 -0.0024
0 16 0 -0.4619 -0.0018
0 16 1 -0.4107 0.0006
0 16 2 0.1696 -0.0004
0 16 3 0.3597 -0.0037
0 16 4 0.0621 -0.0010
0 16 5 -0.1792 0.0034
0 16 6 -0.1321 0.0015
0 16 7 0.0374 -0.0012
0 16 8 0.1024 0.0010
0 16 9 -0.0080 0.0017
0 16 10 -0.0819 -0.0026
0 16 11 0.0407 -0.0044
0 16 12 0.0977 -0.0001
0 16 13 -0.0738 0.0042
0 16 14 -0.1103 0.0039
0 16 15 0.1087 0.0002
0 16 16 0.1100 -0.0035
0 16 17 -0.1547 -0.0041
0 16 18 -0.1233 -0.0007
0 16 19 0.1745 0.0033
0 16 20 0.1375 0.0034
0 17 0 0.3820 0.0028
0 17 1 -0.3402 -0.0010
0 17 2 -0.5101 0.0006
0 17 3 -0.0004 -0.0002
0 17 4 0.3672 -0.0034
0 17 5 0.2152 -0.0015
0 17 6 -0.1001 0.0024
0 17 7 -0.2054 0.0012
0 17 8 -0.0704 -0.0008
0 17 9 0.0831 0.0014
0 17 10 0.0639 0.0025
0 17 11 -0.0110 -0.0015
0 17 12 0.0300 -0.0047
0 17 13 0.0324 -0.0023
0 17 14 -0.1013 0.0028
0 17 15 -0.0827 0.0052
0 17 16 0.1284 0.0026
0 17 17 0.1093 -0.0030
0 17 18 -0.1379 -0.0056
0 17 19 -0.1123 -0.0018
0 18 0 0.4511 0.0050
0 18 1 0.4714 0.0033
0 18 2 -0.1833 -0.0003
0 18 3 -0.5278 0.0007
0 18 4 -0.1567 0.0001
0 18 5 0.3021 -0.0027
0 18 6 0.3069 -0.0016
0 18 7 0.0045 0.0013
0 18 8 -0.2048 0.0005
0 18 9 -0.1472 -0.0007
0 18 10 0.0216 0.0016
0 18 11 0.0761 0.0030
0 18 12 0.0501 -0.0003
0 18 13 0.0649 -0.0042
0 18 14 0.0129 -0.0039
0 18 15 -0.1337 0.0008
0 18 16 -0.1006 0.0054
0 18 17 0.1198 0.0046
0 19 0 -0.2540 -0.0049
0 19 1 0.3169 0.0034
0 19 2 0.4897 0.0032
0 19 3 -0.0370 0.0003
0 19 4 -0.4736 0.0007
0 19 5 -0.2578 0.0004
0 19 6 0.2002 -0.0017
0 19 7 0.3217 -0.0013
0 19 8 0.0906 0.0004
0 19 9 -0.1482 -0.0004
0 19 10 -0.1666 -0.0007
0 19 11 -0.0448 0.0017
0 19 12 0.0341 0.0032
0 19 13 0.0713 0.0007
0 19 14 0.1154 -0.0032
0 19 15 0.0425 -0.0046
0 20 1 -0.2661 -0.0052
0 20 2 0.1938 0.0018
0 20 3 0.4458 0.0027
0 20 4 0.0637 0.0006
0 20 5 -0.3782 0.0005
0 20 6 -0.2880 0.0003
0 20 7 0.1023 -0.0007
0 20 8 0.2733 -0.0004
0 20 9 0.1299 -0.0002
0 20 10 -0.0706 -0.0014
0 20 11 -0.1300 -0.0010
0 20 12 -0.0837 0.0017
0 20 13 -0.0332 0.0032
0 21 3 0.1078 0.0005
0 21 4 0.3662 0.0021
0 21 5 0.1058 0.0009
0 21 7 -0.2577 -0.0002
0 21 8 0.0367 0.0000
0 21 9 0.1931 0.0007
0 21 10 0.1191 -0.0003
1 -19 0 0.1626 -0.0051
1 -18 0 0.3550 -0.0019
1 -18 1 0.2771 -0.0061
1 -18 2 -0.1035 0.0001
1 -18 3 -0.2157 0.0078
1 -17 0 -0.2299 0.0030
1 -17 1 0.3172 -0.0010
1 -17 2 0.3896 -0.0064
1 -17 3 -0.0428 -0.0016
1 -17 4 -0.2891 0.0065
1 -17 5 -0.1264 0.0053
1 -17 6 0.0614 -0.0021
1 -16 0 -0.4182 -0.0007
1 -16 1 -0.3673 0.0033
1 -16 2 0.2275 0.0002
1 -16 3 0.4717 -0.0057
1 -16 4 0.0427 -0.0030
1 -16 5 -0.3362 0.0042
1 -16 6 -0.1898 0.0051
1 -16 7 0.0988 0.0005
1 -15 0 0.2283 -0.0009
1 -15 1 -0.3080 -0.0011
1 -15 2 -0.4570 0.0030
1 -15 3 0.1070 0.0013
1 -15 4 0.5037 -0.0042
1 -15 5 0.1315 -0.0036
1 -15 6 -0.3506 0.0016
1 -15 7 -0.2509 0.0038
1 -15 8 0.1165 0.0024
1 -14 0 0.2145 0.0033
1 -14 1 0.3285 -0.0006
1 -14 2 -0.1587 -0.0015
1 -14 3 -0.4740 0.0023
1 -14 4 -0.0111 0.0021
1 -14 5 0.4825 -0.0022
1 -14 6 0.2025 -0.0031
1 -14 7 -0.3356 -0.0005
1 -14 8 -0.2996 0.0018
1 -13 0 -0.2514 -0.0001
1 -13 1 0.0545 0.0032
1 -13 2 0.3399 -0.0001
1 -13 3 -0.0125 -0.0019
1 -13 4 -0.4167 0.0012
1 -13 5 -0.0952 0.0021
1 -13 6 0.4219 -0.0005
1 -13 7 0.2430 -0.0019
1 -13 8 -0.3009 -0.0017
1 -13 9 -0.3319 -0.0003
1 -12 0 0.0851 -0.0049
1 -12 1 -0.2678 -0.0008
1 -12 2 -0.1085 0.0031
1 -12 3 0.2593 0.0005
1 -12 4 0.0885 -0.0019
1 -12 5 -0.3075 0.0001
1 -12 6 -0.1273 0.0016
1 -12 7 0.3453 0.0006
1 -12 8 0.2537 -0.0006
1 -12 9 -0.2565 -0.0018
1 -12 10 -0.3488 -0.0016
1 -11 0 0.3043 0.0001
1 -11 1 0.2447 -0.0047
1 -11 2 -0.1843 -0.0015
1 -11 3 -0.2263 0.0029
1 -11 4 0.1121 0.0012
1 -11 5 0.1186 -0.0015
1 -11 6 -0.1832 -0.0006
1 -11 7 -0.1103 0.0008
1 -11 8 0.2753 0.0008
1 -11 9 0.2468 0.0003
1 -11 10 -0.2076 -0.0012
1 -11 11 -0.3544 -0.0019
1 -10 0 -0.2319 0.0051
1 -10 1 0.2371 0.0011
1 -10 2 0.3708 -0.0044
1 -10 3 -0.0241 -0.0022
1 -10 4 -0.2661 0.0024
1 -10 5 -0.0569 0.0016
1 -10 6 0.0775 -0.0010
1 -10 7 -0.0806 -0.0007
1 -10 8 -0.0653 0.0003
1 -10 9 0.2241 0.0005
1 -10 10 0.2392 0.0005
1 -10 11 -0.1535 -0.0007
1 -10 12 -0.3518 -0.0015
1 -10 13 -0.0598 0.0008
1 -9 0 -0.2834 0.0002
1 -9 1 -0.3478 0.0049
1 -9 2 0.0972 0.0020
1 -9 3 0.4288 -0.0038
1 -9 4 0.1690 -0.0027
1 -9 5 -0.2204 0.0017
1 -9 6 -0.2001 0.0017
1 -9 7 -0.0112 -0.0005
1 -9 8 -0.0233 -0.0004
1 -9 9 -0.0225 0.0002
1 -9 10 0.1899 0.0002
1 -9 11 0.2440 0.0002
1 -9 12 -0.0900 -0.0007
1 -9 13 -0.3417 -0.0011
1 -9 14 -0.1231 0.0012
1 -8 0 0.1525 -0.0032
1 -8 1 -0.1898 -0.0008
1 -8 2 -0.4162 0.0044
1 -8 3 -0.0793 0.0027
1 -8 4 0.4054 -0.0030
1 -8 5 0.3453 -0.0030
1 -8 6 -0.1076 0.0010
1 -8 7 -0.2820 0.0014
1 -8 8 -0.1091 -0.0002
1 -8 9 -0.0147 -0.0001
1 -8 10 -0.0088 0.0005
1 -8 11 0.1604 0.0002
1 -8 12 0.2653 -0.0002
1 -8 13 -0.0140 -0.0013
1 -8 14 -0.3232 -0.0014
1 -8 15 -0.1814 0.0016
1 -8 16 0.1526 0.0034
1 -7 0 0.1282 0.0003
1 -7 1 0.2035 -0.0024
1 -7 2 -0.0732 -0.0014
1 -7 3 -0.4251 0.0036
1 -7 4 -0.2519 0.0032
1 -7 5 0.3095 -0.0021
1 -7 6 0.4643 -0.0030
1 -7 7 0.0361 0.0004
1 -7 8 -0.2890 0.0010
1 -7 9 -0.1777 -0.0002
1 -7 10 -0.0399 0.0001
1 -7 11 -0.0376 0.0008
1 -7 12 0.1198 0.0007
1 -7 13 0.2970 0.0001
1 -7 14 0.0725 -0.0019
1 -7 15 -0.2953 -0.0026
1 -7 16 -0.2271 0.0012
1 -7 17 0.1091 0.0045
1 -6 0 0.0191 -0.0021
1 -6 1 0.0872 0.0006
1 -6 2 0.2200 -0.0013
1 -6 3 0.0405 -0.0017
1 -6 4 -0.3774 0.0026
1 -6 5 -0.3859 0.0034
1 -6 6 0.1661 -0.0012
1 -6 7 0.5030 -0.0027
1 -6 8 0.1691 -0.0001
1 -6 9 -0.2300 0.0006
1 -6 10 -0.1905 -0.0003
1 -6 11 -0.0734 -0.0001
1 -6 12 -0.1056 0.0006
1 -6 13 0.0575 0.0013
1 -6 14 0.3272 0.0012
1 -6 15 0.1614 -0.0017
1 -6 16 -0.2598 -0.0042
1 -6 17 -0.2553 -0.0003
1 -5 0 0.0752 -0.0026
1 -5 1 0.0409 -0.0043
1 -5 2 0.0656 0.0001
1 -5 3 0.2083 -0.0003
1 -5 4 0.1335 -0.0017
1 -5 5 -0.2853 0.0018
1 -5 6 -0.4587 0.0034
1 -5 7 0.0081 -0.0002
1 -5 8 0.4593 -0.0022
1 -5 9 0.2559 -0.0005
1 -5 10 -0.1310 0.0002
1 -5 11 -0.1401 -0.0003
1 -5 12 -0.0900 -0.0003
1 -5 13 -0.1950 -0.0001
1 -5 14 -0.0267 0.0015
1 -5 15 0.3435 0.0029
1 -5 16 0.2402 -0.0005
1 -5 17 -0.2216 -0.0056
1 -5 18 -0.2650 -0.0029
1 -4 0 -0.1197 0.0108
1 -4 1 0.0268 -0.0012
1 -4 2 0.0694 -0.0060
1 -4 3 0.0629 -0.0009
1 -4 4 0.1754 0.0002
1 -4 5 0.1951 -0.0016
1 -4 6 -0.1653 0.0009
1 -4 7 -0.4601 0.0031
1 -4 8 -0.1313 0.0006
1 -4 9 0.3493 -0.0014
1 -4 10 0.2758 -0.0008
1 -4 11 -0.0253 -0.0002
1 -4 12 -0.0387 -0.0001
1 -4 13 -0.0738 -0.0004
1 -4 14 -0.2816 -0.0012
1 -4 15 -0.1218 0.0008
1 -4 16 0.3388 0.0045
1 -4 17 0.2969 0.0018
1 -4 18 -0.1876 -0.0058
1 -4 19 -0.2594 -0.0057
1 -3 0 -0.1836 0.0067
1 -3 1 -0.2128 0.0142
1 -3 2 -0.0538 0.0013
1 -3 3 0.0914 -0.0064
1 -3 4 0.0707 -0.0020
1 -3 5 0.1244 0.0002
1 -3 6 0.2182 -0.0015
1 -3 7 -0.0372 0.0001
1 -3 8 -0.3929 0.0026
1 -3 9 -0.2243 0.0014
1 -3 10 0.2025 -0.0004
1 -3 11 0.2259 -0.0009
1 -3 12 0.0559 -0.0008
1 -3 13 0.0874 0.0002
1 -3 14 -0.0228 0.0000
1 -3 15 -0.3429 -0.0022
1 -3 16 -0.2103 -0.0007
1 -3 17 0.3139 0.0052
1 -3 18 0.3235 0.0044
1 -3 19 -0.1640 -0.0047
1 -2 0 0.1029 -0.0197
1 -2 1 -0.0877 0.0029
1 -2 2 -0.2861 0.0155
1 -2 3 -0.1431 0.0043
1 -2 4 0.1059 -0.0055
1 -2 5 0.0823 -0.0026
1 -2 6 0.0581 0.0000
1 -2 7 0.1979 -0.0016
1 -2 8 0.0761 -0.0007
1 -2 9 -0.2723 0.0017
1 -2 10 -0.2527 0.0018
1 -2 11 0.0552 0.0008
1 -2 12 0.1214 -0.0006
1 -2 13 0.0917 -0.0014
1 -2 14 0.2062 0.0003
1 -2 15 0.0516 0.0007
1 -2 16 -0.3652 -0.0028
1 -2 17 -0.2736 -0.0025
1 -2 18 0.2762 0.0047
1 -2 19 0.3189 0.0065
1 -1 0 0.1535 -0.0106
1 -1 1 0.2431 -0.0228
1 -1 2 0.0272 -0.0020
1 -1 3 -0.3297 0.0143
1 -1 4 -0.2193 0.0064
1 -1 5 0.1200 -0.0035
1 -1 6 0.0997 -0.0022
1 -1 7 -0.0145 -0.0001
1 -1 8 0.1342 -0.0017
1 -1 9 0.1498 -0.0014
1 -1 10 -0.1264 0.0005
1 -1 11 -0.2123 0.0016
1 -1 12 -0.0570 0.0019
1 -1 13 -0.0090 0.0002
1 -1 14 0.0759 -0.0018
1 -1 15 0.2886 0.0001
1 -1 16 0.1290 0.0014
1 -1 17 -0.3468 -0.0027
1 -1 18 -0.2985 -0.0039
1 -1 19 0.2367 0.0034
1 0 0 -0.0203 0.0239
1 0 1 0.0945 -0.0047
1 0 2 0.3496 -0.0224
1 0 3 0.1329 -0.0064
1 0 4 -0.3487 0.0108
1 0 5 -0.2739 0.0069
1 0 6 0.1382 -0.0013
1 0 7 0.1305 -0.0010
1 0 8 -0.0740 0.0000
1 0 9 0.0384 -0.0015
1 0 10 0.1637 -0.0018
1 0 11 0.0075 -0.0008
1 0 12 -0.1163 0.0007
1 0 13 -0.1078 0.0026
1 0 14 -0.1290 0.0013
1 0 15 0.0183 -0.0017
1 0 16 0.3158 -0.0004
1 0 17 0.1865 0.0017
1 0 18 -0.2968 -0.0021
1 0 19 -0.2810 -0.0044
1 1 0 -0.0626 0.0115
1 1 1 -0.1589 0.0251
1 1 2 0.0320 0.0017
1 1 3 0.4184 -0.0186
1 1 4 0.2131 -0.0089
1 1 5 -0.3525 0.0062
1 1 6 -0.3126 0.0054
1 1 7 0.1528 0.0003
1 1 8 0.1781 0.0005
1 1 9 -0.0949 0.0006
1 1 10 -0.0631 -0.0010
1 1 11 0.1110 -0.0016
1 1 12 0.0906 -0.0019
1 1 13 0.0054 -0.0007
1 1 14 -0.0874 0.0025
1 1 15 -0.2043 0.0024
1 1 16 -0.0585 -0.0009
1 1 17 0.2838 -0.0007
1 1 18 0.2056 0.0013
1 1 19 -0.2318 -0.0016
1 1 20 -0.2268 -0.0040
1 2 0 -0.0575 -0.0208
1 2 1 -0.0871 0.0047
1 2 2 -0.2655 0.0223
1 2 3 -0.0198 0.0063
1 2 4 0.4538 -0.0126
1 2 5 0.2682 -0.0085
1 2 6 -0.3421 0.0020
1 2 7 -0.3457 0.0026
1 2 8 0.1435 0.0009
1 2 9 0.2326 0.0018
1 2 10 -0.0569 0.0011
1 2 11 -0.1329 -0.0003
1 2 12 0.0060 -0.0007
1 2 13 0.0951 -0.0022
1 2 14 0.1122 -0.0023
1 2 15 -0.0070 0.0014
1 2 16 -0.2115 0.0030
1 2 17 -0.1249 0.0004
1 2 18 0.2041 -0.0005
1 2 19 0.1775 0.0006
1 2 20 -0.1699 -0.0016
1 3 0 0.0001 -0.0080
1 3 1 0.0367 -0.0197
1 3 2 -0.1045 -0.0012
1 3 3 -0.3369 0.0166
1 3 4 -0.0592 0.0080
1 3 5 0.4582 -0.0063
1 3 6 0.3069 -0.0058
1 3 7 -0.3064 -0.0006
1 3 8 -0.3751 -0.0005
1 3 9 0.0881 0.0003
1 3 10 0.2682 0.0024
1 3 11 0.0416 0.0014
1 3 12 -0.1350 0.0002
1 3 13 -0.1165 0.0005
1 3 14 0.0153 -0.0014
1 3 15 0.1649 -0.0033
1 3 16 0.1028 -0.0005
1 3 17 -0.1464 0.0026
1 3 18 -0.1535 0.0018
1 3 19 0.1005 0.0006
1 3 20 0.1055 -0.0000
1 4 0 0.0645 0.0127
1 4 1 0.0714 -0.0024
1 4 2 0.1091 -0.0154
1 4 3 -0.1115 -0.0047
1 4 4 -0.3701 0.0097
1 4 5 -0.0919 0.0067
1 4 6 0.4258 -0.0016
1 4 7 0.3351 -0.0018
1 4 8 -0.2291 -0.0013
1 4 9 -0.3882 -0.0029
1 4 10 -0.0234 -0.0007
1 4 11 0.2524 0.0024
1 4 12 0.1779 0.0012
1 4 13 -0.0505 0.0002
1 4 14 -0.2112 0.0016
1 4 15 -0.1268 0.0002
1 4 16 0.1391 -0.0032
1 4 17 0.2012 -0.0025
1 4 18 -0.0257 0.0010
1 4 19 -0.1280 0.0026
1 4 20 0.0018 0.0022
1 4 21 0.0050 -0.0001
1 5 0 0.0095 0.0019
1 5 1 0.0181 0.0100
1 5 2 0.1138 0.0015
1 5 3 0.1506 -0.0096
1 5 4 -0.1036 -0.0051
1 5 5 -0.3586 0.0039
1 5 6 -0.1209 0.0033
1 5 7 0.3474 0.0008
1 5 8 0.3474 0.0018
1 5 9 -0.1016 -0.0003
1 5 10 -0.3624 -0.0041
1 5 11 -0.1779 -0.0017
1 5 12 0.1624 0.0020
1 5 13 0.3097 0.0007
1 5 14 0.1107 -0.0005
1 5 15 -0.2384 0.0020
1 5 16 -0.2872 0.0021
1 5 17 0.0358 -0.0018
1 5 18 0.2503 -0.0038
1 5 19 0.1165 -0.0015
1 5 20 -0.0488 0.0024
1 6 0 0.0481 -0.0041
1 6 1 -0.0222 -0.0011
1 6 2 -0.0103 0.0060
1 6 3 0.1217 0.0029
1 6 4 0.1500 -0.0042
1 6 5 -0.0828 -0.0031
1 6 6 -0.2966 0.0004
1 6 7 -0.1399 -0.0004
1 6 8 0.2208 0.0008
1 6 9 0.3289 0.0041
1 6 10 0.0659 0.0012
1 6 11 -0.2784 -0.0039
1 6 12 -0.3406 -0.0022
1 6 13 -0.0008 0.0016
1 6 14 0.3920 0.0002
1 6 15 0.3102 -0.0016
1 6 16 -0.1813 0.0014
1 6 18 -0.1179 0.0006
1 6 19 0.2289 -0.0039
1 6 20 0.2400 -0.0039
1 7 0 0.0156 0.0030
1 7 1 0.0742 -0.0015
1 7 2 -0.0079 -0.0023
1 7 3 -0.0040 0.0020
1 7 4 0.1018 0.0021
1 7 5 0.1001 -0.0007
1 7 6 -0.0612 -0.0003
1 7 7 -0.1875 -0.0006
1 7 8 -0.1363 -0.0029
1 7 9 0.0593 -0.0006
1 7 10 0.2666 0.0044
1 7 11 0.2439 0.0026
1 7 12 -0.1347 -0.0029
1 7 13 -0.4683 -0.0021
1 7 14 -0.2078 0.0014
1 7 15 0.3952 0.0000
1 7 16 0.4932 -0.0027
1 7 17 -0.0529 -0.0002
1 7 19 -0.2769 0.0032
1 7 20 0.1397 -0.0026
1 8 0 -0.2465 -0.0015
1 8 1 -0.0520 0.0033
1 8 2 0.0675 0.0011
1 8 3 0.0403 -0.0017
1 8 4 0.0484 -0.0005
1 8 5 0.0741 0.0003
1 8 6 0.0066 0.0004
1 8 7 -0.0557 0.0017
1 8 8 -0.0498 0.0002
1 8 9 -0.0999 -0.0036
1 8 10 -0.1087 -0.0021
1 8 11 0.1607 0.0033
1 8 12 0.3945 0.0030
1 8 13 0.0463 -0.0016
1 8 14 -0.5279 -0.0016
1 8 15 -0.4096 0.0015
1 8 16 0.3186 0.0004
1 8 17 0.6089 -0.0033
1 8 18 0.1076 -0.0022
1 8 19 -0.4290 0.0034
1 8 20 -0.3943 0.0053
1 8 21 0.0085 -0.0004
1 9 0 -0.0427 -0.0045
1 9 1 -0.2656 -0.0032
1 9 2 -0.1548 0.0025
1 9 3 0.0114 0.0026
1 9 4 0.0944 -0.0004
1 9 5 0.1419 -0.0011
1 9 6 0.0632 -0.0010
1 9 7 -0.1079 -0.0001
1 9 8 -0.0776 0.0022
1 9 9 0.0861 0.0015
1 9 10 -0.0333 -0.0026
1 9 11 -0.2498 -0.0028
1 9 12 0.0297 0.0017
1 9 13 0.4876 0.0026
1 9 14 0.2253 -0.0008
1 9 15 -0.5103 -0.0012
1 9 16 -0.5564 0.0017
1 9 17 0.1898 0.0013
1 9 18 0.6286 -0.0031
1 9 19 0.2504 -0.0040
1 9 20 -0.3163 0.0017
1 9 21 -0.4380 0.0063
1 10 0 0.3828 0.0038
1 10 1 0.1105 -0.0034
1 10 2 -0.2230 -0.0042
1 10 3 -0.2565 0.0010
1 10 4 -0.0916 0.0026
1 10 5 0.1210 0.0007
1 10 6 0.2518 -0.0003
1 10 7 0.0846 -0.0012
1 10 8 -0.2098 -0.0012
1 10 9 -0.1232 0.0012
1 10 10 0.1893 0.0021
1 10 11 0.0453 -0.0009
1 10 12 -0.3402 -0.0025
1 10 13 -0.0950 0.0003
1 10 14 0.5134 0.0018
1 10 15 0.3609 -0.0004
1 10 16 -0.4327 -0.0010
1 10 17 -0.6159 0.0018
1 10 18 0.0528 0.0023
1 10 19 0.5550 -0.0022
1 10 20 0.3338 -0.0051
1 10 21 -0.1654 -0.0003
1 11 0 0.0100 0.0033
1 11 1 0.3686 0.0046
1 11 2 0.2588 -0.0019
1 11 3 -0.1177 -0.0041
1 11 4 -0.3153 -0.0003
1 11 5 -0.2155 0.0015
1 11 6 0.0988 0.0008
1 11 7 0.3405 0.0009
1 11 8 0.1345 0.0000
1 11 9 -0.2684 -0.0017
1 11 10 -0.1724 -0.0005
1 11 11 0.2424 0.0017
1 11 12 0.1093 0.0005
1 11 13 -0.3754 -0.0015
1 11 14 -0.1836 -0.0003
1 11 15 0.4842 0.0010
1 11 16 0.4269 -0.0004
1 11 17 -0.3291 -0.0013
1 11 18 -0.5844 0.0015
1 11 19 -0.0508 0.0032
1 11 20 0.4183 -0.0008
1 11 21 0.3390 -0.0052
1 12 0 -0.3096 -0.0037
1 12 1 -0.1582 0.0023
1 12 2 0.2740 0.0047
1 12 3 0.3538 -0.0005
1 12 4 0.0237 -0.0031
1 12 5 -0.3038 -0.0008
1 12 6 -0.3184 -0.0001
1 12 7 0.0310 -0.0002
1 12 8 0.3747 0.0016
1 12 9 0.1893 0.0019
1 12 10 -0.2706 -0.0011
1 12 11 -0.1987 -0.0019
1 12 12 0.2493 0.0003
1 12 13 0.1376 0.0009
1 12 14 -0.3695 -0.0004
1 12 15 -0.2205 -0.0001
1 12 16 0.4259 0.0009
1 12 17 0.4204 -0.0006
1 12 18 -0.2345 -0.0018
1 12 19 -0.4844 0.0009
1 12 20 -0.0968 0.0035
1 12 21 0.2620 0.0004
1 13 0 0.1494 -0.0012
1 13 1 -0.2266 -0.0038
1 13 2 -0.2724 0.0012
1 13 3 0.1250 0.0041
1 13 4 0.3627 0.0005
1 13 5 0.1550 -0.0016
1 13 6 -0.2236 -0.0004
1 13 7 -0.3617 -0.0012
1 13 8 -0.0545 -0.0020
1 13 9 0.3422 0.0012
1 13 10 0.2179 0.0033
1 13 11 -0.2284 0.0005
1 13 12 -0.1841 -0.0021
1 13 13 0.2312 -0.0010
1 13 14 0.1256 0.0002
1 13 15 -0.3455 -0.0001
1 13 16 -0.2104 0.0006
1 13 17 0.3640 0.0014
1 13 18 0.3602 -0.0006
1 13 19 -0.1707 -0.0024
1 13 20 -0.3528 0.0001
1 13 21 -0.0851 0.0035
1 14 0 0.0514 0.0017
1 14 1 0.2557 -0.0010
1 14 2 -0.0793 -0.0036
1 14 3 -0.2967 0.0003
1 14 4 -0.0296 0.0032
1 14 5 0.2843 0.0009
1 14 6 0.2308 -0.0001
1 14 7 -0.1061 0.0007
1 14 8 -0.3290 -0.0015
1 14 9 -0.1184 -0.0036
1 14 10 0.2593 -0.0002
1 14 11 0.1988 0.0037
1 14 12 -0.1721 0.0023
1 14 13 -0.1307 -0.0009
1 14 14 0.2138 -0.0017
1 14 15 0.0881 -0.0013
1 14 16 -0.3212 -0.0007
1 14 17 -0.1732 0.0012
1 14 18 0.3122 0.0023
1 14 19 0.2750 -0.0003
1 14 20 -0.1406 -0.0029
1 14 21 -0.2256 -0.0005
1 15 1 -0.0939 0.0011
1 15 2 0.2782 -0.0009
1 15 3 0.0836 -0.0032
1 15 4 -0.2273 -0.0004
1 15 5 -0.1386 0.0021
1 15 6 0.1510 0.0008
1 15 7 0.2271 0.0009
1 15 8 0.0013 0.0020
1 15 9 -0.2357 -0.0009
1 15 10 -0.1305 -0.0044
1 15 11 0.1639 -0.0021
1 15 12 0.1337 0.0027
1 15 13 -0.1347 0.0035
1 15 14 -0.0614 0.0012
1 15 15 0.2123 -0.0011
1 15 16 0.0502 -0.0027
1 15 17 -0.3008 -0.0022
1 15 18 -0.1321 0.0014
1 15 19 0.2703 0.0035
1 15 20 0.1909 0.0003
1 16 0 0.1905 0.0021
1 16 2 -0.2530 0.0008
1 16 3 0.2122 -0.0007
1 16 4 0.2090 -0.0028
1 16 5 -0.0947 -0.0009
1 16 6 -0.1703 0.0009
1 16 7 0.0149 0.0002
1 16 8 0.1533 0.0013
1 16 9 0.0579 0.0031
1 16 10 -0.1227 0.0004
1 16 11 -0.0859 -0.0041
1 16 12 0.0973 -0.0037
1 16 13 0.0490 0.0006
1 16 14 -0.1338 0.0035
1 16 15 -0.0085 0.0034
1 16 16 0.2233 0.0005
1 16 17 0.0338 -0.0035
1 16 18 -0.2759 -0.0039
1 16 19 -0.1016 0.0009
1 16 20 0.2296 0.0043
1 17 0 0.5889 0.0048
1 17 1 0.3402 0.0031
1 17 2 -0.3373 0.0003
1 17 3 -0.3760 0.0008
1 17 4 0.0854 -0.0003
1 17 5 0.2617 -0.0020
1 17 6 0.0492 -0.0012
1 17 7 -0.1262 -0.0003
1 17 8 -0.0754 -0.0006
1 17 9 0.0474 0.0013
1 17 10 0.0486 0.0038
1 17 11 -0.0367 0.0017
1 17 12 -0.0079 -0.0030
1 17 13 0.0832 -0.0044
1 17 14 -0.0180 -0.0017
1 17 15 -0.1630 0.0024
1 17 16 0.0037 0.0049
1 17 17 0.2286 0.0026
1 17 18 0.0451 -0.0034
1 17 19 -0.2342 -0.0054
1 18 0 -0.2404 -0.0056
1 18 1 0.5045 0.0032
1 18 2 0.4494 0.0033
1 18 3 -0.2125 0.0008
1 18 4 -0.4294 0.0007
1 18 5 -0.0546 0.0003
1 18 6 0.2369 -0.0009
1 18 7 0.1537 -0.0011
1 18 8 -0.0376 -0.0014
1 18 9 -0.0957 -0.0016
1 18 10 -0.0427 0.0010
1 18 11 -0.0105 0.0039
1 18 12 -0.0086 0.0027
1 18 13 0.0642 -0.0015
1 18 14 0.1173 -0.0042
1 18 15 -0.0375 -0.0035
1 18 16 -0.1968 0.0005
1 18 17 -0.0284 0.0053
1 18 18 0.2083 0.0045
1 18 19 0.0731 -0.0024
1 19 0 -0.5224 -0.0086
1 19 1 -0.3311 -0.0066
1 19 2 0.3803 0.0015
1 19 3 0.4912 0.0030
1 19 4 -0.0782 0.0008
1 19 5 -0.4078 0.0004
1 19 6 -0.1606 0.0007
1 19 7 0.1597 0.0004
1 19 8 0.1901 -0.0005
1 19 9 0.0505 -0.0023
1 19 10 -0.0539 -0.0026
1 19 11 -0.0813 0.0005
1 19 12 -0.0824 0.0038
1 19 13 -0.0395 0.0032
1 19 14 0.0955 -0.0001
1 19 15 0.1711 -0.0032
1 19 16 -0.0031 -0.0045
1 19 17 -0.2059 -0.0013
1 19 18 -0.0861 0.0047
1 20 0 0.1250 0.0064
1 20 1 -0.4059 -0.0061
1 20 2 -0.3584 -0.0066
1 20 3 0.2532 0.0002
1 20 4 0.4642 0.0025
1 20 5 0.0255 0.0006
1 20 6 -0.3323 -0.0003
1 20 7 -0.2050 0.0008
1 20 8 0.0697 0.0018
1 20 9 0.1603 0.0006
1 20 10 0.1011 -0.0027
1 20 11 0.0178 -0.0036
1 20 12 -0.0605 -0.0002
1 20 13 -0.1290 0.0034
1 20 14 -0.1034 0.0033
1 20 15 0.0732 0.0009
1 20 16 0.2087 -0.0020
1 21 2 -0.2947 -0.0037
1 21 3 -0.3275 -0.0057
1 21 4 0.1557 -0.0005
1 21 5 0.3896 0.0021
1 21 6 0.0763 0.0003
1 21 7 -0.2380 -0.0012
1 21 8 -0.1879 0.0002
1 21 9 0.0023 0.0028
1 21 10 0.0911 0.0020
1 21 11 0.1009 -0.0025
1 21 12 0.0816 -0.0044
1 21 13 -0.0002 -0.0009
1 21 14 -0.1304 0.0030
1 22 8 -0.1562 -0.0020
1 22 9 -0.1318 -0.0008
1 22 10 -0.0269 0.0031
1 22 11 0.0177 0.0033
2 -19 0 0.1331 -0.0007
2 -18 0 0.0267 0.0046
2 -18 1 0.1803 0.0003
2 -18 2 0.0814 -0.0060
2 -17 0 -0.2794 -0.0005
2 -17 1 -0.0726 0.0047
2 -17 2 0.2040 0.0017
2 -17 3 0.1764 -0.0052
2 -17 4 -0.0443 -0.0051
2 -17 5 -0.1139 0.0019
2 -16 0 -0.0381 -0.0030
2 -16 1 -0.3032 -0.0012
2 -16 2 -0.1879 0.0042
2 -16 3 0.1951 0.0032
2 -16 4 0.2733 -0.0033
2 -16 5 -0.0243 -0.0061
2 -16 6 -0.1968 -0.0014
2 -16 7 -0.0704 0.0060
2 -15 0 0.2406 0.0022
2 -15 1 0.0940 -0.0024
2 -15 2 -0.2807 -0.0021
2 -15 3 -0.2924 0.0029
2 -15 4 0.1560 0.0043
2 -15 5 0.3543 -0.0005
2 -15 6 0.0143 -0.0061
2 -15 7 -0.2690 -0.0048
2 -14 0 -0.0261 0.0013
2 -14 1 0.2137 0.0024
2 -14 2 0.2063 -0.0014
2 -14 3 -0.2177 -0.0029
2 -14 4 -0.3617 0.0010
2 -14 5 0.0989 0.0047
2 -14 6 0.4071 0.0024
2 -14 7 0.0643 -0.0048
2 -14 8 -0.3197 -0.0074
2 -13 0 -0.0612 -0.0032
2 -13 1 -0.1464 0.0004
2 -13 2 0.1350 0.0026
2 -13 3 0.2673 -0.0002
2 -13 4 -0.1349 -0.0031
2 -13 5 -0.3832 -0.0011
2 -13 6 0.0403 0.0040
2 -13 7 0.4279 0.0048
2 -13 8 0.1180 -0.0026
2 -13 9 -0.3415 -0.0086
2 -12 0 0.1828 -0.0005
2 -12 1 0.0120 -0.0031
2 -12 2 -0.2077 -0.0005
2 -12 3 0.0297 0.0025
2 -12 4 0.2614 0.0010
2 -12 5 -0.0590 -0.0027
2 -12 6 -0.3597 -0.0028
2 -12 7 -0.0066 0.0026
2 -12 8 0.4201 0.0060
2 -12 9 0.1701 -0.0002
2 -11 0 -0.0683 0.0031
2 -11 1 0.2461 0.0002
2 -11 2 0.1220 -0.0029
2 -11 3 -0.1904 -0.0013
2 -11 4 -0.0674 0.0021
2 -11 5 0.1947 0.0021
2 -11 6 -0.0123 -0.0018
2 -11 7 -0.3072 -0.0036
2 -11 8 -0.0373 0.0009
2 -11 9 0.3907 0.0059
2 -11 10 0.2181 0.0015
2 -11 11 -0.2874 -0.0070
2 -10 0 -0.2900 0.0009
2 -10 1 -0.1593 0.0031
2 -10 2 0.2332 0.0008
2 -10 3 0.2324 -0.0026
2 -10 4 -0.0987 -0.0020
2 -10 5 -0.1251 0.0014
2 -10 6 0.0922 0.0025
2 -10 7 -0.0030 -0.0006
2 -10 8 -0.2468 -0.0034
2 -10 9 -0.0571 -0.0003
2 -10 10 0.3458 0.0047
2 -10 11 0.2613 0.0021
2 -10 12 -0.2153 -0.0054
2 -9 0 0.0381 -0.0022
2 -9 1 -0.2861 0.0005
2 -9 2 -0.2626 0.0031
2 -9 3 0.1446 0.0014
2 -9 4 0.3073 -0.0021
2 -9 5 0.0408 -0.0023
2 -9 6 -0.1267 0.0006
2 -9 7 -0.0121 0.0022
2 -9 8 -0.0232 0.0003
2 -9 9 -0.1963 -0.0024
2 -9 10 -0.0776 -0.0006
2 -9 11 0.2884 0.0034
2 -9 12 0.2986 0.0017
2 -9 13 -0.1221 -0.0043
2 -8 0 0.1955 -0.0014
2 -8 1 0.1106 -0.0024
2 -8 2 -0.2243 0.0001
2 -8 3 -0.3461 0.0030
2 -8 4 0.0015 0.0018
2 -8 5 0.3228 -0.0015
2 -8 6 0.1888 -0.0022
2 -8 7 -0.0755 -0.0002
2 -8 8 -0.0866 0.0013
2 -8 9 -0.0521 0.0005
2 -8 10 -0.1634 -0.0011
2 -8 11 -0.1103 -0.0001
2 -8 12 0.2183 0.0025
2 -8 13 0.3277 0.0009
2 -8 14 -0.0192 -0.0039
2 -7 0 0.0720 0.0001
2 -7 1 0.1644 -0.0011
2 -7 2 0.1763 -0.0024
2 -7 3 -0.1189 -0.0004
2 -7 4 -0.3858 0.0028
2 -7 5 -0.1623 0.0021
2 -7 6 0.2728 -0.0008
2 -7 7 0.3050 -0.0017
2 -7 8 0.0071 -0.0006
2 -7 9 -0.1130 0.0001
2 -7 10 -0.0647 0.0001
2 -7 11 -0.1444 -0.0002
2 -7 12 -0.1610 0.0008
2 -7 13 0.1350 0.0024
2 -7 14 0.3450 0.0004
2 -7 15 0.0802 -0.0039
2 -7 16 -0.2617 -0.0034
2 -6 0 0.0671 -0.0002
2 -6 1 0.0543 -0.0004
2 -6 2 0.1195 -0.0008
2 -6 3 0.2213 -0.0023
2 -6 4 0.0090 -0.0008
2 -6 5 -0.3696 0.0023
2 -6 6 -0.3091 0.0021
2 -6 7 0.1699 -0.0002
2 -6 8 0.3596 -0.0008
2 -6 9 0.0894 -0.0006
2 -6 10 -0.0902 -0.0008
2 -6 11 -0.0415 -0.0008
2 -6 12 -0.1273 -0.0001
2 -6 13 -0.2268 0.0014
2 -6 14 0.0406 0.0028
2 -6 15 0.3472 0.0010
2 -6 16 0.1637 -0.0037
2 -5 0 -0.1202 0.0039
2 -5 1 0.0673 -0.0004
2 -5 2 0.0468 -0.0010
2 -5 3 0.0712 -0.0007
2 -5 4 0.2381 -0.0021
2 -5 5 0.1365 -0.0012
2 -5 6 -0.2979 0.0017
2 -5 7 -0.4060 0.0018
2 -5 8 0.0405 0.0002
2 -5 9 0.3402 0.0001
2 -5 10 0.1398 -0.0001
2 -5 11 -0.0337 -0.0013
2 -5 12 0.0243 -0.0015
2 -5 13 -0.0983 -0.0006
2 -5 14 -0.2962 0.0011
2 -5 15 -0.0584 0.0032
2 -5 16 0.3332 0.0024
2 -5 17 0.2216 -0.0026
2 -4 0 -0.2940 0.0053
2 -4 1 -0.1834 0.0059
2 -4 2 0.0385 -0.0000
2 -4 3 0.0412 -0.0015
2 -4 4 0.0229 -0.0007
2 -4 5 0.2220 -0.0018
2 -4 6 0.2413 -0.0014
2 -4 7 -0.1826 0.0010
2 -4 8 -0.4311 0.0013
2 -4 9 -0.0816 0.0005
2 -4 10 0.2547 0.0009
2 -4 11 0.1361 0.0004
2 -4 12 0.0309 -0.0013
2 -4 13 0.1244 -0.0017
2 -4 14 -0.0485 -0.0012
2 -4 15 -0.3538 -0.0002
2 -4 16 -0.1508 0.0028
2 -4 17 0.3052 0.0043
2 -4 18 0.2496 -0.0004
2 -3 0 0.0702 -0.0092
2 -3 1 -0.2426 0.0048
2 -3 2 -0.2431 0.0076
2 -3 3 -0.0106 0.0009
2 -3 4 0.0336 -0.0016
2 -3 5 -0.0244 -0.0007
2 -3 6 0.1707 -0.0015
2 -3 7 0.3028 -0.0015
2 -3 8 -0.0463 0.0003
2 -3 9 -0.3781 0.0006
2 -3 10 -0.1634 0.0006
2 -3 11 0.1286 0.0015
2 -3 12 0.0725 0.0008
2 -3 13 0.0768 -0.0009
2 -3 14 0.2374 -0.0011
2 -3 15 0.0216 -0.0015
2 -3 16 -0.3855 -0.0021
2 -3 17 -0.2238 0.0013
2 -3 18 0.2688 0.0056
2 -3 19 0.2490 0.0025
2 -2 0 0.3217 -0.0124
2 -2 1 0.2072 -0.0127
2 -2 2 -0.1445 0.0028
2 -2 3 -0.2762 0.0082
2 -2 4 -0.0603 0.0021
2 -2 5 0.0293 -0.0011
2 -2 6 -0.0654 -0.0005
2 -2 7 0.0880 -0.0012
2 -2 8 0.3054 -0.0014
2 -2 9 0.0805 -0.0003
2 -2 10 -0.2596 -0.0002
2 -2 11 -0.1815 0.0004
2 -2 12 -0.0020 0.0019
2 -2 13 -0.0382 0.0010
2 -2 14 0.0846 -0.0006
2 -2 15 0.3359 -0.0001
2 -2 16 0.1015 -0.0010
2 -2 17 -0.3836 -0.0038
2 -2 18 -0.2657 -0.0010
2 -2 19 0.2315 0.0059
2 -1 0 0.0102 0.0132
2 -1 1 0.2569 -0.0102
2 -1 2 0.3176 -0.0148
2 -1 3 -0.0276 -0.0000
2 -1 4 -0.2768 0.0074
2 -1 5 -0.0939 0.0028
2 -1 6 0.0389 -0.0003
2 -1 7 -0.0875 0.0000
2 -1 8 -0.0109 -0.0007
2 -1 9 0.2439 -0.0011
2 -1 10 0.1646 -0.0007
2 -1 11 -0.1062 -0.0011
2 -1 12 -0.1291 0.0001
2 -1 13 -0.0995 0.0021
2 -1 14 -0.1675 0.0010
2 -1 15 0.0494 -0.0005
2 -1 16 0.3945 0.0011
2 -1 17 0.1735 0.0002
2 -1 18 -0.3492 -0.0047
2 -1 19 -0.2702 -0.0034
2 0 0 -0.1736 0.0172
2 0 1 -0.1475 0.0170
2 0 2 0.1540 -0.0060
2 0 3 0.3775 -0.0145
2 0 4 0.0758 -0.0026
2 0 5 -0.2563 0.0053
2 0 6 -0.1089 0.0027
2 0 7 0.0669 0.0005
2 0 8 -0.0751 0.0006
2 0 9 -0.0984 -0.0002
2 0 10 0.1308 -0.0005
2 0 11 0.1800 -0.0009
2 0 12 0.0394 -0.0019
2 0 13 -0.0207 -0.0004
2 0 14 -0.1367 0.0021
2 0 15 -0.2789 0.0008
2 0 16 -0.0182 -0.0006
2 0 17 0.3982 0.0019
2 0 18 0.2181 0.0015
2 0 19 -0.2925 -0.0046
2 1 0 -0.0647 -0.0136
2 1 1 -0.1524 0.0128
2 1 2 -0.2618 0.0182
2 1 3 0.0462 -0.0014
2 1 4 0.3869 -0.0118
2 1 5 0.1459 -0.0040
2 1 6 -0.2318 0.0026
2 1 7 -0.1185 0.0016
2 1 8 0.1026 0.0009
2 1 9 -0.0208 0.0012
2 1 10 -0.1405 0.0004
2 1 11 -0.0019 0.0002
2 1 12 0.1188 -0.0005
2 1 13 0.1332 -0.0024
2 1 14 0.1103 -0.0011
2 1 15 -0.1051 0.0018
2 1 16 -0.3386 0.0007
2 1 17 -0.0947 -0.0008
2 1 18 0.3469 0.0023
2 1 19 0.2216 0.0026
2 2 0 -0.0038 -0.0158
2 2 1 0.0457 -0.0161
2 2 2 -0.1097 0.0071
2 2 3 -0.3188 0.0161
2 2 4 -0.0392 0.0022
2 2 5 0.3621 -0.0076
2 2 6 0.1842 -0.0037
2 2 7 -0.2109 0.0001
2 2 8 -0.1410 -0.0000
2 2 9 0.1198 0.0009
2 2 10 0.0643 0.0014
2 2 11 -0.1111 0.0006
2 2 12 -0.1088 0.0009
2 2 13 -0.0021 0.0002
2 2 14 0.1447 -0.0023
2 2 15 0.2199 -0.0017
2 2 16 -0.0189 0.0012
2 2 17 -0.3267 0.0004
2 2 18 -0.1518 -0.0008
2 2 19 0.2555 0.0024
2 3 0 0.0888 0.0104
2 3 1 0.0352 -0.0103
2 3 2 0.1154 -0.0155
2 3 3 -0.0668 0.0018
2 3 4 -0.3250 0.0117
2 3 5 -0.0923 0.0037
2 3 6 0.3204 -0.0032
2 3 7 0.2076 -0.0019
2 3 8 -0.1839 -0.0013
2 3 9 -0.1848 -0.0017
2 3 10 0.0873 0.0004
2 3 11 0.1487 0.0014
2 3 12 -0.0063 0.0005
2 3 13 -0.1462 0.0012
2 3 14 -0.1426 0.0011
2 3 15 0.0689 -0.0016
2 3 16 0.2679 -0.0020
2 3 17 0.0891 0.0002
2 3 18 -0.2438 -0.0001
2 3 19 -0.1660 -0.0006
2 3 20 0.1492 0.0023
2 4 0 0.0917 0.0085
2 4 1 0.0500 0.0109
2 4 2 0.0563 -0.0046
2 4 3 0.1405 -0.0120
2 4 4 -0.0363 -0.0016
2 4 5 -0.2958 0.0062
2 4 6 -0.1210 0.0029
2 4 7 0.2678 0.0002
2 4 8 0.2337 0.0006
2 4 9 -0.1287 -0.0016
2 4 10 -0.2388 -0.0029
2 4 11 -0.0131 -0.0002
2 4 12 0.1900 0.0011
2 4 13 0.1491 -0.0000
2 4 14 -0.0896 0.0009
2 4 15 -0.2520 0.0019
2 4 16 -0.0702 -0.0002
2 4 17 0.2323 -0.0016
2 4 18 0.1784 -0.0009
2 4 19 -0.1119 -0.0010
2 4 20 -0.1277 -0.0003
2 5 0 -0.0709 -0.0059
2 5 1 0.0330 0.0038
2 5 2 0.0320 0.0087
2 5 3 0.0643 -0.0004
2 5 4 0.1272 -0.0070
2 5 5 -0.0185 -0.0024
2 5 6 -0.2435 0.0015
2 5 7 -0.1408 0.0006
2 5 8 0.1970 0.0019
2 5 9 0.2675 0.0029
2 5 10 -0.0250 -0.0009
2 5 11 -0.2743 -0.0033
2 5 12 -0.1738 -0.0005
2 5 13 0.1539 0.0009
2 5 14 0.3074 -0.0007
2 5 15 0.0539 -0.0000
2 5 16 -0.2876 0.0019
2 5 17 -0.2262 0.0014
2 5 18 0.1182 -0.0004
2 5 19 0.2155 -0.0016
2 5 20 0.0330 -0.0022
2 6 0 -0.0595 -0.0002
2 6 1 -0.0604 -0.0046
2 6 2 0.0066 0.0001
2 6 3 0.0398 0.0050
2 6 4 0.0622 0.0014
2 6 5 0.0837 -0.0023
2 6 6 -0.0073 -0.0011
2 6 7 -0.1730 -0.0013
2 6 8 -0.1619 -0.0020
2 6 9 0.0967 0.0017
2 6 10 0.2971 0.0042
2 6 11 0.1298 0.0002
2 6 12 -0.2592 -0.0029
2 6 13 -0.3596 -0.0005
2 6 14 0.0312 0.0010
2 6 15 0.4157 -0.0011
2 6 16 0.2452 -0.0014
2 6 17 -0.2314 0.0012
2 6 18 -0.3471 0.0027
2 6 19 -0.0430 0.0014
2 6 20 0.1856 -0.0018
2 7 0 -0.0212 0.0021
2 7 1 -0.0412 0.0022
2 7 2 -0.0551 -0.0021
2 7 3 0.0131 -0.0017
2 7 4 0.0763 0.0013
2 7 5 0.0541 0.0011
2 7 6 0.0178 0.0009
2 7 7 0.0018 0.0011
2 7 8 -0.0852 -0.0019
2 7 9 -0.1831 -0.0039
2 7 10 -0.0362 0.0005
2 7 11 0.3012 0.0042
2 7 12 0.3145 0.0010
2 7 13 -0.1761 -0.0022
2 7 14 -0.5202 -0.0001
2 7 15 -0.1543 0.0015
2 7 16 0.4369 -0.0011
2 7 17 0.4269 -0.0029
2 7 18 -0.0983 -0.0004
2 7 19 -0.3940 0.0034
2 7 20 -0.2047 0.0034
2 7 21 0.0982 -0.0012
2 8 0 -0.0582 -0.0044
2 8 1 -0.0670 0.0003
2 8 2 -0.0745 0.0032
2 8 3 -0.0725 0.0005
2 8 4 0.0424 -0.0017
2 8 5 0.1407 -0.0013
2 8 6 0.0476 -0.0003
2 8 7 -0.0611 0.0019
2 8 8 0.0084 0.0028
2 8 9 0.0157 -0.0010
2 8 10 -0.1953 -0.0042
2 8 11 -0.1889 -0.0008
2 8 12 0.2639 0.0032
2 8 13 0.4902 0.0012
2 8 14 -0.0341 -0.0016
2 8 15 -0.6110 0.0003
2 8 16 -0.3529 0.0023
2 8 17 0.3657 -0.0003
2 8 18 0.5446 -0.0039
2 8 19 0.0699 -0.0025
2 8 20 -0.3553 0.0031
2 8 21 -0.3220 0.0052
2 9 0 0.1616 0.0004
2 9 1 -0.0047 -0.0045
2 9 2 -0.0972 -0.0016
2 9 3 -0.1479 0.0028
2 9 4 -0.1258 0.0021
2 9 5 0.0731 -0.0005
2 9 6 0.2231 -0.0020
2 9 7 0.0522 -0.0017
2 9 8 -0.1389 0.0011
2 9 9 0.0096 0.0033
2 9 10 0.1174 0.0004
2 9 11 -0.1903 -0.0032
2 9 12 -0.3359 -0.0016
2 9 13 0.1859 0.0018
2 9 14 0.6170 0.0007
2 9 15 0.1328 -0.0014
2 9 16 -0.6115 0.0005
2 9 17 -0.5086 0.0032
2 9 18 0.2291 0.0009
2 9 19 0.5669 -0.0043
2 9 20 0.2207 -0.0045
2 9 21 -0.2489 0.0021
2 10 0 0.1724 0.0041
2 10 1 0.2551 0.0019
2 10 2 0.1063 -0.0036
2 10 3 -0.0819 -0.0027
2 10 4 -0.2301 0.0015
2 10 5 -0.2129 0.0023
2 10 6 0.0808 0.0007
2 10 7 0.3023 -0.0011
2 10 8 0.0730 -0.0020
2 10 9 -0.1975 -0.0002
2 10 10 0.0062 0.0024
2 10 11 0.2033 0.0014
2 10 12 -0.1688 -0.0016
2 10 13 -0.4498 -0.0014
2 10 14 0.0861 0.0007
2 10 15 0.6706 0.0000
2 10 16 0.2793 -0.0017
2 10 17 -0.5324 0.0003
2 10 18 -0.5804 0.0039
2 10 19 0.0753 0.0025
2 10 20 0.4959 -0.0039
2 10 21 0.3112 -0.0061
2 11 0 -0.2378 -0.0022
2 11 1 0.0606 0.0033
2 11 2 0.2978 0.0028
2 11 3 0.2401 -0.0021
2 11 4 -0.0096 -0.0027
2 11 5 -0.2815 0.0001
2 11 6 -0.3119 0.0012
2 11 7 0.0505 0.0010
2 11 8 0.3511 0.0003
2 11 9 0.1039 -0.0011
2 11 10 -0.2212 -0.0012
2 11 11 0.0060 0.0008
2 11 12 0.2600 0.0014
2 11 13 -0.1416 -0.0001
2 11 14 -0.5139 -0.0006
2 11 15 -0.0072 0.0003
2 11 16 0.6511 -0.0005
2 11 17 0.3678 -0.0024
2 11 18 -0.4090 -0.0004
2 11 19 -0.5571 0.0043
2 11 20 -0.0475 0.0040
2 11 21 0.3628 -0.0030
2 12 0 -0.1526 -0.0017
2 12 1 -0.3228 -0.0026
2 12 2 -0.0905 0.0020
2 12 3 0.2641 0.0029
2 12 4 0.3467 -0.0006
2 12 5 0.1032 -0.0017
2 12 6 -0.2726 -0.0006
2 12 7 -0.3868 -0.0004
2 12 8 -0.0133 0.0003
2 12 9 0.3467 0.0014
2 12 10 0.1274 0.0004
2 12 11 -0.2056 -0.0013
2 12 12 0.0212 -0.0007
2 12 13 0.2854 0.0006
2 12 14 -0.1223 0.0005
2 12 15 -0.5284 0.0003
2 12 16 -0.0697 0.0008
2 12 17 0.5802 -0.0006
2 12 18 0.3828 -0.0031
2 12 19 -0.2841 -0.0015
2 12 20 -0.4582 0.0041
2 13 0 0.1624 0.0024
2 13 1 -0.0265 -0.0011
2 13 2 -0.3269 -0.0026
2 13 3 -0.2289 0.0008
2 13 4 0.1607 0.0022
2 13 5 0.3829 0.0005
2 13 6 0.2167 -0.0000
2 13 7 -0.1995 -0.0003
2 13 8 -0.4032 -0.0018
2 13 9 -0.0856 -0.0012
2 13 10 0.2843 0.0015
2 13 11 0.1216 0.0019
2 13 12 -0.1625 -0.0003
2 13 13 0.0593 -0.0012
2 13 14 0.2894 -0.0005
2 13 15 -0.1183 0.0000
2 13 16 -0.5070 0.0008
2 13 17 -0.0923 0.0018
2 13 18 0.4881 -0.0000
2 13 19 0.3343 -0.0037
2 13 20 -0.1904 -0.0028
2 14 0 -0.0763 -0.0008
2 14 1 0.1709 0.0017
2 14 2 0.1010 -0.0006
2 14 3 -0.2480 -0.0023
2 14 4 -0.3043 -0.0003
2 14 5 0.0256 0.0011
2 14 6 0.3334 0.0009
2 14 7 0.2847 0.0015
2 14 8 -0.0886 0.0007
2 14 9 -0.3462 -0.0022
2 14 10 -0.1314 -0.0026
2 14 11 0.1828 0.0006
2 14 12 0.0736 0.0024
2 14 13 -0.1168 0.0010
2 14 14 0.1158 -0.0006
2 14 15 0.2876 -0.0012
2 14 16 -0.1252 -0.0012
2 14 17 -0.4673 0.0005
2 14 18 -0.0825 0.0028
2 14 19 0.4000 0.0012
2 14 20 0.2495 -0.0038
2 15 0 0.0082 -0.0002
2 15 1 -0.1633 -0.0006
2 15 2 0.1058 0.0011
2 15 3 0.1819 -0.0002
2 15 4 -0.1181 -0.0018
2 15 5 -0.2912 -0.0011
2 15 6 -0.0888 -0.0002
2 15 7 0.2183 0.0007
2 15 8 0.2775 0.0025
2 15 9 0.0152 0.0020
2 15 10 -0.2309 -0.0017
2 15 11 -0.1239 -0.0034
2 15 12 0.0791 -0.0009
2 15 13 -0.0105 0.0017
2 15 14 -0.0942 0.0021
2 15 15 0.1722 0.0010
2 15 16 0.2906 -0.0010
2 15 17 -0.1296 -0.0027
2 15 18 -0.4209 -0.0007
2 15 19 -0.0574 0.0034
2 15 20 0.3274 0.0026
2 16 0 0.4112 0.0037
2 16 1 0.0875 0.0014
2 16 2 -0.2140 -0.0001
2 16 3 -0.0070 0.0008
2 16 4 0.1878 0.0003
2 16 5 0.0117 -0.0011
2 16 6 -0.2007 -0.0016
2 16 7 -0.1399 -0.0015
2 16 8 0.0848 0.0000
2 16 9 0.1974 0.0029
2 16 10 0.0698 0.0030
2 16 11 -0.0977 -0.0006
2 16 12 -0.0597 -0.0032
2 16 13 0.0123 -0.0023
2 16 14 -0.1045 0.0001
2 16 15 -0.1078 0.0022
2 16 16 0.2036 0.0029
2 16 17 0.2975 0.0001
2 16 18 -0.1176 -0.0037
2 16 19 -0.3696 -0.0023
2 16 20 -0.0340 0.0034
2 17 0 -0.1244 -0.0038
2 17 1 0.4185 0.0027
2 17 2 0.1925 0.0022
2 17 3 -0.2062 0.0003
2 17 4 -0.1232 0.0007
2 17 5 0.1228 0.0009
2 17 6 0.0942 -0.0001
2 17 7 -0.0745 -0.0018
2 17 8 -0.1151 -0.0027
2 17 9 -0.0149 -0.0008
2 17 10 0.0780 0.0027
2 17 11 0.0560 0.0035
2 17 12 0.0050 0.0007
2 17 13 0.0375 -0.0022
2 17 14 0.0050 -0.0029
2 17 15 -0.1726 -0.0019
2 17 16 -0.1503 0.0014
2 17 17 0.1913 0.0043
2 17 18 0.2956 0.0018
2 17 19 -0.0840 -0.0040
2 18 0 -0.6062 -0.0080
2 18 1 -0.2368 -0.0056
2 18 2 0.3751 0.0014
2 18 3 0.2864 0.0023
2 18 4 -0.1438 0.0003
2 18 5 -0.2001 0.0005
2 18 6 0.0200 0.0017
2 18 7 0.1072 0.0011
2 18 8 0.0350 -0.0016
2 18 9 -0.0355 -0.0037
2 18 10 -0.0480 -0.0018
2 18 11 -0.0311 0.0022
2 18 12 -0.0133 0.0035
2 18 13 0.0429 0.0016
2 18 14 0.1267 -0.0007
2 18 15 0.0528 -0.0027
2 18 16 -0.1862 -0.0035
2 18 17 -0.1970 -0.0001
2 18 18 0.1339 0.0048
2 18 19 0.2700 0.0035
2 19 0 0.1132 0.0065
2 19 1 -0.5298 -0.0061
2 19 2 -0.3172 -0.0063
2 19 3 0.2919 0.0002
2 19 4 0.3373 0.0019
2 19 5 -0.0540 -0.0002
2 19 6 -0.2157 -0.0001
2 19 7 -0.0750 0.0023
2 19 8 0.0606 0.0027
2 19 9 0.0886 -0.0010
2 19 10 0.0561 -0.0043
2 19 11 -0.0139 -0.0027
2 19 12 -0.0881 0.0016
2 19 13 -0.1005 0.0032
2 19 14 0.0114 0.0021
2 19 15 0.1701 0.0006
2 19 16 0.1261 -0.0018
2 19 17 -0.1387 -0.0042
2 20 0 0.4986 0.0118
2 20 1 0.1889 0.0080
2 20 2 -0.4216 -0.0038
2 20 3 -0.3441 -0.0058
2 20 4 0.1954 -0.0003
2 20 5 0.3313 0.0015
2 20 6 0.0269 -0.0011
2 20 7 -0.1757 -0.0013
2 20 8 -0.1261 0.0025
2 20 9 -0.0124 0.0042
2 20 10 0.0766 0.0002
2 20 11 0.1171 -0.0046
2 20 12 0.0585 -0.0036
2 20 13 -0.0778 0.0009
2 20 14 -0.1629 0.0028
2 20 15 -0.0641 0.0021
2 21 1 0.3816 0.0089
2 21 2 0.2038 0.0081
2 21 3 -0.3117 -0.0018
2 21 4 -0.3156 -0.0047
2 21 5 0.1155 -0.0002
2 21 6 0.2778 0.0015
2 21 7 0.0708 -0.0017
2 21 8 -0.1067 -0.0027
2 21 9 -0.1212 0.0018
2 21 10 -0.0735 0.0054
2 21 11 0.0182 0.0017
2 21 12 0.1252 -0.0043
2 21 13 0.1283 -0.0044
2 22 3 0.1654 0.0070
3 -18 0 -0.0024 0.0005
3 -18 1 0.1030 0.0052
3 -17 0 -0.1550 -0.0044
3 -17 1 -0.0741 -0.0006
3 -17 2 0.0647 0.0050
3 -17 3 0.1067 0.0036
3 -16 0 0.0010 0.0004
3 -16 1 -0.1166 -0.0040
3 -16 2 -0.1485 -0.0020
3 -16 3 -0.0028 0.0039
3 -16 4 0.1661 0.0055
3 -16 5 0.0879 -0.0006
3 -16 6 -0.1015 -0.0075
3 -15 0 0.1337 0.0025
3 -15 1 0.0766 0.0012
3 -15 2 -0.0494 -0.0031
3 -15 3 -0.2094 -0.0035
3 -15 4 -0.0895 0.0020
3 -15 5 0.2073 0.0069
3 -15 6 0.1882 0.0027
3 -15 7 -0.1126 -0.0076
3 -14 0 0.0746 -0.0013
3 -14 1 0.0667 0.0015
3 -14 2 0.1318 0.0020
3 -14 3 0.0308 -0.0017
3 -14 4 -0.2456 -0.0048
3 -14 5 -0.1802 -0.0007
3 -14 6 0.2234 0.0074
3 -14 7 0.2882 0.0061
3 -14 8 -0.0952 -0.0063
3 -13 0 0.0104 -0.0003
3 -13 1 0.0179 -0.0014
3 -13 2 -0.0093 0.0004
3 -13 3 0.1550 0.0026
3 -13 4 0.1039 0.0001
3 -13 5 -0.2545 -0.0053
3 -13 6 -0.2597 -0.0035
3 -13 7 0.2122 0.0066
3 -13 8 0.3727 0.0089
3 -12 0 -0.1090 0.0013
3 -12 1 0.0804 0.0007
3 -12 2 0.0009 -0.0015
3 -12 3 -0.0695 -0.0008
3 -12 4 0.1469 0.0029
3 -12 5 0.1527 0.0020
3 -12 6 -0.2406 -0.0049
3 -12 7 -0.3166 -0.0057
3 -12 8 0.1760 0.0049
3 -12 9 0.4285 0.0102
3 -11 0 -0.1731 -0.0009
3 -11 1 -0.0829 0.0011
3 -11 2 0.1324 0.0014
3 -11 3 0.0220 -0.0015
3 -11 4 -0.0935 -0.0019
3 -11 5 0.1191 0.0026
3 -11 6 0.1689 0.0035
3 -11 7 -0.2122 -0.0036
3 -11 8 -0.3460 -0.0066
3 -11 9 0.1198 0.0028
3 -11 10 0.4461 0.0099
3 -10 0 0.0236 -0.0005
3 -10 1 -0.2119 -0.0010
3 -10 2 -0.1015 0.0010
3 -10 3 0.1441 0.0019
3 -10 4 0.0659 -0.0012
3 -10 5 -0.0732 -0.0027
3 -10 6 0.0879 0.0016
3 -10 7 0.1556 0.0040
3 -10 8 -0.1767 -0.0019
3 -10 9 -0.3484 -0.0061
3 -10 10 0.0494 0.0012
3 -10 11 0.4219 0.0082
3 -9 0 0.1670 0.0002
3 -9 1 0.0264 -0.0005
3 -9 2 -0.2181 -0.0010
3 -9 3 -0.1503 0.0009
3 -9 4 0.1054 0.0022
3 -9 5 0.1100 -0.0006
3 -9 6 -0.0154 -0.0029
3 -9 7 0.0669 0.0003
3 -9 8 0.1248 0.0033
3 -9 9 -0.1370 -0.0006
3 -9 10 -0.3281 -0.0044
3 -9 11 -0.0291 0.0007
3 -9 12 0.3584 0.0061
3 -8 0 0.0995 -0.0007
3 -8 1 0.1637 -0.0003
3 -8 2 0.0619 -0.0007
3 -8 3 -0.1816 -0.0009
3 -8 4 -0.2062 0.0009
3 -8 5 0.0216 0.0022
3 -8 6 0.1333 0.0002
3 -8 7 0.0602 -0.0023
3 -8 8 0.0617 -0.0007
3 -8 9 0.0923 0.0017
3 -8 10 -0.0910 -0.0003
3 -8 11 -0.2898 -0.0022
3 -8 12 -0.1097 0.0015
3 -8 13 0.2636 0.0044
3 -7 0 0.0582 0.0007
3 -7 1 0.0889 -0.0004
3 -7 2 0.1389 -0.0007
3 -7 3 0.1128 -0.0011
3 -7 4 -0.1040 -0.0009
3 -7 5 -0.2457 0.0006
3 -7 6 -0.0886 0.0020
3 -7 7 0.1230 0.0010
3 -7 8 0.1281 -0.0010
3 -7 9 0.0673 -0.0012
3 -7 10 0.0708 -0.0004
3 -7 11 -0.0334 -0.0010
3 -7 12 -0.2370 -0.0006
3 -7 13 -0.1861 0.0030
3 -7 14 0.1502 0.0038
3 -6 0 -0.1117 0.0021
3 -6 1 0.0793 0.0011
3 -6 2 0.0681 -0.0000
3 -6 3 0.0946 -0.0009
3 -6 4 0.1616 -0.0014
3 -6 5 0.0033 -0.0010
3 -6 6 -0.2499 0.0002
3 -6 7 -0.1972 0.0013
3 -6 8 0.0792 0.0016
3 -6 9 0.1644 0.0008
3 -6 10 0.0700 -0.0007
3 -6 11 0.0655 -0.0021
3 -6 12 0.0399 -0.0026
3 -6 13 -0.1716 -0.0001
3 -6 14 -0.2519 0.0042
3 -6 15 0.0327 0.0042
3 -6 16 0.2793 -0.0018
3 -5 0 -0.3311 0.0011
3 -5 1 -0.1342 0.0022
3 -5 2 0.0899 0.0014
3 -5 3 0.0417 0.0004
3 -5 4 0.0348 -0.0008
3 -5 5 0.1919 -0.0015
3 -5 6 0.1215 -0.0009
3 -5 7 -0.2097 -0.0002
3 -5 8 -0.2748 0.0003
3 -5 9 0.0151 0.0016
3 -5 10 0.1556 0.0024
3 -5 11 0.0533 0.0005
3 -5 12 0.0721 -0.0028
3 -5 13 0.1284 -0.0040
3 -5 14 -0.0947 -0.0008
3 -5 15 -0.3005 0.0043
3 -5 16 -0.0746 0.0050
3 -4 0 -0.0119 -0.0035
3 -4 1 -0.3372 0.0012
3 -4 2 -0.1644 0.0024
3 -4 3 0.0854 0.0015
3 -4 4 0.0119 0.0008
3 -4 5 -0.0368 -0.0005
3 -4 6 0.1901 -0.0014
3 -4 7 0.2266 -0.0008
3 -4 8 -0.1286 -0.0006
3 -4 9 -0.2976 -0.0009
3 -4 10 -0.0466 0.0011
3 -4 11 0.1023 0.0034
3 -4 12 0.0043 0.0019
3 -4 13 0.0786 -0.0023
3 -4 14 0.2244 -0.0046
3 -4 15 -0.0091 -0.0022
3 -4 16 -0.3264 0.0028
3 -4 17 -0.1594 0.0052
3 -3 0 0.4275 -0.0066
3 -3 1 0.0776 -0.0049
3 -3 2 -0.2990 0.0010
3 -3 3 -0.1847 0.0025
3 -3 4 0.0729 0.0016
3 -3 5 -0.0151 0.0011
3 -3 6 -0.1134 -0.0002
3 -3 7 0.1477 -0.0011
3 -3 8 0.2931 -0.0005
3 -3 9 -0.0235 -0.0008
3 -3 10 -0.2551 -0.0019
3 -3 11 -0.0802 0.0002
3 -3 12 0.0206 0.0035
3 -3 13 -0.0796 0.0029
3 -3 14 0.0709 -0.0010
3 -3 15 0.3133 -0.0037
3 -3 16 0.0787 -0.0034
3 -3 17 -0.3263 0.0001
3 -3 18 -0.2133 0.0042
3 -2 0 0.1459 0.0043
3 -2 1 0.4125 -0.0069
3 -2 2 0.1743 -0.0062
3 -2 3 -0.2214 0.0003
3 -2 4 -0.1812 0.0022
3 -2 5 0.0657 0.0015
3 -2 6 -0.0277 0.0013
3 -2 7 -0.1818 0.0002
3 -2 8 0.0667 -0.0007
3 -2 9 0.3004 -0.0000
3 -2 10 0.0775 -0.0008
3 -2 11 -0.1548 -0.0025
3 -2 12 -0.0663 -0.0006
3 -2 13 -0.0626 0.0028
3 -2 14 -0.1876 0.0030
3 -2 15 0.0388 0.0006
3 -2 16 0.3774 -0.0015
3 -2 17 0.1585 -0.0035
3 -2 18 -0.3009 -0.0030
3 -2 19 -0.2327 0.0019
3 -1 0 -0.2869 0.0131
3 -1 1 0.0032 0.0072
3 -1 2 0.3371 -0.0058
3 -1 3 0.2420 -0.0068
3 -1 4 -0.1285 -0.0006
3 -1 5 -0.1544 0.0016
3 -1 6 0.0726 0.0012
3 -1 7 -0.0135 0.0014
3 -1 8 -0.2220 0.0004
3 -1 9 -0.0366 -0.0002
3 -1 10 0.2401 0.0005
3 -1 11 0.1424 -0.0006
3 -1 12 -0.0227 -0.0026
3 -1 13 0.0006 -0.0012
3 -1 14 -0.1186 0.0017
3 -1 15 -0.2966 0.0019
3 -1 16 -0.0182 0.0016
3 -1 17 0.4016 0.0013
3 -1 18 0.2171 -0.0022
3 -1 19 -0.2560 -0.0054
3 0 0 -0.1785 -0.0042
3 0 1 -0.2747 0.0124
3 0 2 -0.1281 0.0093
3 0 3 0.2193 -0.0037
3 0 4 0.2599 -0.0064
3 0 5 -0.0491 -0.0014
3 0 6 -0.1194 0.0006
3 0 7 0.0889 0.0007
3 0 8 0.0307 0.0012
3 0 9 -0.2141 0.0006
3 0 10 -0.1318 0.0003
3 0 11 0.1233 0.0010
3 0 12 0.1460 -0.0003
3 0 13 0.1028 -0.0024
3 0 14 0.1073 -0.0011
3 0 15 -0.1265 0.0006
3 0 16 -0.3781 0.0001
3 0 17 -0.0890 0.0015
3 0 18 0.3789 0.0039
3 1 0 0.0337 -0.0158
3 1 1 -0.0486 -0.0077
3 1 2 -0.2078 0.0097
3 1 3 -0.2085 0.0099
3 1 4 0.0947 -0.0012
3 1 5 0.2317 -0.0048
3 1 6 -0.0003 -0.0017
3 1 7 -0.0951 -0.0005
3 1 8 0.0958 -0.0000
3 1 9 0.0909 0.0009
3 1 10 -0.1492 0.0005
3 1 11 -0.1829 0.0005
3 1 12 -0.0180 0.0014
3 1 13 0.0811 -0.0001
3 1 14 0.1821 -0.0019
3 1 15 0.2235 -0.0006
3 1 16 -0.0820 -0.0000
3 1 17 -0.4074 -0.0018
3 1 18 -0.1537 0.0005
3 1 19 0.3145 0.0055
3 2 0 0.1324 0.0033
3 2 1 0.0469 -0.0133
3 2 2 0.0508 -0.0096
3 2 3 -0.1115 0.0058
3 2 4 -0.2238 0.0085
3 2 5 -0.0041 0.0008
3 2 6 0.1791 -0.0024
3 2 7 0.0224 -0.0013
3 2 8 -0.0898 -0.0013
3 2 9 0.0714 -0.0007
3 2 10 0.1367 0.0006
3 2 11 -0.0392 0.0003
3 2 12 -0.1625 0.0005
3 2 13 -0.1387 0.0015
3 2 14 -0.0358 0.0001
3 2 15 0.1890 -0.0013
3 2 16 0.3116 0.0003
3 2 17 -0.0000 -0.0001
3 2 18 -0.3727 -0.0034
3 2 19 -0.1909 -0.0011
3 3 0 0.1728 0.0119
3 3 1 0.0796 0.0061
3 3 2 0.0234 -0.0091
3 3 3 0.0938 -0.0092
3 3 4 -0.0191 0.0021
3 3 5 -0.1863 0.0056
3 3 6 -0.0633 0.0016
3 3 7 0.1264 -0.0000
3 3 8 0.0403 -0.0002
3 3 9 -0.0921 -0.0017
3 3 10 0.0055 -0.0013
3 3 11 0.1330 0.0002
3 3 12 0.0817 -0.0000
3 3 13 -0.0659 0.0003
3 3 14 -0.1956 0.0014
3 3 15 -0.1670 0.0002
3 3 16 0.1208 -0.0007
3 3 17 0.3392 0.0013
3 3 18 0.0903 0.0003
3 3 19 -0.2811 -0.0042
3 4 0 -0.0933 -0.0027
3 4 1 0.1356 0.0083
3 4 2 0.0547 0.0068
3 4 3 -0.0171 -0.0045
3 4 4 0.0789 -0.0068
3 4 5 0.0452 -0.0004
3 4 6 -0.1227 0.0021
3 4 7 -0.0922 0.0011
3 4 8 0.0844 0.0017
3 4 9 0.0764 0.0011
3 4 10 -0.0755 -0.0015
3 4 11 -0.0900 -0.0015
3 4 12 0.0569 -0.0001
3 4 13 0.1680 -0.0003
3 4 14 0.0832 0.0000
3 4 15 -0.1643 0.0010
3 4 16 -0.2663 0.0000
3 4 17 0.0008 -0.0002
3 4 18 0.2922 0.0021
3 4 19 0.1562 0.0009
3 5 0 -0.2477 -0.0041
3 5 1 -0.1137 -0.0038
3 5 2 0.1217 0.0041
3 5 3 0.0673 0.0054
3 5 4 -0.0536 -0.0010
3 5 5 0.0238 -0.0033
3 5 6 0.0760 -0.0011
3 5 7 -0.0577 -0.0008
3 5 8 -0.1130 -0.0003
3 5 9 0.0456 0.0024
3 5 10 0.1404 0.0021
3 5 11 -0.0121 -0.0009
3 5 12 -0.1824 -0.0014
3 5 13 -0.0875 -0.0001
3 5 14 0.1808 -0.0003
3 5 15 0.2389 -0.0003
3 5 16 -0.0507 0.0003
3 5 17 -0.2967 -0.0004
3 5 18 -0.1298 0.0002
3 5 19 0.1809 0.0027
3 5 20 0.1743 0.0014
3 6 0 0.0798 0.0026
3 6 1 -0.2035 -0.0010
3 6 2 -0.1359 -0.0031
3 6 3 0.1253 0.0006
3 6 4 0.1133 0.0026
3 6 5 -0.0732 0.0008
3 6 6 -0.0468 0.0001
3 6 7 0.0843 -0.0004
3 6 8 -0.0030 -0.0026
3 6 9 -0.1461 -0.0018
3 6 10 -0.0085 0.0021
3 6 11 0.2205 0.0025
3 6 12 0.1096 -0.0004
3 6 13 -0.2324 -0.0009
3 6 14 -0.2676 0.0002
3 6 15 0.1058 -0.0001
3 6 16 0.3501 -0.0005
3 6 17 0.1097 -0.0005
3 6 18 -0.2451 -0.0009
3 6 19 -0.2274 0.0004
3 6 20 0.0369 0.0031
3 7 0 0.1734 -0.0022
3 7 1 0.0987 0.0020
3 7 2 -0.1861 0.0015
3 7 3 -0.1668 -0.0012
3 7 4 0.1374 -0.0013
3 7 5 0.1805 -0.0003
3 7 6 -0.0730 0.0008
3 7 7 -0.1119 0.0024
3 7 8 0.0872 0.0011
3 7 9 0.0430 -0.0028
3 7 10 -0.1978 -0.0028
3 7 11 -0.0934 0.0011
3 7 12 0.2899 0.0021
3 7 13 0.2751 -0.0000
3 7 14 -0.2128 -0.0004
3 7 15 -0.4330 0.0006
3 7 16 -0.0383 0.0004
3 7 17 0.3812 -0.0005
3 7 18 0.2650 -0.0014
3 7 19 -0.1279 -0.0017
3 7 20 -0.2627 0.0006
3 8 0 -0.0473 -0.0019
3 8 1 0.1346 -0.0035
3 8 2 0.0926 0.0005
3 8 3 -0.2010 0.0028
3 8 4 -0.2128 0.0009
3 8 5 0.1465 -0.0016
3 8 6 0.2529 -0.0024
3 8 7 -0.0565 -0.0002
3 8 8 -0.1586 0.0030
3 8 9 0.0980 0.0023
3 8 10 0.0882 -0.0018
3 8 11 -0.2593 -0.0028
3 8 12 -0.2090 0.0001
3 8 13 0.3211 0.0012
3 8 14 0.4478 -0.0001
3 8 15 -0.1231 -0.0001
3 8 16 -0.5365 0.0011
3 8 17 -0.2065 0.0013
3 8 18 0.3263 -0.0001
3 8 19 0.3673 -0.0022
3 8 20 0.0158 -0.0026
3 9 0 0.0161 0.0037
3 9 1 0.0094 -0.0006
3 9 2 0.1436 -0.0039
3 9 3 0.0854 -0.0011
3 9 4 -0.2390 0.0027
3 9 5 -0.2757 0.0024
3 9 6 0.1402 -0.0007
3 9 7 0.3133 -0.0029
3 9 8 -0.0303 -0.0014
3 9 9 -0.1809 0.0022
3 9 10 0.1217 0.0026
3 9 11 0.1366 -0.0004
3 9 12 -0.3140 -0.0018
3 9 13 -0.3376 -0.0004
3 9 14 0.3014 0.0001
3 9 15 0.5843 -0.0007
3 9 16 0.0092 -0.0002
3 9 17 -0.5534 0.0015
3 9 18 -0.3456 0.0023
3 9 19 0.2106 0.0005
3 9 20 0.3903 -0.0028
3 10 0 -0.0061 -0.0001
3 10 1 0.0435 0.0034
3 10 2 0.0906 0.0007
3 10 3 0.2039 -0.0033
3 10 4 0.1026 -0.0021
3 10 5 -0.2765 0.0016
3 10 6 -0.3476 0.0027
3 10 7 0.1081 0.0004
3 10 8 0.3441 -0.0022
3 10 9 -0.0024 -0.0019
3 10 10 -0.1765 0.0008
3 10 11 0.1575 0.0020
3 10 12 0.1853 0.0006
3 10 13 -0.3488 -0.0004
3 10 14 -0.4516 -0.0002
3 10 15 0.2392 -0.0007
3 10 16 0.6529 -0.0016
3 10 17 0.1406 -0.0009
3 10 18 -0.4901 0.0016
3 10 19 -0.4154 0.0034
3 10 20 0.0785 0.0015
3 11 0 -0.2008 -0.0018
3 11 1 -0.1380 -0.0010
3 11 2 -0.0012 0.0025
3 11 3 0.1503 0.0015
3 11 4 0.2919 -0.0019
3 11 5 0.1568 -0.0021
3 11 6 -0.2839 0.0004
3 11 7 -0.4087 0.0018
3 11 8 0.0479 0.0010
3 11 9 0.3300 -0.0008
3 11 10 0.0166 -0.0015
3 11 11 -0.1462 -0.0004
3 11 12 0.2028 0.0006
3 11 13 0.2268 0.0009
3 11 14 -0.3609 0.0010
3 11 15 -0.5269 0.0006
3 11 16 0.1592 -0.0009
3 11 17 0.6456 -0.0025
3 11 18 0.2302 -0.0020
3 11 19 -0.3789 0.0013
3 11 20 -0.4030 0.0044
3 12 0 0.0180 0.0024
3 12 1 -0.2087 -0.0010
3 12 2 -0.2643 -0.0014
3 12 3 -0.1052 0.0013
3 12 4 0.1522 0.0016
3 12 5 0.3649 -0.0005
3 12 6 0.2379 -0.0012
3 12 7 -0.2396 -0.0004
3 12 8 -0.4314 0.0004
3 12 9 -0.0288 0.0008
3 12 10 0.2637 0.0004
3 12 11 0.0138 -0.0005
3 12 12 -0.0966 -0.0009
3 12 13 0.2560 -0.0007
3 12 14 0.2551 0.0004
3 12 15 -0.3562 0.0016
3 12 16 -0.5535 0.0017
3 12 17 0.0893 -0.0002
3 12 18 0.5791 -0.0029
3 12 19 0.2566 -0.0034
3 12 20 -0.2619 0.0004
3 13 0 0.2044 -0.0003
3 13 1 0.1511 0.0020
3 13 2 -0.1386 -0.0001
3 13 3 -0.3321 -0.0014
3 13 4 -0.2253 -0.0000
3 13 5 0.0882 0.0009
3 13 6 0.3810 0.0006
3 13 7 0.3139 0.0001
3 13 8 -0.1433 -0.0005
3 13 9 -0.3923 -0.0007
3 13 10 -0.0975 -0.0001
3 13 11 0.1526 0.0008
3 13 12 -0.0225 0.0006
3 13 13 -0.0415 -0.0006
3 13 14 0.3145 -0.0014
3 13 15 0.2709 -0.0006
3 13 16 -0.3432 0.0014
3 13 17 -0.5367 0.0026
3 13 18 0.0475 0.0011
3 13 19 0.4836 -0.0027
3 13 20 0.2238 -0.0047
3 14 0 0.0380 -0.0022
3 14 1 0.1892 -0.0009
3 14 2 0.2456 0.0014
3 14 3 -0.0230 0.0006
3 14 4 -0.3152 -0.0010
3 14 5 -0.3076 -0.0011
3 14 6 -0.0159 -0.0001
3 14 7 0.3204 0.0010
3 14 8 0.3451 0.0013
3 14 9 -0.0204 0.0001
3 14 10 -0.2853 -0.0012
3 14 11 -0.1287 -0.0009
3 14 12 0.0210 0.0005
3 14 13 -0.0950 0.0011
3 14 14 -0.0001 0.0002
3 14 15 0.3704 -0.0012
3 14 16 0.2798 -0.0015
3 14 17 -0.3257 0.0003
3 14 18 -0.4918 0.0029
3 14 19 0.0359 0.0028
3 14 20 0.3884 -0.0018
3 15 0 0.0479 0.0020
3 15 1 -0.0172 -0.0006
3 15 2 0.1215 -0.0010
3 15 3 0.2666 0.0008
3 15 4 0.0859 0.0011
3 15 5 -0.2256 -0.0005
3 15 6 -0.3138 -0.0018
3 15 7 -0.1131 -0.0011
3 15 8 0.1968 0.0009
3 15 9 0.3048 0.0020
3 15 10 0.0871 0.0008
3 15 11 -0.1303 -0.0010
3 15 12 -0.1025 -0.0013
3 15 13 -0.0948 -0.0003
3 15 14 -0.1919 0.0007
3 15 15 0.0100 0.0010
3 15 16 0.4095 -0.0001
3 15 17 0.2872 -0.0019
3 15 18 -0.3008 -0.0013
3 15 19 -0.4341 0.0023
3 15 20 0.0431 0.0042
3 16 0 -0.0951 -0.0011
3 16 1 0.0657 0.0021
3 16 2 -0.0304 0.0007
3 16 3 0.0402 -0.0008
3 16 4 0.2137 0.0005
3 16 5 0.1419 0.0016
3 16 6 -0.1064 0.0001
3 16 7 -0.2396 -0.0022
3 16 8 -0.1582 -0.0021
3 16 9 0.0526 0.0005
3 16 10 0.1946 0.0022
3 16 11 0.1393 0.0013
3 16 12 0.0308 -0.0002
3 16 13 -0.0201 -0.0010
3 16 14 -0.1599 -0.0012
3 16 15 -0.2865 -0.0004
3 16 16 -0.0178 0.0013
3 16 17 0.4149 0.0014
3 16 18 0.2924 -0.0014
3 16 19 -0.2625 -0.0028
3 16 20 -0.3721 0.0010
3 17 0 -0.4019 -0.0051
3 17 1 -0.1367 -0.0033
3 17 2 0.0905 0.0013
3 17 3 0.0022 0.0013
3 17 4 -0.0149 -0.0006
3 17 5 0.1181 0.0004
3 17 6 0.1265 0.0023
3 17 7 -0.0095 0.0009
3 17 8 -0.1162 -0.0024
3 17 9 -0.1305 -0.0028
3 17 10 -0.0600 -0.0000
3 17 11 0.0471 0.0019
3 17 12 0.1175 0.0014
3 17 13 0.1497 0.0006
3 17 14 0.0924 -0.0000
3 17 15 -0.1559 -0.0015
3 17 16 -0.3463 -0.0018
3 17 17 -0.0735 0.0009
3 17 18 0.3752 0.0027
3 17 19 0.2877 -0.0003
3 18 0 0.0793 0.0052
3 18 1 -0.3809 -0.0045
3 18 2 -0.1864 -0.0047
3 18 3 0.0988 0.0004
3 18 4 0.0606 0.0011
3 18 5 -0.0225 -0.0010
3 18 6 0.0253 0.0003
3 18 7 0.0552 0.0032
3 18 8 0.0291 0.0019
3 18 9 0.0054 -0.0023
3 18 10 -0.0436 -0.0034
3 18 11 -0.1037 -0.0005
3 18 12 -0.0873 0.0015
3 18 13 0.0348 0.0010
3 18 14 0.1923 0.0010
3 18 15 0.1935 0.0011
3 18 16 -0.0901 -0.0012
3 18 17 -0.3466 -0.0030
3 18 18 -0.1336 -0.0001
3 18 19 0.2927 0.0034
3 19 0 0.5804 0.0099
3 19 1 0.1707 0.0073
3 19 2 -0.3315 -0.0030
3 19 3 -0.2279 -0.0048
3 19 4 0.0800 -0.0001
3 19 5 0.1131 0.0005
3 19 6 0.0115 -0.0019
3 19 7 -0.0275 -0.0004
3 19 8 -0.0324 0.0038
3 19 9 0.0050 0.0032
3 19 10 0.0793 -0.0019
3 19 11 0.0622 -0.0039
3 19 12 -0.0727 -0.0010
3 19 13 -0.1637 0.0012
3 19 14 -0.0705 0.0006
3 19 15 0.1537 0.0010
3 19 16 0.2445 0.0020
3 19 17 0.0067 -0.0004
3 20 1 0.4955 0.0083
3 20 2 0.2240 0.0081
3 20 3 -0.2601 -0.0013
3 20 4 -0.2426 -0.0038
3 20 5 0.0411 0.0001
3 20 6 0.1340 0.0002
3 20 7 0.0609 -0.0031
3 20 8 -0.0280 -0.0016
3 20 9 -0.0945 0.0041
3 20 10 -0.0569 0.0046
3 20 11 0.0856 -0.0010
3 20 12 0.1410 -0.0042
3 20 13 0.0067 -0.0015
3 20 14 -0.1624 0.0010
3 21 1 -0.0890 -0.0081
3 21 2 0.3820 0.0057
3 21 3 0.2268 0.0074
3 21 4 -0.1841 -0.0003
3 21 5 -0.2206 -0.0025
3 21 6 0.0011 0.0010
3 21 7 0.1156 0.0005
3 21 8 0.0954 -0.0041
3 21 9 0.0101 -0.0032
3 21 10 -0.1070 0.0035
3 21 11 -0.1180 0.0058
3 21 12 0.0358 0.0003
3 22 3 0.2696 0.0033
4 -17 0 -0.2047 -0.0017
4 -17 1 -0.1206 -0.0036
4 -17 2 0.0590 -0.0006
4 -16 0 0.0545 0.0024
4 -16 1 -0.1544 -0.0007
4 -16 2 -0.1482 -0.0033
4 -15 0 0.2819 0.0009
4 -15 1 0.0944 0.0018
4 -15 2 -0.0720 0.0006
4 -15 3 -0.1516 -0.0026
4 -15 4 -0.1309 -0.0042
4 -15 5 0.0747 0.0005
4 -15 6 0.2205 0.0073
4 -14 0 0.0452 0.0002
4 -14 1 0.2094 0.0001
4 -14 2 0.1146 0.0010
4 -14 3 0.0269 0.0020
4 -14 4 -0.1272 -0.0012
4 -14 5 -0.2314 -0.0059
4 -14 6 -0.0000 -0.0020
4 -14 7 0.2856 0.0081
4 -13 0 -0.2879 0.0003
4 -13 1 0.0157 0.0013
4 -13 2 0.1224 -0.0006
4 -13 3 0.1125 -0.0000
4 -13 4 0.1232 0.0033
4 -13 5 -0.0792 0.0006
4 -13 6 -0.3118 -0.0069
4 -13 7 -0.0912 -0.0046
4 -13 8 0.3175 0.0079
4 -12 0 -0.1690 -0.0028
4 -12 1 -0.2052 0.0003
4 -12 2 0.0035 0.0021
4 -12 3 0.0407 -0.0011
4 -12 4 0.0934 -0.0012
4 -12 5 0.2002 0.0040
4 -12 6 -0.0181 0.0025
4 -12 7 -0.3587 -0.0069
4 -12 8 -0.1833 -0.0067
4 -12 9 0.3082 0.0066
4 -11 0 0.1590 -0.0006
4 -11 1 -0.1435 -0.0034
4 -11 2 -0.1335 0.0003
4 -11 3 0.0020 0.0027
4 -11 4 -0.0205 -0.0014
4 -11 5 0.0679 -0.0023
4 -11 6 0.2474 0.0040
4 -11 7 0.0430 0.0040
4 -11 8 -0.3656 -0.0058
4 -11 9 -0.2596 -0.0074
4 -10 0 0.1716 0.0035
4 -10 1 0.0891 -0.0001
4 -10 2 -0.1267 -0.0035
4 -10 3 -0.0866 0.0001
4 -10 4 -0.0002 0.0031
4 -10 5 -0.0547 -0.0012
4 -10 6 0.0473 -0.0031
4 -10 7 0.2622 0.0030
4 -10 8 0.0926 0.0044
4 -10 9 -0.3331 -0.0041
4 -10 10 -0.3060 -0.0066
4 -9 0 0.0195 -0.0003
4 -9 1 0.1380 0.0031
4 -9 2 0.0484 0.0002
4 -9 3 -0.1073 -0.0033
4 -9 4 -0.0682 -0.0000
4 -9 5 -0.0137 0.0032
4 -9 6 -0.0643 -0.0005
4 -9 7 0.0384 -0.0032
4 -9 8 0.2484 0.0015
4 -9 9 0.1238 0.0034
4 -9 10 -0.2680 -0.0028
4 -9 11 -0.3149 -0.0044
4 -8 0 0.0203 -0.0019
4 -8 1 0.0559 -0.0006
4 -8 2 0.1066 0.0022
4 -8 3 0.0385 0.0002
4 -8 4 -0.0754 -0.0029
4 -8 5 -0.0726 -0.0004
4 -8 6 -0.0438 0.0030
4 -8 7 -0.0582 0.0006
4 -8 8 0.0413 -0.0022
4 -8 9 0.2126 0.0002
4 -8 10 0.1352 0.0011
4 -8 11 -0.1797 -0.0024
4 -8 12 -0.2856 -0.0016
4 -7 0 -0.0694 0.0017
4 -7 1 0.0625 -0.0007
4 -7 2 0.0661 -0.0006
4 -7 3 0.0705 0.0013
4 -7 4 0.0535 0.0001
4 -7 5 -0.0252 -0.0025
4 -7 6 -0.0867 -0.0009
4 -7 7 -0.0876 0.0023
4 -7 8 -0.0470 0.0018
4 -7 9 0.0495 -0.0001
4 -7 10 0.1608 -0.0003
4 -7 11 0.1298 -0.0018
4 -7 12 -0.0786 -0.0035
4 -7 13 -0.2239 0.0006
4 -6 0 -0.2851 0.0000
4 -6 1 -0.0798 0.0017
4 -6 2 0.0983 0.0005
4 -6 3 0.0553 -0.0001
4 -6 4 0.0253 0.0007
4 -6 5 0.0812 -0.0001
4 -6 6 0.0427 -0.0020
4 -6 7 -0.0950 -0.0016
4 -6 8 -0.1340 0.0009
4 -6 9 -0.0380 0.0024
4 -6 10 0.0528 0.0024
4 -6 11 0.0963 0.0004
4 -6 12 0.1121 -0.0041
4 -6 13 0.0262 -0.0056
4 -6 14 -0.1398 0.0014
4 -5 0 -0.0748 -0.0026
4 -5 1 -0.3244 -0.0009
4 -5 2 -0.0874 0.0012
4 -5 3 0.1249 0.0013
4 -5 4 0.0293 0.0006
4 -5 5 -0.0316 0.0004
4 -5 6 0.1058 -0.0001
4 -5 7 0.1194 -0.0014
4 -5 8 -0.0848 -0.0022
4 -5 9 -0.1663 -0.0010
4 -5 10 -0.0316 0.0022
4 -5 11 0.0424 0.0047
4 -5 12 0.0190 0.0022
4 -5 13 0.0850 -0.0050
4 -5 14 0.1266 -0.0078
4 -5 15 -0.0445 0.0003
4 -4 0 0.4064 -0.0008
4 -4 1 -0.0513 -0.0025
4 -4 2 -0.3419 -0.0016
4 -4 3 -0.0911 0.0004
4 -4 4 0.1431 0.0016
4 -4 5 -0.0045 0.0012
4 -4 6 -0.0996 0.0004
4 -4 7 0.1108 0.0002
4 -4 8 0.1890 -0.0005
4 -4 9 -0.0515 -0.0025
4 -4 10 -0.1682 -0.0028
4 -4 11 -0.0206 0.0011
4 -4 12 0.0160 0.0060
4 -4 13 -0.0712 0.0044
4 -4 14 0.0485 -0.0041
4 -4 15 0.2144 -0.0089
4 -4 16 0.0509 -0.0020
4 -3 0 0.2725 0.0021
4 -3 1 0.4364 -0.0009
4 -3 2 -0.0039 -0.0022
4 -3 3 -0.3269 -0.0019
4 -3 4 -0.0835 -0.0004
4 -3 5 0.1593 0.0014
4 -3 6 -0.0344 0.0016
4 -3 7 -0.1728 0.0005
4 -3 8 0.0839 0.0005
4 -3 9 0.2308 0.0004
4 -3 10 -0.0020 -0.0022
4 -3 11 -0.1303 -0.0042
4 -3 12 0.0068 -0.0007
4 -3 13 -0.0198 0.0056
4 -3 14 -0.1709 0.0060
4 -3 15 0.0008 -0.0015
4 -3 16 0.2808 -0.0080
4 -3 17 0.1365 -0.0043
4 -2 0 -0.2893 0.0049
4 -2 1 0.2031 0.0026
4 -2 2 0.4252 -0.0009
4 -2 3 0.0472 -0.0018
4 -2 4 -0.2833 -0.0019
4 -2 5 -0.0602 -0.0011
4 -2 6 0.1820 0.0009
4 -2 7 -0.0453 0.0015
4 -2 8 -0.2371 0.0005
4 -2 9 0.0231 0.0009
4 -2 10 0.2267 0.0013
4 -2 11 0.0459 -0.0013
4 -2 12 -0.0560 -0.0044
4 -2 13 0.0602 -0.0023
4 -2 14 -0.0504 0.0036
4 -2 15 -0.2705 0.0060
4 -2 16 -0.0586 0.0015
4 -2 17 0.3173 -0.0050
4 -2 18 0.2032 -0.0056
4 -1 0 -0.3316 -0.0003
4 -1 1 -0.3153 0.0055
4 -1 2 0.1016 0.0032
4 -1 3 0.3620 -0.0006
4 -1 4 0.0767 -0.0013
4 -1 5 -0.2290 -0.0016
4 -1 6 -0.0272 -0.0016
4 -1 7 0.2140 0.0002
4 -1 8 -0.0243 0.0012
4 -1 9 -0.2721 0.0004
4 -1 10 -0.0591 0.0010
4 -1 11 0.1685 0.0019
4 -1 12 0.0696 -0.0003
4 -1 13 0.0367 -0.0036
4 -1 14 0.1406 -0.0030
4 -1 15 -0.0597 0.0009
4 -1 16 -0.3536 0.0041
4 -1 17 -0.1255 0.0037
4 -1 18 0.3179 -0.0006
4 0 0 0.0299 -0.0090
4 0 1 -0.2343 -0.0019
4 0 2 -0.2876 0.0053
4 0 3 0.0076 0.0036
4 0 4 0.2607 -0.0001
4 0 5 0.0703 -0.0007
4 0 6 -0.1852 -0.0012
4 0 7 -0.0004 -0.0018
4 0 8 0.2458 -0.0004
4 0 9 0.0308 0.0007
4 0 10 -0.2586 0.0002
4 0 11 -0.1371 0.0009
4 0 12 0.0647 0.0019
4 0 13 0.0509 0.0004
4 0 14 0.1202 -0.0018
4 0 15 0.2359 -0.0024
4 0 16 -0.0369 -0.0017
4 0 17 -0.4017 0.0007
4 0 18 -0.1894 0.0043
4 1 0 0.2188 -0.0014
4 1 1 0.0556 -0.0091
4 1 2 -0.1206 -0.0034
4 1 3 -0.2032 0.0041
4 1 4 -0.0439 0.0034
4 1 5 0.1516 0.0005
4 1 6 0.0341 0.0001
4 1 7 -0.1629 -0.0007
4 1 8 0.0034 -0.0017
4 1 9 0.2573 -0.0007
4 1 10 0.1053 0.0001
4 1 11 -0.1886 -0.0000
4 1 12 -0.1801 0.0007
4 1 13 -0.0581 0.0014
4 1 14 -0.0141 0.0006
4 1 15 0.1662 0.0001
4 1 16 0.3230 -0.0004
4 1 17 0.0168 -0.0031
4 1 18 -0.4010 -0.0032
4 2 0 0.2183 0.0093
4 2 1 0.1566 0.0009
4 2 2 0.0302 -0.0077
4 2 3 -0.0347 -0.0042
4 2 4 -0.0864 0.0023
4 2 5 -0.0401 0.0025
4 2 6 0.0645 0.0009
4 2 7 -0.0106 0.0009
4 2 8 -0.1547 -0.0001
4 2 9 -0.0211 -0.0014
4 2 10 0.2274 -0.0009
4 2 11 0.1697 -0.0002
4 2 12 -0.0737 -0.0001
4 2 13 -0.1650 0.0006
4 2 14 -0.1627 0.0005
4 2 15 -0.1108 -0.0001
4 2 16 0.1578 0.0016
4 2 17 0.3751 0.0023
4 2 18 0.0867 -0.0028
4 3 0 -0.0679 0.0014
4 3 1 0.1997 0.0081
4 3 2 0.0988 0.0026
4 3 3 -0.0395 -0.0051
4 3 4 -0.0051 -0.0039
4 3 5 0.0264 0.0005
4 3 6 0.0059 0.0011
4 3 7 0.0123 0.0009
4 3 8 -0.0410 0.0014
4 3 9 -0.1389 0.0004
4 3 10 -0.0604 -0.0009
4 3 11 0.1474 -0.0008
4 3 12 0.1904 -0.0005
4 3 13 0.0548 -0.0001
4 3 14 -0.0881 0.0007
4 3 15 -0.2147 -0.0004
4 3 16 -0.2090 -0.0015
4 3 17 0.0969 0.0020
4 3 18 0.3722 0.0049
4 3 19 0.1495 -0.0012
4 4 0 -0.3765 -0.0051
4 4 1 -0.0873 -0.0006
4 4 2 0.2134 0.0056
4 4 3 0.0755 0.0032
4 4 4 -0.1262 -0.0023
4 4 5 -0.0333 -0.0026
4 4 6 0.1065 -0.0007
4 4 7 0.0652 -0.0004
4 4 8 -0.0145 0.0005
4 4 9 -0.0475 0.0017
4 4 10 -0.0925 0.0008
4 4 11 -0.0862 -0.0004
4 4 12 0.0300 -0.0006
4 4 13 0.1455 -0.0007
4 4 14 0.1559 -0.0000
4 4 15 0.0305 0.0011
4 4 16 -0.1959 -0.0009
4 4 17 -0.2741 -0.0030
4 4 18 0.0048 0.0014
4 4 19 0.3107 0.0065
4 5 0 0.0029 0.0005
4 5 1 -0.3661 -0.0030
4 5 2 -0.1108 -0.0016
4 5 3 0.2508 0.0025
4 5 4 0.0990 0.0024
4 5 5 -0.1983 -0.0000
4 5 6 -0.0973 -0.0007
4 5 7 0.1453 -0.0011
4 5 8 0.1100 -0.0016
4 5 9 -0.0394 -0.0000
4 5 10 -0.0396 0.0015
4 5 11 -0.0067 0.0009
4 5 12 -0.0688 0.0001
4 5 13 -0.0925 -0.0002
4 5 14 0.0367 -0.0009
4 5 15 0.1947 0.0001
4 5 16 0.1527 0.0017
4 5 17 -0.1133 -0.0009
4 5 18 -0.2816 -0.0043
4 5 19 -0.0859 0.0001
4 6 0 0.4214 -0.0004
4 6 1 0.0806 0.0011
4 6 2 -0.3640 -0.0005
4 6 3 -0.1490 -0.0013
4 6 4 0.2926 -0.0001
4 6 5 0.1607 0.0007
4 6 6 -0.2350 0.0012
4 6 7 -0.1646 0.0012
4 6 8 0.1551 -0.0008
4 6 9 0.1275 -0.0021
4 6 10 -0.0853 -0.0006
4 6 11 -0.0400 0.0009
4 6 12 0.1062 0.0006
4 6 13 0.0069 0.0005
4 6 14 -0.1810 0.0003
4 6 15 -0.1081 -0.0009
4 6 16 0.1583 -0.0000
4 6 17 0.2381 0.0021
4 6 18 0.0031 -0.0004
4 6 19 -0.2273 -0.0048
4 7 0 -0.0239 -0.0020
4 7 1 0.3945 -0.0020
4 7 2 0.1343 0.0009
4 7 3 -0.3727 0.0016
4 7 4 -0.2046 -0.0001
4 7 5 0.3189 -0.0016
4 7 6 0.2377 -0.0011
4 7 7 -0.2327 0.0013
4 7 8 -0.2078 0.0023
4 7 9 0.1585 -0.0000
4 7 10 0.1227 -0.0018
4 7 11 -0.1604 -0.0007
4 7 12 -0.0707 0.0001
4 7 13 0.2171 -0.0001
4 7 14 0.1315 0.0007
4 7 15 -0.2068 0.0008
4 7 16 -0.2459 -0.0008
4 7 17 0.0616 -0.0002
4 7 18 0.2603 0.0023
4 7 19 0.1127 0.0002
4 7 20 -0.1301 -0.0045
4 8 0 -0.3203 0.0030
4 8 1 -0.0827 -0.0013
4 8 2 0.3669 -0.0032
4 8 3 0.1686 -0.0001
4 8 4 -0.3880 0.0026
4 8 5 -0.2730 0.0013
4 8 6 0.3158 -0.0019
4 8 7 0.3033 -0.0024
4 8 8 -0.2020 0.0007
4 8 9 -0.2131 0.0024
4 8 10 0.1757 0.0006
4 8 11 0.1110 -0.0009
4 8 12 -0.2551 -0.0003
4 8 13 -0.1389 -0.0006
4 8 14 0.2942 -0.0011
4 8 15 0.2733 0.0006
4 8 16 -0.1654 0.0014
4 8 17 -0.3359 -0.0004
4 8 18 -0.0583 -0.0004
4 8 19 0.2180 0.0021
4 8 20 0.1807 0.0006
4 9 0 0.0724 0.0012
4 9 1 -0.2422 0.0033
4 9 2 -0.0817 -0.0003
4 9 3 0.3599 -0.0035
4 9 4 0.1964 -0.0012
4 9 5 -0.3988 0.0027
4 9 6 -0.3434 0.0024
4 9 7 0.2777 -0.0014
4 9 8 0.3347 -0.0027
4 9 9 -0.1604 -0.0001
4 9 10 -0.1810 0.0017
4 9 11 0.2157 0.0006
4 9 12 0.1072 0.0002
4 9 13 -0.3481 0.0007
4 9 14 -0.2326 -0.0009
4 9 15 0.3185 -0.0022
4 9 16 0.3922 -0.0001
4 9 17 -0.0783 0.0017
4 9 18 -0.3568 0.0003
4 9 19 -0.1583 -0.0002
4 9 20 0.1342 0.0015
4 10 0 0.0813 -0.0021
4 10 1 0.0516 0.0000
4 10 2 -0.1832 0.0029
4 10 3 -0.0421 0.0007
4 10 4 0.3797 -0.0029
4 10 5 0.2324 -0.0020
4 10 6 -0.3886 0.0019
4 10 7 -0.4003 0.0026
4 10 8 0.2069 -0.0005
4 10 9 0.3176 -0.0022
4 10 10 -0.1256 -0.0006
4 10 11 -0.1212 0.0004
4 10 12 0.2755 0.0001
4 10 13 0.1172 0.0012
4 10 14 -0.4184 0.0021
4 10 15 -0.3266 -0.0006
4 10 16 0.2924 -0.0032
4 10 17 0.4568 -0.0012
4 10 18 0.0172 0.0016
4 10 19 -0.3141 0.0012
4 10 20 -0.2071 0.0005
4 11 0 -0.1308 0.0018
4 11 1 -0.0505 -0.0013
4 11 2 -0.0437 -0.0008
4 11 3 -0.1763 0.0019
4 11 4 -0.0019 0.0013
4 11 5 0.4120 -0.0018
4 11 6 0.2832 -0.0020
4 11 7 -0.3403 0.0010
4 11 8 -0.4244 0.0021
4 11 9 0.1146 0.0001
4 11 10 0.2476 -0.0011
4 11 11 -0.1111 -0.0005
4 11 12 -0.0467 -0.0007
4 11 13 0.3457 -0.0011
4 11 14 0.1373 0.0015
4 11 15 -0.4551 0.0035
4 11 16 -0.3947 0.0004
4 11 17 0.2362 -0.0037
4 11 18 0.4573 -0.0026
4 11 19 0.0852 0.0008
4 11 20 -0.2355 0.0019
4 12 0 0.1541 0.0003
4 12 1 -0.0388 0.0021
4 12 2 -0.1241 -0.0001
4 12 3 -0.1650 -0.0011
4 12 4 -0.2242 0.0007
4 12 5 0.0031 0.0013
4 12 7 0.3399 -0.0015
4 12 8 -0.2454 0.0003
4 12 9 -0.3969 0.0013
4 12 10 0.0196 0.0003
4 12 11 0.1309 -0.0001
4 12 12 -0.1261 0.0001
4 12 13 0.0285 -0.0014
4 12 14 0.4153 -0.0023
4 12 15 0.1593 0.0011
4 12 16 -0.4598 0.0045
4 12 17 -0.4217 0.0019
4 12 18 0.1771 -0.0032
4 12 19 0.4066 -0.0040
4 12 20 0.1060 -0.0007
4 13 0 0.2025 -0.0034
4 13 1 0.2935 -0.0010
4 13 2 0.1113 0.0018
4 13 3 -0.1129 0.0009
4 13 4 -0.2535 -0.0010
4 13 5 -0.2966 -0.0004
4 13 6 -0.0412 0.0008
4 13 7 0.3911 0.0000
4 13 8 0.3780 -0.0008
4 13 9 -0.1121 -0.0000
4 13 10 -0.3063 0.0006
4 13 11 -0.0536 0.0002
4 13 12 -0.0146 0.0005
4 13 13 -0.1735 0.0008
4 13 14 0.0905 -0.0015
4 13 15 0.4752 -0.0033
4 13 16 0.1772 -0.0000
4 13 17 -0.4417 0.0046
4 13 18 -0.4085 0.0036
4 13 19 0.1357 -0.0019
4 13 20 0.3313 -0.0047
4 14 0 -0.1765 0.0008
4 14 1 0.1040 -0.0023
4 14 2 0.3482 -0.0018
4 14 3 0.2552 0.0012
4 14 4 -0.0320 0.0016
4 14 5 -0.2687 -0.0005
4 14 6 -0.3462 -0.0011
4 14 7 -0.1193 0.0002
4 14 8 0.2908 0.0004
4 14 9 0.3679 -0.0003
4 14 10 0.0328 -0.0000
4 14 11 -0.1577 0.0003
4 14 12 -0.0816 -0.0000
4 14 13 -0.1610 0.0006
4 14 14 -0.2483 0.0012
4 14 15 0.1260 -0.0010
4 14 16 0.5170 -0.0036
4 14 17 0.1894 -0.0014
4 14 18 -0.4099 0.0038
4 14 19 -0.3676 0.0048
4 14 20 0.1180 0.0002
4 15 0 -0.2391 0.0010
4 15 1 -0.2697 0.0019
4 15 2 -0.0217 -0.0009
4 15 3 0.3127 -0.0021
4 15 4 0.3359 0.0006
4 15 5 0.0712 0.0020
4 15 6 -0.2063 -0.0001
4 15 7 -0.3327 -0.0015
4 15 8 -0.1927 -0.0003
4 15 9 0.1383 0.0004
4 15 10 0.2906 -0.0002
4 15 11 0.1504 -0.0000
4 15 12 0.0237 0.0005
4 15 13 -0.0516 0.0001
4 15 14 -0.2753 0.0003
4 15 15 -0.3352 0.0012
4 15 16 0.1259 -0.0002
4 15 17 0.5317 -0.0032
4 15 18 0.1973 -0.0026
4 15 19 -0.3689 0.0022
4 15 20 -0.3149 0.0052
4 16 0 -0.0743 -0.0025
4 16 1 -0.1994 -0.0011
4 16 2 -0.2918 0.0020
4 16 3 -0.1204 0.0002
4 16 4 0.2195 -0.0019
4 16 5 0.3288 0.0003
4 16 6 0.1424 0.0023
4 16 7 -0.0987 0.0002
4 16 8 -0.2443 -0.0017
4 16 9 -0.2202 -0.0005
4 16 10 -0.0273 0.0004
4 16 11 0.1515 -0.0004
4 16 12 0.2059 -0.0003
4 16 13 0.1963 0.0008
4 16 14 0.0302 0.0005
4 16 15 -0.3292 -0.0000
4 16 16 -0.4101 0.0007
4 16 17 0.0896 0.0005
4 16 18 0.5107 -0.0021
4 17 0 0.1720 0.0043
4 17 1 -0.0324 -0.0030
4 17 2 -0.1506 -0.0028
4 17 3 -0.2555 0.0014
4 17 4 -0.1586 0.0005
4 17 5 0.1195 -0.0018
4 17 6 0.2495 0.0004
4 17 7 0.1471 0.0026
4 17 8 0.0035 0.0004
4 17 9 -0.1045 -0.0018
4 17 10 -0.1795 -0.0005
4 17 11 -0.1566 0.0006
4 17 12 -0.0169 -0.0007
4 17 13 0.1841 -0.0008
4 17 14 0.3156 0.0011
4 17 15 0.1372 0.0013
4 17 16 -0.3108 -0.0002
4 17 17 -0.4466 -0.0001
4 17 18 0.0284 0.0008
4 18 0 0.4020 0.0065
4 18 1 0.2117 0.0063
4 18 2 -0.0129 -0.0023
4 18 3 -0.1177 -0.0035
4 18 4 -0.1936 0.0006
4 18 5 -0.1358 0.0002
4 18 6 0.0556 -0.0021
4 18 7 0.1419 0.0004
4 18 8 0.0859 0.0032
4 18 9 0.0568 0.0008
4 18 10 0.0391 -0.0020
4 18 11 -0.0800 -0.0006
4 18 12 -0.2123 0.0008
4 18 13 -0.1662 -0.0009
4 18 14 0.0987 -0.0015
4 18 15 0.3514 0.0009
4 18 16 0.2308 0.0020
4 18 17 -0.2305 0.0000
4 18 18 -0.4264 -0.0009
4 18 19 -0.0366 0.0006
4 19 0 -0.0208 -0.0079
4 19 1 0.3642 0.0062
4 19 2 0.2341 0.0075
4 19 3 -0.0046 -0.0010
4 19 4 -0.1069 -0.0031
4 19 5 -0.1394 0.0004
4 19 6 -0.0785 -0.0005
4 19 7 0.0439 -0.0029
4 19 8 0.0538 0.0001
4 19 9 -0.0091 0.0038
4 19 10 0.0457 0.0015
4 19 11 0.1378 -0.0021
4 19 12 0.0414 -0.0008
4 19 13 -0.1863 0.0011
4 19 14 -0.2521 -0.0007
4 19 15 -0.0125 -0.0021
4 19 16 0.3012 0.0004
4 19 17 0.2754 0.0025
4 20 1 -0.1112 -0.0093
4 20 2 0.3011 0.0045
4 20 3 0.2373 0.0073
4 20 4 0.0043 0.0001
4 20 5 -0.1073 -0.0018
4 20 6 -0.1104 0.0010
4 20 7 -0.0230 -0.0009
4 20 8 0.0711 -0.0041
4 20 9 0.0146 -0.0008
4 20 10 -0.0931 0.0041
4 20 11 -0.0131 0.0024
4 20 12 0.1645 -0.0019
4 20 13 0.1382 -0.0012
4 21 6 -0.1019 -0.0004
4 21 7 -0.1040 0.0023
4 21 8 0.0044 -0.0005
4 21 9 0.1068 -0.0051
4 21 10 0.0245 -0.0022
5 -15 0 0.2257 0.0015
5 -15 1 0.2938 0.0015
5 -14 0 -0.3200 -0.0005
5 -14 1 0.1436 0.0021
5 -14 2 0.2612 0.0006
5 -14 3 0.1137 -0.0001
5 -14 4 -0.0499 0.0019
5 -14 5 -0.2012 -0.0002
5 -14 6 -0.1695 -0.0054
5 -13 0 -0.3332 -0.0038
5 -13 1 -0.3044 0.0001
5 -13 2 0.0522 0.0025
5 -13 3 0.1900 -0.0004
5 -13 4 0.1725 -0.0005
5 -13 5 0.0609 0.0035
5 -13 6 -0.1934 0.0009
5 -13 7 -0.2683 -0.0067
5 -12 0 0.2364 -0.0016
5 -12 1 -0.2369 -0.0046
5 -12 2 -0.2540 0.0004
5 -12 3 -0.0305 0.0028
5 -12 4 0.0959 -0.0014
5 -12 5 0.2036 -0.0010
5 -12 6 0.1691 0.0047
5 -12 7 -0.1568 0.0021
5 -12 8 -0.3406 -0.0071
5 -11 0 0.3132 0.0051
5 -11 1 0.1934 -0.0014
5 -11 2 -0.1438 -0.0049
5 -11 3 -0.1832 0.0005
5 -11 4 -0.0924 0.0029
5 -11 5 -0.0003 -0.0021
5 -11 6 0.2054 -0.0017
5 -11 7 0.2534 0.0051
5 -11 8 -0.1014 0.0030
5 -11 9 -0.3720 -0.0065
5 -10 0 -0.0738 0.0021
5 -10 1 0.2141 0.0054
5 -10 2 0.1392 -0.0009
5 -10 3 -0.0650 -0.0047
5 -10 4 -0.1101 0.0006
5 -10 5 -0.1297 0.0029
5 -10 6 -0.0787 -0.0022
5 -10 7 0.1844 -0.0022
5 -10 8 0.2987 0.0044
5 -10 9 -0.0421 0.0030
5 -9 0 -0.1133 -0.0044
5 -9 1 -0.0293 0.0013
5 -9 2 0.1279 0.0050
5 -9 3 0.0880 -0.0004
5 -9 4 -0.0045 -0.0042
5 -9 5 -0.0508 0.0004
5 -9 6 -0.1462 0.0029
5 -9 7 -0.1258 -0.0016
5 -9 8 0.1524 -0.0020
5 -9 9 0.2994 0.0031
5 -9 10 0.0061 0.0016
5 -8 0 -0.0106 -0.0005
5 -8 1 -0.0263 -0.0036
5 -8 2 0.0049 0.0005
5 -8 3 0.0570 0.0041
5 -8 4 0.0509 -0.0001
5 -8 5 0.0400 -0.0037
5 -8 6 -0.0150 -0.0000
5 -8 7 -0.1500 0.0025
5 -8 8 -0.1378 -0.0004
5 -8 9 0.1204 -0.0007
5 -8 10 0.2595 0.0017
5 -8 11 0.0329 -0.0012
5 -7 0 -0.1579 0.0018
5 -7 1 -0.0274 0.0003
5 -7 2 0.0453 -0.0023
5 -7 3 0.0235 0.0002
5 -7 4 -0.0001 0.0030
5 -7 5 0.0341 0.0001
5 -7 6 0.0745 -0.0030
5 -7 7 -0.0040 -0.0008
5 -7 8 -0.1488 0.0015
5 -7 9 -0.1190 0.0010
5 -7 10 0.0954 0.0018
5 -7 11 0.1892 0.0012
5 -7 12 0.0351 -0.0046
5 -6 0 -0.0905 -0.0019
5 -6 1 -0.2200 0.0003
5 -6 2 -0.0318 0.0006
5 -6 3 0.1022 -0.0009
5 -6 4 0.0249 0.0003
5 -6 5 -0.0480 0.0022
5 -6 6 0.0360 0.0003
5 -6 7 0.1053 -0.0023
5 -6 8 -0.0107 -0.0019
5 -6 9 -0.1459 -0.0004
5 -6 10 -0.0785 0.0019
5 -6 11 0.0786 0.0049
5 -6 12 0.1000 0.0021
5 -6 13 0.0154 -0.0074
5 -5 0 0.2950 0.0005
5 -5 1 -0.1017 -0.0021
5 -5 2 -0.2700 -0.0012
5 -5 3 -0.0282 0.0002
5 -5 4 0.1450 0.0002
5 -5 5 0.0104 0.0007
5 -5 6 -0.0926 0.0016
5 -5 7 0.0481 0.0007
5 -5 8 0.1345 -0.0012
5 -5 9 -0.0243 -0.0028
5 -5 10 -0.1387 -0.0028
5 -5 11 -0.0253 0.0016
5 -5 12 0.0671 0.0077
5 -5 13 0.0022 0.0043
5 -5 14 -0.0199 -0.0085
5 -4 0 0.2908 0.0031
5 -4 1 0.3344 0.0017
5 -4 2 -0.1040 -0.0016
5 -4 3 -0.3019 -0.0023
5 -4 4 -0.0174 -0.0007
5 -4 5 0.1774 0.0006
5 -4 6 -0.0141 0.0011
5 -4 7 -0.1385 0.0013
5 -4 8 0.0575 0.0012
5 -4 9 0.1578 0.0001
5 -4 10 -0.0356 -0.0030
5 -4 11 -0.1208 -0.0051
5 -4 12 0.0359 0.0000
5 -4 13 0.0580 0.0090
5 -4 14 -0.0971 0.0072
5 -4 15 -0.0652 -0.0072
5 -3 0 -0.1955 -0.0003
5 -3 1 0.2995 0.0027
5 -3 2 0.3640 0.0026
5 -3 3 -0.0934 -0.0006
5 -3 4 -0.3110 -0.0028
5 -3 5 0.0021 -0.0018
5 -3 6 0.2063 0.0005
5 -3 7 -0.0374 0.0012
5 -3 8 -0.1847 0.0010
5 -3 9 0.0514 0.0017
5 -3 10 0.1652 0.0016
5 -3 11 -0.0421 -0.0023
5 -3 12 -0.0872 -0.0066
5 -3 13 0.1046 -0.0024
5 -3 14 0.0519 0.0082
5 -3 15 -0.1915 0.0094
5 -3 16 -0.1160 -0.0038
5 -2 0 -0.3860 -0.0020
5 -2 1 -0.2295 -0.0006
5 -2 2 0.2709 0.0020
5 -2 3 0.3654 0.0030
5 -2 4 -0.0792 0.0006
5 -2 5 -0.3008 -0.0025
5 -2 6 0.0292 -0.0025
5 -2 7 0.2384 -0.0001
5 -2 8 -0.0454 0.0010
5 -2 9 -0.2228 0.0007
5 -2 10 0.0241 0.0017
5 -2 11 0.1456 0.0028
5 -2 12 -0.0496 -0.0007
5 -2 13 -0.0391 -0.0064
5 -2 14 0.1814 -0.0048
5 -2 15 0.0538 0.0052
5 -2 16 -0.2730 0.0098
5 -2 17 -0.1693 0.0006
5 -1 0 -0.0451 -0.0021
5 -1 1 -0.3688 -0.0016
5 -1 2 -0.2485 -0.0007
5 -1 3 0.2147 0.0011
5 -1 4 0.3297 0.0028
5 -1 5 -0.0755 0.0017
5 -1 6 -0.2836 -0.0017
5 -1 7 0.0554 -0.0027
5 -1 8 0.2744 -0.0007
5 -1 9 -0.0260 0.0005
5 -1 10 -0.2385 0.0002
5 -1 11 -0.0188 0.0013
5 -1 12 0.0939 0.0031
5 -1 13 -0.0688 0.0011
5 -1 14 0.0133 -0.0045
5 -1 15 0.2630 -0.0059
5 -1 16 0.0704 0.0010
5 -1 17 -0.3314 0.0076
5 -1 18 -0.2203 0.0044
5 0 0 0.2737 -0.0006
5 0 1 -0.0073 -0.0025
5 0 2 -0.3021 -0.0014
5 0 3 -0.2256 -0.0007
5 0 4 0.1575 0.0002
5 0 5 0.2652 0.0023
5 0 6 -0.0894 0.0024
5 0 7 -0.2728 -0.0006
5 0 8 0.0668 -0.0024
5 0 9 0.3053 -0.0012
5 0 10 0.0231 0.0001
5 0 11 -0.2175 -0.0001
5 0 12 -0.0610 0.0005
5 0 13 0.0164 0.0023
5 0 14 -0.1083 0.0024
5 0 15 0.0535 -0.0012
5 0 16 0.3392 -0.0050
5 0 17 0.1051 -0.0032
5 0 18 -0.3559 0.0032
5 1 0 0.2622 0.0041
5 1 1 0.2482 -0.0001
5 1 2 0.0051 -0.0025
5 1 3 -0.2133 -0.0012
5 1 4 -0.1547 -0.0007
5 1 5 0.1257 -0.0006
5 1 6 0.1935 0.0015
5 1 7 -0.1149 0.0026
5 1 8 -0.2739 0.0004
5 1 9 0.0507 -0.0017
5 1 10 0.3142 -0.0014
5 1 11 0.0903 -0.0002
5 1 12 -0.1549 -0.0000
5 1 13 -0.0819 -0.0003
5 1 14 -0.0685 0.0005
5 1 15 -0.1678 0.0024
5 1 16 0.0657 0.0023
5 1 17 0.3937 -0.0020
5 1 18 0.1533 -0.0058
5 2 0 -0.0500 0.0021
5 2 1 0.2389 0.0042
5 2 2 0.1859 0.0005
5 2 3 -0.0316 -0.0019
5 2 4 -0.1403 -0.0010
5 2 5 -0.0541 -0.0008
5 2 6 0.1297 -0.0010
5 2 7 0.1367 0.0007
5 2 8 -0.1348 0.0022
5 2 9 -0.2785 0.0011
5 2 10 0.0050 -0.0009
5 2 11 0.2846 -0.0013
5 2 12 0.1522 -0.0003
5 2 13 -0.0602 0.0005
5 2 14 -0.0667 -0.0005
5 2 15 -0.1355 -0.0018
5 3 0 -0.3975 -0.0033
5 3 1 -0.0621 0.0009
5 3 2 0.2432 0.0035
5 3 3 0.1203 0.0010
5 3 4 -0.1133 -0.0010
5 3 5 -0.1103 -0.0007
5 3 6 0.0455 -0.0008
5 3 7 0.1589 -0.0012
5 3 8 0.1039 0.0001
5 3 9 -0.1324 0.0016
5 3 10 -0.2679 0.0013
5 3 11 -0.0568 -0.0002
5 3 12 0.2108 -0.0012
5 3 13 0.1825 -0.0004
5 3 14 0.0425 0.0014
5 3 15 -0.0144 0.0001
5 3 16 -0.1629 -0.0037
5 3 17 -0.2886 -0.0019
5 3 18 -0.0091 0.0058
5 4 0 -0.1177 -0.0010
5 4 1 -0.4141 -0.0025
5 4 2 -0.0588 -0.0001
5 4 3 0.2858 0.0021
5 4 4 0.0846 0.0012
5 4 5 -0.2131 -0.0000
5 4 6 -0.1268 -0.0002
5 4 7 0.1176 -0.0008
5 4 8 0.1897 -0.0012
5 4 9 0.0863 -0.0003
5 4 10 -0.1024 0.0008
5 4 11 -0.2237 0.0012
5 4 12 -0.1095 0.0005
5 4 13 0.1044 -0.0012
5 4 14 0.1645 -0.0008
5 4 15 0.1227 0.0023
5 4 16 0.0590 0.0015
5 4 17 -0.1424 -0.0045
5 4 18 -0.3075 -0.0050
5 5 0 0.4894 0.0000
5 5 1 -0.0417 -0.0001
5 5 2 -0.4389 -0.0011
5 5 3 -0.0621 -0.0006
5 5 4 0.3542 0.0005
5 5 5 0.0943 0.0009
5 5 6 -0.2973 0.0009
5 5 7 -0.1705 0.0002
5 5 8 0.1532 -0.0008
5 5 9 0.1990 -0.0009
5 5 10 0.0637 -0.0004
5 5 11 -0.0560 -0.0000
5 5 12 -0.1399 0.0009
5 5 13 -0.1269 0.0011
5 5 14 -0.0077 -0.0011
5 5 15 0.1000 -0.0015
5 5 16 0.1566 0.0026
5 5 17 0.1270 0.0034
5 5 18 -0.0837 -0.0039
5 5 19 -0.2808 -0.0074
5 6 0 0.1559 -0.0013
5 6 1 0.5316 -0.0012
5 6 2 0.0234 0.0003
5 6 3 -0.4744 0.0005
5 6 4 -0.0878 -0.0005
5 6 5 0.4217 -0.0009
5 6 6 0.1418 0.0003
5 6 7 -0.3420 0.0014
5 6 8 -0.2107 0.0005
5 6 9 0.1630 -0.0007
5 6 10 0.1775 -0.0004
5 6 11 0.0166 -0.0002
5 6 12 -0.0158 -0.0009
5 6 13 -0.0287 0.0004
5 6 14 -0.0956 0.0017
5 6 15 -0.0939 -0.0008
5 6 16 0.0100 -0.0025
5 6 17 0.1374 0.0022
5 6 18 0.1640 0.0051
5 6 19 -0.0109 -0.0020
5 7 0 -0.5281 0.0028
5 7 1 0.0381 -0.0011
5 7 2 0.5475 -0.0024
5 7 3 0.0786 0.0001
5 7 4 -0.5120 0.0017
5 7 5 -0.1389 -0.0000
5 7 6 0.4613 -0.0017
5 7 7 0.2021 -0.0003
5 7 8 -0.3422 0.0015
5 7 9 -0.2216 0.0005
5 7 10 0.1683 -0.0006
5 7 11 0.1327 0.0004
5 7 12 -0.0612 0.0002
5 7 13 -0.0036 -0.0017
5 7 14 0.0835 -0.0004
5 7 15 -0.0222 0.0023
5 7 16 -0.1321 -0.0001
5 7 17 -0.0741 -0.0033
5 7 18 0.0790 0.0010
5 7 19 0.1572 0.0058
5 8 0 -0.0908 0.0018
5 8 1 -0.5299 0.0035
5 8 2 -0.0438 -0.0004
5 8 3 0.5489 -0.0031
5 8 4 0.1275 -0.0004
5 8 5 -0.5373 0.0024
5 8 6 -0.2052 0.0006
5 8 7 0.4566 -0.0020
5 8 8 0.2454 -0.0007
5 8 9 -0.3099 0.0014
5 8 10 -0.1918 0.0002
5 8 11 0.1887 -0.0006
5 8 12 0.0828 0.0013
5 8 13 -0.1593 0.0009
5 8 14 -0.0283 -0.0025
5 8 15 0.1684 -0.0015
5 8 16 0.0687 0.0027
5 8 17 -0.1195 0.0011
5 8 18 -0.1249 -0.0035
5 8 19 0.0096 -0.0007
5 9 0 0.4254 -0.0032
5 9 1 0.0170 0.0005
5 9 2 -0.4830 0.0035
5 9 3 -0.0799 0.0005
5 9 4 0.5464 -0.0031
5 9 5 0.1746 -0.0010
5 9 6 -0.5354 0.0025
5 9 7 -0.2680 0.0011
5 9 8 0.4053 -0.0019
5 9 9 0.2483 -0.0007
5 9 10 -0.2661 0.0011
5 9 11 -0.1263 -0.0006
5 9 12 0.2324 -0.0009
5 9 13 0.0455 0.0024
5 9 14 -0.2562 0.0020
5 9 15 -0.0814 -0.0030
5 9 16 0.2087 -0.0030
5 9 17 0.1461 0.0025
5 9 18 -0.0731 0.0025
5 9 19 -0.1303 -0.0028
5 10 0 -0.0468 0.0008
5 10 1 0.3226 -0.0027
5 10 2 0.0470 -0.0007
5 10 3 -0.4257 0.0029
5 10 4 -0.0807 0.0012
5 10 5 0.5431 -0.0026
5 10 6 0.2234 -0.0014
5 10 7 -0.4944 0.0021
5 10 8 -0.3070 0.0012
5 10 9 0.3176 -0.0015
5 10 10 0.2006 -0.0004
5 10 11 -0.2307 0.0009
5 10 12 -0.0403 -0.0016
5 10 13 0.2944 -0.0016
5 10 14 0.0295 0.0033
5 10 15 -0.3301 0.0036
5 10 16 -0.1415 -0.0029
5 10 17 0.2053 -0.0046
5 10 18 0.1862 0.0015
5 10 19 -0.0215 0.0035
5 11 0 -0.1688 0.0017
5 11 1 -0.1054 0.0020
5 11 2 0.1864 -0.0016
5 11 3 0.0005 -0.0015
5 11 4 -0.3911 0.0019
5 11 5 -0.0715 0.0015
5 11 6 0.5306 -0.0019
5 11 7 0.2724 -0.0014
5 11 8 -0.4081 0.0017
5 11 9 -0.3043 0.0011
5 11 10 0.2118 -0.0011
5 11 11 0.1050 0.0003
5 11 12 -0.2170 0.0009
5 11 13 0.0484 -0.0027
5 11 14 0.3620 -0.0027
5 11 15 0.0320 0.0038
5 11 16 -0.3692 0.0054
5 11 17 -0.1858 -0.0020
5 11 18 0.1750 -0.0059
5 11 19 0.1829 -0.0003
5 11 20 0.0098 0.0037
5 12 0 0.2368 -0.0037
5 12 1 0.0317 0.0002
5 12 2 -0.0543 0.0025
5 12 3 0.0801 -0.0002
5 12 4 -0.0867 -0.0017
5 12 5 -0.3904 0.0008
5 12 6 -0.0796 0.0014
5 12 7 0.4909 -0.0013
5 12 8 0.3117 -0.0013
5 12 9 -0.2795 0.0013
5 12 10 -0.2484 0.0009
5 12 11 0.1102 -0.0007
5 12 12 -0.0244 0.0010
5 12 13 -0.2298 0.0013
5 12 14 0.1249 -0.0035
5 12 15 0.4210 -0.0041
5 12 16 0.0436 0.0034
5 12 17 -0.3743 0.0070
5 12 18 -0.2004 -0.0003
5 12 19 0.1405 -0.0063
5 12 20 0.1478 -0.0024
5 13 0 -0.0718 -0.0001
5 13 1 0.2437 -0.0037
5 13 2 0.2185 -0.0013
5 13 3 0.0781 0.0023
5 13 4 0.0448 0.0009
5 13 5 -0.1616 -0.0014
5 13 6 -0.4076 0.0001
5 13 8 0.4055 -0.0011
5 13 9 0.3236 -0.0013
5 13 10 -0.1240 0.0010
5 13 11 -0.1382 0.0007
5 13 12 0.0348 -0.0005
5 13 13 -0.1659 0.0016
5 13 14 -0.2667 0.0019
5 13 15 0.1784 -0.0038
5 13 16 0.4617 -0.0056
5 13 17 0.0551 0.0022
5 13 18 -0.3554 0.0080
5 13 19 -0.1856 0.0021
5 13 20 0.1188 -0.0055
5 14 0 -0.3989 0.0028
5 14 1 -0.2878 0.0017
5 14 2 0.1390 -0.0028
5 14 3 0.3247 -0.0023
5 14 4 0.2290 0.0017
5 14 5 0.0815 0.0015
5 14 6 -0.1802 -0.0009
5 14 7 -0.4077 -0.0001
5 14 8 -0.1795 0.0010
5 14 9 0.2679 -0.0010
5 14 10 0.2888 -0.0015
5 14 11 0.0311 0.0007
5 14 12 0.0144 0.0007
5 14 13 0.0025 -0.0003
5 14 14 -0.2935 0.0020
5 14 15 -0.3189 0.0026
5 14 16 0.2025 -0.0034
5 14 17 0.4783 -0.0068
5 14 18 0.0620 0.0003
5 14 19 -0.3240 0.0078
5 14 20 -0.1526 0.0044
5 15 0 0.0842 -0.0018
5 15 1 -0.3819 0.0014
5 15 2 -0.4484 0.0028
5 15 3 -0.0255 -0.0016
5 15 4 0.3240 -0.0027
5 15 5 0.3315 0.0010
5 15 6 0.1543 0.0016
5 15 7 -0.1288 -0.0006
5 15 8 -0.3573 0.0000
5 15 9 -0.2339 0.0012
5 15 10 0.0926 -0.0009
5 15 11 0.1973 -0.0020
5 15 12 0.1525 0.0002
5 15 13 0.1827 0.0008
5 15 14 0.0199 -0.0000
5 15 15 -0.3815 0.0021
5 15 16 -0.3725 0.0032
5 15 17 0.1948 -0.0024
5 15 18 0.4680 -0.0071
5 15 19 0.0646 -0.0018
5 15 20 -0.2873 0.0065
5 16 0 0.4006 0.0027
5 16 1 0.2302 -0.0031
5 16 2 -0.2806 -0.0004
5 16 3 -0.5085 0.0029
5 16 4 -0.1794 -0.0005
5 16 5 0.2377 -0.0024
5 16 6 0.3452 0.0006
5 16 7 0.2107 0.0014
5 16 8 -0.0289 -0.0007
5 16 9 -0.2438 0.0002
5 16 10 -0.2484 0.0018
5 16 11 -0.0853 -0.0006
5 16 12 0.0579 -0.0026
5 16 13 0.2125 -0.0006
5 16 14 0.3304 0.0008
5 16 15 0.0784 0.0003
5 16 16 -0.4111 0.0020
5 16 17 -0.4097 0.0035
5 17 0 0.1430 0.0055
5 17 1 0.3981 0.0045
5 17 2 0.3208 -0.0033
5 17 3 -0.1479 -0.0018
5 17 4 -0.4674 0.0022
5 17 5 -0.2659 -0.0001
5 17 6 0.1189 -0.0020
5 17 7 0.2715 0.0007
5 17 8 0.2098 0.0012
5 17 9 0.0747 -0.0011
5 17 10 -0.0853 0.0001
5 17 11 -0.2034 0.0025
5 17 12 -0.2229 0.0001
5 17 13 -0.0996 -0.0031
5 17 14 0.2003 -0.0015
5 17 15 0.4216 0.0007
5 17 16 0.1550 0.0006
5 18 0 -0.1989 -0.0087
5 18 1 0.0828 0.0058
5 18 2 0.3473 0.0061
5 18 3 0.3397 -0.0023
5 18 4 -0.0369 -0.0023
5 18 5 -0.3622 0.0014
5 18 6 -0.2647 -0.0004
5 18 7 0.0243 -0.0019
5 18 8 0.1489 0.0010
5 18 9 0.1419 0.0013
5 18 10 0.1374 -0.0015
5 18 11 0.0759 -0.0002
5 18 12 -0.1056 0.0030
5 18 13 -0.2869 0.0010
5 18 14 -0.2331 -0.0030
5 18 15 0.1296 -0.0025
5 18 16 0.4341 0.0003
5 19 0 -0.3857 -0.0108
5 19 1 -0.2392 -0.0099
5 19 2 0.0369 0.0047
5 19 3 0.2793 0.0067
5 19 4 0.3013 -0.0009
5 19 5 0.0219 -0.0017
5 19 6 -0.2446 0.0010
5 19 8 -0.0125 -0.0023
5 19 9 0.0304 0.0012
5 19 10 0.0314 0.0017
5 19 11 0.1374 -0.0016
5 19 12 0.1934 -0.0008
5 19 13 0.0132 0.0030
5 19 14 -0.2696 0.0020
5 19 15 -0.3046 -0.0025
5 19 16 0.0338 -0.0031
5 20 2 -0.2524 -0.0105
5 20 3 0.0079 0.0028
5 20 4 0.2172 0.0058
5 20 5 0.2364 0.0001
5 20 6 0.0285 -0.0003
5 20 7 -0.1559 0.0015
5 20 8 -0.1001 -0.0015
5 20 9 0.0079 -0.0031
5 20 10 -0.0424 0.0008
5 20 11 -0.0778 0.0021
5 20 12 0.0839 -0.0013
6 -13 0 0.0907 -0.0022
6 -13 1 -0.3668 -0.0050
6 -13 2 -0.2255 0.0003
6 -13 3 0.0843 0.0032
6 -13 4 0.1837 -0.0003
6 -12 0 0.4529 0.0049
6 -12 1 0.1363 -0.0023
6 -12 2 -0.2655 -0.0050
6 -12 3 -0.2254 0.0005
6 -12 4 -0.0207 0.0025
6 -12 5 0.1233 -0.0013
6 -12 6 0.2047 -0.0004
6 -12 7 0.0835 0.0040
6 -11 0 -0.0146 0.0038
6 -11 1 0.3523 0.0054
6 -11 2 0.1532 -0.0020
6 -11 3 -0.1495 -0.0045
6 -11 4 -0.1919 0.0007
6 -11 5 -0.1116 0.0017
6 -11 6 0.0485 -0.0022
6 -11 7 0.2342 -0.0001
6 -11 8 0.1513 0.0047
6 -10 0 -0.2840 -0.0042
6 -10 1 -0.0296 0.0033
6 -10 2 0.2376 0.0053
6 -10 3 0.1432 -0.0014
6 -10 4 -0.0404 -0.0037
6 -10 5 -0.1388 0.0010
6 -10 6 -0.1746 0.0010
6 -10 7 -0.0198 -0.0027
6 -10 8 0.2370 0.0001
6 -10 9 0.1904 0.0045
6 -9 0 -0.0247 -0.0032
6 -9 1 -0.1731 -0.0043
6 -9 2 -0.0304 0.0024
6 -9 3 0.1265 0.0046
6 -9 4 0.1156 -0.0010
6 -9 5 0.0456 -0.0027
6 -9 6 -0.0846 0.0011
6 -9 7 -0.2057 0.0005
6 -9 8 -0.0634 -0.0025
6 -9 9 0.2222 0.0007
6 -9 10 0.1931 0.0035
6 -8 0 0.0140 0.0025
6 -8 1 -0.0228 -0.0021
6 -8 2 -0.0706 -0.0037
6 -8 3 -0.0227 0.0014
6 -8 4 0.0327 0.0035
6 -8 5 0.0838 -0.0006
6 -8 6 0.1017 -0.0018
6 -8 7 -0.0463 0.0008
6 -8 8 -0.2107 -0.0001
6 -8 9 -0.0724 -0.0015
6 -8 10 0.2019 0.0022
6 -7 0 -0.0523 0.0002
6 -7 1 -0.0710 0.0018
6 -7 2 -0.0174 -0.0010
6 -7 3 0.0170 -0.0026
6 -7 4 -0.0138 0.0008
6 -7 5 -0.0368 0.0024
6 -7 6 0.0608 -0.0004
6 -7 7 0.1300 -0.0011
6 -7 8 -0.0341 0.0001
6 -7 9 -0.2001 -0.0012
6 -7 10 -0.0473 -0.0001
6 -7 11 0.1860 0.0047
6 -7 12 0.1060 0.0019
6 -6 0 0.1571 -0.0004
6 -6 1 -0.0667 -0.0008
6 -6 2 -0.1407 0.0006
6 -6 3 -0.0083 -0.0004
6 -6 4 0.0853 -0.0013
6 -6 5 -0.0105 0.0007
6 -6 6 -0.0822 0.0014
6 -6 7 0.0543 -0.0000
6 -6 8 0.1388 -0.0003
6 -6 9 -0.0482 -0.0011
6 -6 10 -0.1836 -0.0031
6 -6 11 0.0033 0.0008
6 -6 12 0.1786 0.0079
6 -6 13 0.0377 0.0028
6 -5 0 0.2075 0.0030
6 -5 1 0.1974 0.0009
6 -5 2 -0.0889 -0.0012
6 -5 3 -0.1963 -0.0009
6 -5 4 0.0041 -0.0005
6 -5 5 0.1336 -0.0002
6 -5 6 -0.0172 0.0008
6 -5 7 -0.1095 0.0008
6 -5 8 0.0644 0.0005
6 -5 9 0.1368 0.0008
6 -5 10 -0.0812 -0.0020
6 -5 11 -0.1663 -0.0055
6 -5 12 0.0681 0.0006
6 -5 13 0.1781 0.0109
6 -4 0 -0.1004 -0.0010
6 -4 1 0.2411 0.0032
6 -4 2 0.2340 0.0024
6 -4 3 -0.1090 -0.0008
6 -4 4 -0.2357 -0.0020
6 -4 5 0.0203 -0.0012
6 -4 6 0.1656 0.0003
6 -4 7 -0.0335 0.0010
6 -4 8 -0.1268 0.0004
6 -4 9 0.0837 0.0012
6 -4 10 0.1287 0.0022
6 -4 11 -0.1226 -0.0023
6 -4 12 -0.1479 -0.0079
6 -4 13 0.1379 -0.0011
6 -4 14 0.1807 0.0123
6 -3 0 -0.2947 -0.0042
6 -3 1 -0.1120 -0.0022
6 -3 2 0.2669 0.0027
6 -3 3 0.2636 0.0036
6 -3 4 -0.1219 0.0003
6 -3 5 -0.2579 -0.0025
6 -3 6 0.0411 -0.0021
6 -3 7 0.1884 0.0003
6 -3 8 -0.0532 0.0010
6 -3 9 -0.1392 -0.0000
6 -3 10 0.1018 0.0015
6 -3 11 0.1137 0.0038
6 -3 12 -0.1648 -0.0013
6 -3 13 -0.1258 -0.0093
6 -3 14 0.2075 -0.0039
6 -3 15 0.1838 0.0114
6 -2 0 -0.1096 0.0006
6 -2 1 -0.3339 -0.0037
6 -2 2 -0.1368 -0.0033
6 -2 3 0.2699 0.0014
6 -2 4 0.2768 0.0041
6 -2 5 -0.1301 0.0018
6 -2 6 -0.2663 -0.0022
6 -2 7 0.0648 -0.0028
6 -2 8 0.2093 -0.0002
6 -2 9 -0.0657 0.0008
6 -2 10 -0.1461 -0.0005
6 -2 11 0.1107 0.0013
6 -2 12 0.0881 0.0049
6 -2 13 -0.2054 0.0007
6 -2 14 -0.1001 -0.0089
6 -2 15 0.2744 -0.0068
6 -2 16 0.1886 0.0080
6 -1 0 0.2116 0.0027
6 -1 1 -0.0961 0.0013
6 -1 2 -0.3402 -0.0026
6 -1 3 -0.1559 -0.0039
6 -1 4 0.2511 -0.0002
6 -1 5 0.2676 0.0038
6 -1 6 -0.1399 0.0030
6 -1 7 -0.2692 -0.0012
6 -1 8 0.0842 -0.0030
6 -1 9 0.2308 -0.0007
6 -1 10 -0.0613 0.0006
6 -1 11 -0.1414 -0.0010
6 -1 12 0.1098 0.0002
6 -1 13 0.0498 0.0048
6 -1 14 -0.2467 0.0032
6 -1 15 -0.0756 -0.0062
6 -1 16 0.3355 -0.0084
6 0 0 0.2886 0.0008
6 0 1 0.2448 0.0021
6 0 2 -0.0651 0.0018
6 0 3 -0.3058 -0.0013
6 0 4 -0.1491 -0.0038
6 0 5 0.2246 -0.0017
6 0 6 0.2400 0.0027
6 0 7 -0.1542 0.0037
6 0 8 -0.2753 0.0001
6 0 9 0.0891 -0.0026
6 0 10 0.2482 -0.0011
6 0 11 -0.0364 0.0006
6 0 12 -0.1180 -0.0011
6 0 13 0.1057 -0.0013
6 0 14 0.0030 0.0033
6 0 15 -0.2909 0.0050
6 0 16 -0.0611 -0.0019
6 1 0 -0.0091 -0.0003
6 1 1 0.2707 0.0006
6 1 2 0.2308 0.0015
6 1 3 -0.0498 0.0019
6 1 4 -0.2461 -0.0000
6 1 5 -0.1085 -0.0030
6 1 6 0.2071 -0.0028
6 1 7 0.2071 0.0013
6 1 8 -0.1679 0.0037
6 1 9 -0.2874 0.0012
6 1 10 0.0707 -0.0020
6 1 11 0.2511 -0.0013
6 1 12 0.0026 0.0009
6 1 13 -0.0737 -0.0004
6 1 14 0.1086 -0.0026
6 1 15 -0.0411 0.0004
6 1 16 -0.3352 0.0052
6 1 17 -0.0647 0.0030
6 2 0 -0.3557 -0.0015
6 2 1 -0.0434 -0.0004
6 2 2 0.2460 0.0003
6 2 3 0.1760 0.0009
6 2 4 -0.0736 0.0017
6 2 5 -0.1885 0.0009
6 2 6 -0.0445 -0.0019
6 2 7 0.2063 -0.0030
6 2 8 0.1824 -0.0002
6 2 9 -0.1699 0.0029
6 2 10 -0.2987 0.0020
6 2 11 0.0284 -0.0013
6 2 12 0.2294 -0.0015
6 2 13 0.0415 0.0013
6 2 14 -0.0157 0.0010
6 2 15 0.1249 -0.0031
6 2 16 -0.0684 -0.0032
6 3 0 -0.1792 -0.0004
6 3 1 -0.3702 -0.0011
6 3 2 -0.0383 -0.0005
6 3 3 0.2475 -0.0000
6 3 4 0.1079 0.0004
6 3 5 -0.1369 0.0014
6 3 6 -0.1557 0.0013
6 3 7 0.0217 -0.0008
6 3 8 0.2160 -0.0025
6 3 9 0.1712 -0.0012
6 3 10 -0.1501 0.0018
6 3 11 -0.2964 0.0022
6 3 12 -0.0275 -0.0008
6 3 13 0.1805 -0.0020
6 3 14 0.0642 0.0014
6 3 15 0.0407 0.0030
6 3 16 0.1527 -0.0022
6 3 17 -0.0685 -0.0063
6 4 0 0.3937 0.0002
6 4 1 -0.1251 0.0001
6 4 2 -0.3842 -0.0005
6 4 3 -0.0085 -0.0006
6 4 4 0.2886 -0.0003
6 4 5 0.0574 0.0002
6 4 6 -0.2195 0.0009
6 4 7 -0.1534 0.0011
6 4 8 0.0706 0.0001
6 4 9 0.2208 -0.0016
6 4 10 0.1667 -0.0017
6 4 11 -0.1070 0.0006
6 4 12 -0.2682 0.0022
6 4 13 -0.0788 -0.0002
6 4 14 0.1132 -0.0026
6 4 15 0.0618 0.0009
6 4 16 0.0781 0.0049
6 4 17 0.1802 0.0001
6 5 0 0.2789 -0.0011
6 5 1 0.4697 -0.0007
6 5 2 -0.0887 0.0004
6 5 3 -0.4155 0.0002
6 5 4 0.0202 -0.0006
6 5 5 0.3583 -0.0006
6 5 6 0.0422 0.0003
6 5 7 -0.2930 0.0006
6 5 8 -0.1689 0.0005
6 5 9 0.0947 0.0005
6 5 10 0.2057 -0.0004
6 5 11 0.1544 -0.0016
6 5 12 -0.0509 -0.0005
6 5 13 -0.2113 0.0021
6 5 14 -0.1079 0.0005
6 5 15 0.0453 -0.0032
6 5 16 0.0371 -0.0005
6 5 17 0.0854 0.0059
6 5 18 0.1918 0.0031
6 6 0 -0.4826 0.0022
6 6 1 0.1910 -0.0012
6 6 2 0.5252 -0.0016
6 6 3 -0.0631 0.0005
6 6 4 -0.4642 0.0009
6 6 5 0.0269 -0.0007
6 6 6 0.4302 -0.0008
6 6 7 0.0594 0.0006
6 6 8 -0.3355 0.0005
6 6 9 -0.1802 -0.0003
6 6 10 0.1013 0.0005
6 6 11 0.1662 0.0008
6 6 12 0.1213 -0.0013
6 6 13 0.0003 -0.0015
6 6 14 -0.1356 0.0018
6 6 15 -0.1062 0.0015
6 6 16 -0.0040 -0.0034
6 6 17 0.0044 -0.0025
6 6 18 0.0639 0.0054
6 7 0 -0.2933 0.0025
6 7 1 -0.5853 0.0033
6 7 2 0.1078 -0.0007
6 7 3 0.5642 -0.0023
6 7 4 -0.0384 0.0003
6 7 5 -0.5160 0.0013
6 7 6 0.0055 -0.0008
6 7 7 0.4764 -0.0010
6 7 8 0.0891 0.0010
6 7 9 -0.3408 0.0007
6 7 10 -0.1681 -0.0012
6 7 11 0.1060 0.0002
6 7 12 0.1103 0.0019
6 7 13 0.0645 -0.0007
6 7 14 0.0305 -0.0025
6 7 15 -0.0600 0.0013
6 7 16 -0.0792 0.0029
6 7 17 -0.0235 -0.0027
6 7 18 -0.0182 -0.0044
6 8 0 0.5503 -0.0040
6 8 1 -0.1700 0.0014
6 8 2 -0.6244 0.0039
6 8 3 0.0437 0.0000
6 8 4 0.5877 -0.0025
6 8 5 -0.0081 0.0001
6 8 6 -0.5505 0.0015
6 8 7 -0.0345 -0.0010
6 8 8 0.4797 -0.0013
6 8 9 0.1065 0.0014
6 8 10 -0.3184 0.0009
6 8 11 -0.1258 -0.0020
6 8 12 0.1229 -0.0002
6 8 13 0.0536 0.0030
6 8 14 -0.0066 -0.0000
6 8 15 0.0334 -0.0037
6 8 16 -0.0036 0.0003
6 8 17 -0.0435 0.0041
6 8 18 -0.0155 -0.0011
6 8 19 -0.0178 -0.0056
6 9 0 0.2112 -0.0012
6 9 1 0.5891 -0.0044
6 9 2 -0.0671 -0.0001
6 9 3 -0.6111 0.0037
6 9 4 0.0057 0.0007
6 9 5 0.5953 -0.0023
6 9 6 0.0289 0.0001
6 9 7 -0.5501 0.0016
6 9 8 -0.0743 -0.0011
6 9 9 0.4381 -0.0015
6 9 10 0.0925 0.0018
6 9 11 -0.2853 0.0010
6 9 12 -0.0595 -0.0028
6 9 13 0.1564 -0.0007
6 9 14 0.0106 0.0042
6 9 15 -0.0746 0.0011
6 9 16 0.0159 -0.0048
6 9 17 0.0238 -0.0013
6 9 18 -0.0182 0.0048
6 9 19 0.0054 0.0011
6 10 0 -0.4625 0.0040
6 10 1 0.0640 0.0007
6 10 2 0.5299 -0.0039
6 10 3 -0.0175 -0.0014
6 10 4 -0.5694 0.0030
6 10 5 -0.0102 0.0011
6 10 6 0.5846 -0.0019
6 10 7 0.0694 0.0001
6 10 8 -0.5054 0.0017
6 10 9 -0.0939 -0.0012
6 10 10 0.3629 -0.0016
6 10 11 0.0410 0.0022
6 10 12 -0.2577 0.0012
6 10 13 0.0160 -0.0038
6 10 14 0.2004 -0.0014
6 10 15 -0.0126 0.0053
6 10 16 -0.1234 0.0027
6 10 17 -0.0064 -0.0054
6 10 18 0.0255 -0.0035
6 10 19 -0.0154 0.0045
6 11 0 0.0097 -0.0023
6 11 1 -0.3680 0.0031
6 11 2 -0.0190 0.0024
6 11 3 0.4153 -0.0027
6 11 4 -0.0289 -0.0022
6 11 5 -0.5249 0.0020
6 11 6 -0.0175 0.0011
6 11 7 0.5499 -0.0017
6 11 8 0.1069 0.0002
6 11 9 -0.4163 0.0019
6 11 10 -0.0792 -0.0012
6 11 11 0.2725 -0.0016
6 11 12 -0.0419 0.0026
6 11 13 -0.2445 0.0013
6 11 14 0.0858 -0.0049
6 11 15 0.2428 -0.0026
6 11 16 -0.0198 0.0062
6 11 17 -0.1455 0.0048
6 11 18 -0.0177 -0.0050
6 11 19 0.0153 -0.0056
6 12 0 0.2316 -0.0023
6 12 1 0.1553 -0.0037
6 12 2 -0.1826 0.0016
6 12 3 -0.0055 0.0032
6 12 4 0.3021 -0.0013
6 12 5 -0.0798 -0.0023
6 12 6 -0.4918 0.0012
6 12 7 -0.0330 0.0009
6 12 8 0.4832 -0.0017
6 12 9 0.1316 0.0001
6 12 10 -0.2920 0.0020
6 12 11 -0.0248 -0.0010
6 12 12 0.1860 -0.0014
6 12 13 -0.1415 0.0032
6 12 14 -0.2466 0.0016
6 12 15 0.1392 -0.0060
6 12 16 0.2721 -0.0042
6 12 17 -0.0201 0.0063
6 12 18 -0.1442 0.0071
6 12 19 -0.0103 -0.0035
6 13 0 -0.3264 0.0042
6 13 1 0.0248 -0.0004
6 13 2 0.1882 -0.0042
6 13 3 0.0159 -0.0001
6 13 4 0.0908 0.0032
6 13 5 0.2355 -0.0002
6 13 6 -0.1300 -0.0019
6 13 7 -0.4654 0.0010
6 13 8 -0.0667 0.0007
6 13 9 0.3777 -0.0020
6 13 10 0.1320 -0.0003
6 13 11 -0.1498 0.0019
6 13 12 0.0653 -0.0008
6 13 13 0.1197 -0.0011
6 13 14 -0.2395 0.0039
6 13 15 -0.2593 0.0023
6 13 16 0.1715 -0.0066
6 13 17 0.2823 -0.0063
6 13 18 -0.0218 0.0054
6 13 19 -0.1297 0.0089
6 14 0 -0.0470 -0.0010
6 14 1 -0.4362 0.0040
6 14 2 -0.2253 0.0015
6 14 3 0.0994 -0.0037
6 14 4 0.1522 -0.0013
6 14 5 0.2188 0.0026
6 14 6 0.2290 0.0003
6 14 7 -0.1408 -0.0014
6 14 8 -0.4255 0.0013
6 14 9 -0.1142 0.0009
6 14 10 0.2345 -0.0023
6 14 11 0.0978 -0.0010
6 14 12 -0.0130 0.0015
6 14 13 0.1774 -0.0007
6 14 14 0.0838 -0.0008
6 14 15 -0.3174 0.0046
6 14 16 -0.2750 0.0035
6 14 17 0.1820 -0.0065
6 14 18 0.2729 -0.0082
6 14 19 -0.0282 0.0034
6 15 0 0.5481 -0.0011
6 15 1 0.1752 -0.0031
6 15 2 -0.4121 0.0028
6 15 3 -0.4285 0.0027
6 15 4 -0.0670 -0.0026
6 15 5 0.1854 -0.0017
6 15 6 0.3139 0.0018
6 15 7 0.2612 0.0000
6 15 8 -0.0944 -0.0011
6 15 9 -0.3492 0.0020
6 15 10 -0.1569 0.0017
6 15 11 0.0681 -0.0024
6 15 12 0.0256 -0.0019
6 15 13 0.0935 0.0009
6 15 14 0.2898 -0.0007
6 15 15 0.0805 -0.0007
6 15 17 -0.2851 0.0048
6 15 18 0.1724 -0.0055
6 16 0 0.0643 0.0062
6 16 1 0.6012 0.0004
6 16 2 0.3890 -0.0043
6 16 3 -0.2756 0.0012
6 16 4 -0.5204 0.0029
6 16 5 -0.2372 -0.0015
6 16 6 0.1229 -0.0014
6 16 7 0.3295 0.0013
6 16 8 0.2894 -0.0007
6 16 9 -0.0032 -0.0015
6 16 10 -0.2268 0.0026
6 16 11 -0.1711 0.0028
6 16 12 -0.0934 -0.0021
6 16 13 -0.0754 -0.0027
6 16 14 0.1504 0.0000
6 16 16 0.1027 -0.0009
6 17 0 -0.4855 -0.0052
6 17 1 -0.0830 0.0072
6 17 2 0.5424 0.0024
6 17 3 0.5237 -0.0042
6 17 4 -0.0894 -0.0002
6 17 5 -0.4862 0.0023
6 17 6 -0.3420 -0.0010
6 17 7 0.0119 -0.0007
6 17 8 0.2568 0.0012
6 17 9 0.2744 -0.0014
6 17 10 0.0975 -0.0022
6 17 11 -0.0716 0.0027
6 17 12 -0.1415 0.0040
6 17 13 -0.2168 -0.0012
6 17 14 -0.1823 -0.0032
6 17 15 0.1516 -0.0009
6 18 0 -0.2216 -0.0126
6 18 1 -0.4979 -0.0070
6 18 2 -0.2042 0.0069
6 18 3 0.4088 0.0041
6 18 4 0.5469 -0.0030
6 18 5 0.0736 -0.0008
6 18 6 -0.3603 0.0013
6 18 8 -0.0875 -0.0001
6 18 9 0.1258 0.0016
6 18 10 0.2010 -0.0018
6 18 11 0.1681 -0.0032
6 18 12 0.0831 0.0023
6 18 13 -0.0719 0.0049
6 18 14 -0.2769 0.0001
6 19 0 0.1694 0.0097
6 19 1 -0.1673 -0.0118
6 19 2 -0.4487 -0.0086
6 19 3 -0.2644 0.0052
6 19 4 0.2565 0.0046
6 19 5 0.4714 -0.0015
6 19 6 0.1627 -0.0004
6 19 8 -0.2625 -0.0014
6 19 9 -0.1314 0.0000
6 19 10 -0.0121 0.0021
6 19 11 0.0854 -0.0017
6 19 12 0.1842 -0.0039
6 19 13 0.1984 0.0014
6 20 5 0.1341 0.0037
6 20 6 0.3423 -0.0004
6 20 7 0.1660 0.0007
6 20 8 -0.0772 0.0008
6 20 9 -0.1329 -0.0018
6 20 11 -0.1101 0.0022
6 20 12 -0.0345 -0.0012
6 20 13 0.1485 -0.0042
7 -12 0 0.1675 0.0041
7 -12 1 0.3560 0.0047
7 -12 2 0.0088 -0.0022
7 -11 0 -0.3120 -0.0028
7 -11 1 0.1014 0.0037
7 -11 2 0.2955 0.0045
7 -11 3 0.0648 -0.0013
7 -11 4 -0.1372 -0.0030
7 -11 5 -0.1394 -0.0001
7 -11 6 -0.0580 -0.0002
7 -11 7 0.0701 -0.0012
7 -10 0 -0.1366 -0.0036
7 -10 1 -0.2461 -0.0032
7 -10 2 0.0441 0.0028
7 -10 3 0.2080 0.0037
7 -10 4 0.0970 -0.0005
7 -10 5 -0.0450 -0.0012
7 -10 6 -0.1302 0.0002
7 -10 7 -0.1160 -0.0018
7 -10 8 0.0497 -0.0019
7 -9 0 0.1225 0.0016
7 -9 1 -0.0958 -0.0029
7 -9 2 -0.1634 -0.0031
7 -9 3 0.0028 0.0015
7 -9 4 0.1132 0.0024
7 -9 5 0.1069 -0.0000
7 -9 6 0.0316 0.0006
7 -9 8 -0.1517 -0.0029
7 -9 9 0.0450 -0.0021
7 -9 10 0.1774 0.0035
7 -8 0 0.0315 0.0013
7 -8 1 0.0412 0.0017
7 -8 2 -0.0611 -0.0017
7 -8 3 -0.0772 -0.0024
7 -8 4 -0.0215 0.0005
7 -8 5 0.0297 0.0008
7 -8 6 0.1042 0.0001
7 -8 7 0.0813 0.0020
7 -8 8 -0.1101 0.0008
7 -8 9 -0.1678 -0.0038
7 -8 10 0.0624 -0.0016
7 -7 0 0.0478 -0.0008
7 -7 1 0.0124 0.0004
7 -7 2 -0.0307 0.0014
7 -7 3 -0.0326 -0.0005
7 -7 5 -0.0329 -0.0002
7 -7 6 -0.0295 -0.0007
7 -7 7 0.1020 0.0001
7 -7 8 0.1030 0.0029
7 -7 9 -0.1242 0.0005
7 -7 10 -0.1726 -0.0048
7 -7 11 0.0998 -0.0006
7 -6 0 0.0963 0.0019
7 -6 1 0.1008 -0.0004
7 -6 2 -0.0118 -0.0006
7 -6 3 -0.0915 0.0005
7 -6 4 -0.0101 0.0002
7 -6 5 0.0590 0.0002
7 -6 6 -0.0396 -0.0003
7 -6 7 -0.0604 -0.0017
7 -6 8 0.1112 0.0001
7 -6 9 0.1038 0.0036
7 -6 10 -0.1594 -0.0003
7 -6 11 -0.1744 -0.0062
7 -6 12 0.1487 0.0003
7 -5 0 -0.0575 0.0002
7 -5 1 0.1123 0.0026
7 -5 2 0.1381 0.0005
7 -5 3 -0.0393 -0.0011
7 -5 4 -0.1394 -0.0007
7 -5 5 0.0078 0.0003
7 -5 6 0.0953 0.0013
7 -5 7 -0.0497 -0.0000
7 -5 8 -0.0673 -0.0024
7 -5 9 0.1361 0.0003
7 -5 10 0.0934 0.0043
7 -5 11 -0.2094 -0.0011
7 -5 12 -0.1775 -0.0082
7 -5 13 0.1984 0.0003
7 -4 0 -0.1466 -0.0042
7 -4 1 -0.0651 -0.0008
7 -4 2 0.1411 0.0027
7 -4 3 0.1683 0.0017
7 -4 4 -0.0649 -0.0009
7 -4 5 -0.1724 -0.0018
7 -4 6 0.0242 -0.0002
7 -4 7 0.1110 0.0019
7 -4 8 -0.0678 0.0003
7 -4 9 -0.0595 -0.0027
7 -4 10 0.1732 0.0007
7 -4 11 0.0797 0.0054
7 -4 12 -0.2638 -0.0013
7 -4 13 -0.1806 -0.0102
7 -3 0 -0.0828 0.0001
7 -3 1 -0.1777 -0.0042
7 -3 2 -0.0752 -0.0021
7 -3 3 0.1704 0.0022
7 -3 4 0.1929 0.0028
7 -3 5 -0.0851 -0.0000
7 -3 6 -0.1901 -0.0024
7 -3 7 0.0422 -0.0011
7 -3 8 0.1128 0.0019
7 -3 9 -0.0927 0.0005
7 -3 10 -0.0457 -0.0029
7 -3 11 0.2141 0.0008
7 -3 12 0.0654 0.0065
7 -3 13 -0.3138 -0.0005
7 -3 14 -0.1799 -0.0114
7 -2 0 0.0673 0.0044
7 -2 1 -0.0982 0.0012
7 -2 2 -0.2140 -0.0036
7 -2 3 -0.0937 -0.0032
7 -2 4 0.1884 0.0010
7 -2 5 0.2081 0.0034
7 -2 6 -0.1004 0.0014
7 -2 7 -0.1957 -0.0023
7 -2 8 0.0623 -0.0019
7 -2 9 0.1091 0.0016
7 -2 10 -0.1181 0.0007
7 -2 11 -0.0309 -0.0032
7 -2 12 0.2504 0.0003
7 -2 13 0.0496 0.0073
7 -2 14 -0.3552 0.0016
7 -1 0 0.2240 0.0003
7 -1 1 0.1191 0.0039
7 -1 2 -0.0859 0.0024
7 -1 3 -0.2333 -0.0023
7 -1 4 -0.1123 -0.0039
7 -1 5 0.1915 -0.0007
7 -1 6 0.2108 0.0032
7 -1 7 -0.1141 0.0027
7 -1 8 -0.1958 -0.0015
7 -1 9 0.0812 -0.0025
7 -1 10 0.1059 0.0011
7 -1 11 -0.1365 0.0010
7 -1 12 -0.0152 -0.0034
7 -1 13 0.2777 -0.0011
7 -1 14 0.0307 0.0069
7 -1 15 -0.3881 0.0042
7 0 0 0.0814 -0.0026
7 0 1 0.2338 -0.0006
7 0 2 0.1557 0.0029
7 0 3 -0.0569 0.0032
7 0 4 -0.2243 -0.0006
7 0 5 -0.1182 -0.0039
7 0 6 0.1856 -0.0024
7 0 7 0.2029 0.0022
7 0 8 -0.1276 0.0036
7 0 9 -0.1972 -0.0004
7 0 10 0.0924 -0.0026
7 0 11 0.1039 0.0007
7 0 12 -0.1431 0.0017
7 0 13 0.0034 -0.0031
7 0 14 0.2966 -0.0030
7 0 15 0.0109 0.0050
7 1 0 -0.2584 -0.0009
7 1 1 0.0175 -0.0022
7 1 2 0.2072 -0.0013
7 1 3 0.1545 0.0017
7 1 4 -0.0346 0.0033
7 1 5 -0.1926 0.0011
7 1 6 -0.1042 -0.0030
7 1 7 0.1797 -0.0036
7 1 8 0.1913 0.0008
7 1 9 -0.1382 0.0038
7 1 10 -0.2029 0.0007
7 1 11 0.0901 -0.0026
7 1 12 0.0996 0.0002
7 1 13 -0.1391 0.0026
7 2 0 -0.1965 0.0009
7 2 1 -0.2713 -0.0004
7 2 2 -0.0131 -0.0018
7 2 3 0.1723 -0.0017
7 2 4 0.1151 0.0004
7 2 5 -0.0385 0.0029
7 2 6 -0.1547 0.0024
7 2 7 -0.0738 -0.0016
7 2 8 0.1794 -0.0040
7 2 9 0.1837 -0.0007
7 2 10 -0.1400 0.0034
7 2 11 -0.2106 0.0015
7 2 12 0.0732 -0.0026
7 2 13 0.0888 -0.0005
7 3 0 0.2433 0.0009
7 3 1 -0.1377 0.0011
7 3 2 -0.2590 0.0001
7 3 3 0.0009 -0.0012
7 3 4 0.1586 -0.0017
7 3 5 0.0559 -0.0005
7 3 6 -0.0733 0.0018
7 3 7 -0.1269 0.0028
7 3 8 -0.0388 -0.0000
7 3 9 0.1824 -0.0035
7 3 10 0.1833 -0.0019
7 3 11 -0.1276 0.0026
7 3 12 -0.2136 0.0020
7 3 13 0.0466 -0.0025
7 3 14 0.0709 -0.0015
7 3 15 -0.1225 0.0041
7 3 16 0.0577 0.0030
7 3 17 0.3267 -0.0049
7 4 0 0.2566 -0.0011
7 4 1 0.3013 0.0002
7 4 2 -0.1102 0.0012
7 4 3 -0.2506 0.0005
7 4 4 0.0472 -0.0007
7 4 5 0.1809 -0.0012
7 4 6 0.0017 -0.0009
7 4 7 -0.1276 0.0006
7 4 8 -0.1158 0.0024
7 4 9 -0.0114 0.0012
7 4 10 0.1807 -0.0024
7 4 11 0.1866 -0.0024
7 4 12 -0.1007 0.0017
7 4 13 -0.2058 0.0024
7 4 14 0.0194 -0.0023
7 4 15 0.0508 -0.0029
7 4 16 -0.1189 0.0036
7 4 17 0.0542 0.0056
7 5 0 -0.3039 0.0006
7 5 1 0.2119 -0.0015
7 5 2 0.3427 -0.0005
7 5 3 -0.1137 0.0010
7 5 4 -0.2655 0.0006
7 5 5 0.1010 -0.0005
7 5 6 0.2335 -0.0006
7 5 7 -0.0304 -0.0006
7 5 8 -0.1816 -0.0003
7 5 9 -0.1160 0.0013
7 5 10 0.0031 0.0018
7 5 11 0.1667 -0.0010
7 5 12 0.1855 -0.0025
7 5 13 -0.0657 0.0008
7 5 14 -0.1863 0.0027
7 5 15 -0.0003 -0.0017
7 5 16 0.0367 -0.0043
7 5 17 -0.1154 0.0019
7 6 0 -0.3196 0.0028
7 6 1 -0.4266 0.0017
7 6 2 0.1742 -0.0014
7 6 3 0.3793 -0.0011
7 6 4 -0.1338 0.0009
7 6 5 -0.3054 0.0004
7 6 6 0.1400 -0.0007
7 6 7 0.2957 -0.0000
7 6 8 -0.0383 0.0003
7 6 9 -0.2189 -0.0008
7 6 10 -0.1151 -0.0000
7 6 11 0.0078 0.0018
7 6 12 0.1388 0.0003
7 6 13 0.1734 -0.0024
7 6 14 -0.0325 -0.0002
7 6 15 -0.1608 0.0031
7 6 16 -0.0101 -0.0004
7 6 17 0.0353 -0.0051
7 7 0 0.4436 -0.0029
7 7 1 -0.2713 0.0024
7 7 2 -0.5131 0.0027
7 7 3 0.1459 -0.0008
7 7 4 0.4144 -0.0012
7 7 5 -0.1537 0.0008
7 7 6 -0.3559 0.0002
7 7 7 0.1542 -0.0014
7 7 8 0.3439 0.0002
7 7 9 -0.0334 0.0014
7 7 10 -0.2331 -0.0007
7 7 11 -0.1022 -0.0013
7 7 12 0.0115 0.0015
7 7 13 0.1026 0.0014
7 7 14 0.1498 -0.0021
7 7 15 -0.0092 -0.0013
7 7 16 -0.1386 0.0031
7 7 17 -0.0146 0.0014
7 8 0 0.3827 -0.0035
7 8 1 0.5839 -0.0043
7 8 2 -0.2033 0.0012
7 8 3 -0.5570 0.0031
7 8 4 0.1276 -0.0002
7 8 5 0.4431 -0.0010
7 8 6 -0.1622 0.0011
7 8 7 -0.3961 0.0001
7 8 8 0.1484 -0.0022
7 8 9 0.3627 -0.0001
7 8 10 -0.0316 0.0024
7 8 11 -0.2286 -0.0003
7 8 12 -0.0739 -0.0024
7 8 13 0.0208 0.0011
7 8 14 0.0678 0.0026
7 8 15 0.1212 -0.0018
7 8 16 0.0025 -0.0028
7 8 17 -0.1270 0.0026
7 8 18 -0.0230 0.0034
7 9 0 -0.5241 0.0048
7 9 1 0.2902 -0.0017
7 9 2 0.6412 -0.0049
7 9 3 -0.1403 -0.0002
7 9 4 -0.5595 0.0029
7 9 5 0.1190 0.0002
7 9 6 0.4576 -0.0007
7 9 7 -0.1574 0.0016
7 9 8 -0.4087 0.0003
7 9 9 0.1362 -0.0029
7 9 10 0.3490 -0.0006
7 9 11 -0.0448 0.0031
7 9 12 -0.2153 0.0001
7 9 13 -0.0357 -0.0032
7 9 14 0.0367 0.0007
7 9 15 0.0418 0.0039
7 9 16 0.0975 -0.0011
7 9 17 0.0083 -0.0044
7 9 18 -0.1271 0.0012
7 10 0 -0.3188 0.0011
7 10 1 -0.5928 0.0055
7 10 2 0.1791 0.0005
7 10 3 0.6124 -0.0046
7 10 4 -0.1051 -0.0015
7 10 5 -0.5308 0.0022
7 10 6 0.1180 0.0002
7 10 7 0.4509 -0.0006
7 10 8 -0.1436 0.0021
7 10 9 -0.3854 0.0008
7 10 10 0.1317 -0.0033
7 10 11 0.3102 -0.0011
7 10 12 -0.0756 0.0035
7 10 13 -0.2018 0.0004
7 10 14 0.0032 -0.0042
7 10 15 0.0534 0.0002
7 10 16 0.0261 0.0054
7 10 17 0.0860 0.0002
7 10 18 0.0175 -0.0057
7 11 0 0.4471 -0.0048
7 11 1 -0.1555 -0.0013
7 11 2 -0.5358 0.0051
7 11 3 0.1019 0.0023
7 11 4 0.5227 -0.0037
7 11 5 -0.1079 -0.0022
7 11 6 -0.4862 0.0015
7 11 7 0.1187 -0.0001
7 11 8 0.4189 -0.0008
7 11 9 -0.1278 0.0025
7 11 10 -0.3279 0.0015
7 11 11 0.1440 -0.0033
7 11 12 0.2587 -0.0014
7 11 13 -0.1183 0.0039
7 11 14 -0.1914 0.0005
7 11 15 0.0343 -0.0055
7 11 16 0.0626 -0.0007
7 11 17 0.0160 0.0067
7 11 18 0.0876 0.0022
7 12 0 0.0260 0.0029
7 12 1 0.3870 -0.0040
7 12 2 -0.0157 -0.0032
7 12 3 -0.3814 0.0039
7 12 4 0.0933 0.0035
7 12 5 0.4148 -0.0024
7 12 6 -0.1393 -0.0021
7 12 7 -0.4387 0.0011
7 12 8 0.1126 -0.0006
7 12 9 0.3595 -0.0014
7 12 10 -0.1171 0.0024
7 12 11 -0.2455 0.0020
7 12 12 0.1741 -0.0030
7 12 13 0.2063 -0.0013
7 12 14 -0.1625 0.0045
7 12 15 -0.1822 0.0007
7 12 16 0.0541 -0.0068
7 12 17 0.0589 -0.0023
7 12 18 0.0043 0.0075
7 13 0 -0.2893 0.0019
7 13 1 -0.1806 0.0044
7 13 2 0.1974 -0.0024
7 13 3 0.0364 -0.0043
7 13 4 -0.1936 0.0024
7 13 5 0.1531 0.0036
7 13 6 0.3298 -0.0015
7 13 7 -0.1737 -0.0016
7 13 8 -0.3916 0.0014
7 13 9 0.0933 -0.0008
7 13 10 0.2733 -0.0023
7 13 11 -0.1171 0.0018
7 13 12 -0.1516 0.0022
7 13 13 0.2167 -0.0027
7 13 14 0.1615 -0.0010
7 13 15 -0.1980 0.0054
7 13 16 -0.1703 0.0014
7 13 17 0.0635 -0.0079
7 13 18 0.0422 -0.0044
7 14 0 0.3777 -0.0047
7 14 1 -0.1245 -0.0002
7 14 2 -0.3017 0.0047
7 14 3 -0.0529 -0.0008
7 14 4 -0.0206 -0.0043
7 14 5 -0.0434 0.0011
7 14 6 0.2466 0.0031
7 14 7 0.2888 -0.0012
7 14 8 -0.1819 -0.0010
7 14 9 -0.3373 0.0022
7 14 10 0.0612 -0.0005
7 14 11 0.1649 -0.0030
7 14 12 -0.1313 0.0009
7 14 13 -0.0615 0.0019
7 14 14 0.2619 -0.0027
7 14 15 0.1284 -0.0008
7 14 16 -0.2167 0.0064
7 14 17 -0.1521 0.0027
7 14 18 0.0654 -0.0083
7 15 0 0.2069 0.0044
7 15 1 0.5536 -0.0043
7 15 2 0.1295 -0.0022
7 15 3 -0.2902 0.0040
7 15 4 -0.2735 0.0005
7 15 5 -0.1574 -0.0035
7 15 6 0.0211 0.0006
7 15 7 0.3213 0.0022
7 15 8 0.2844 -0.0017
7 15 9 -0.1463 -0.0007
7 15 10 -0.2635 0.0032
7 15 11 0.0258 0.0004
7 15 12 0.0454 -0.0033
7 15 13 -0.1599 -0.0000
7 15 14 0.0103 0.0013
7 15 15 0.2976 -0.0030
7 16 0 -0.6015 0.0024
7 16 1 0.0198 0.0065
7 16 2 0.6051 -0.0027
7 16 3 0.3830 -0.0033
7 16 4 -0.1571 0.0027
7 16 5 -0.3908 0.0008
7 16 6 -0.3090 -0.0025
7 16 7 -0.0057 0.0008
7 16 8 0.3330 0.0015
7 16 9 0.2881 -0.0027
7 16 10 -0.0711 -0.0010
7 16 11 -0.1637 0.0041
7 16 12 0.0016 0.0016
7 16 13 -0.0670 -0.0030
7 16 14 -0.1969 -0.0007
7 17 0 -0.2387 -0.0127
7 17 1 -0.6861 0.0003
7 17 2 -0.2000 0.0076
7 17 3 0.5210 -0.0006
7 17 4 0.5507 -0.0033
7 17 5 0.0374 0.0014
7 17 6 -0.3777 0.0004
7 17 7 -0.4066 -0.0017
7 17 8 -0.0892 0.0015
7 17 9 0.2666 0.0012
7 17 10 0.2675 -0.0037
7 17 11 0.0199 -0.0018
7 17 12 -0.0452 0.0045
7 17 13 -0.0004 0.0029
7 17 14 -0.1517 -0.0022
7 18 0 0.4676 0.0018
7 18 1 -0.1053 -0.0134
7 18 2 -0.6595 -0.0023
7 18 3 -0.3759 0.0070
7 18 4 0.3424 0.0012
7 18 5 0.5860 -0.0022
7 18 7 -0.2598 -0.0003
7 18 8 -0.4086 -0.0013
7 18 9 -0.1755 0.0023
7 18 10 0.1419 0.0015
7 18 11 0.2057 -0.0044
7 18 12 0.0952 -0.0029
7 18 13 0.0704 0.0042
7 18 14 0.0202 0.0039
7 19 8 -0.0981 -0.0009
7 19 9 -0.3167 -0.0014
7 19 10 -0.2185 0.0028
7 19 11 0.0021 0.0019
7 19 12 0.1098 -0.0046
7 19 13 0.1322 -0.0040
7 19 14 0.1561 0.0033
7 20 9 0.0420 -0.0010
7 20 10 -0.1701 -0.0015
7 20 11 -0.2005 0.0029
7 20 12 -0.1080 0.0024
7 20 13 0.0074 -0.0042
8 -10 0 0.0843 0.0010
8 -10 1 -0.1728 -0.0020
8 -10 2 -0.1292 -0.0024
8 -10 3 0.0906 0.0006
8 -10 4 0.1281 0.0021
8 -9 0 0.1011 0.0004
8 -9 1 0.0456 0.0013
8 -9 2 -0.1211 -0.0008
8 -9 3 -0.0897 -0.0020
8 -9 4 0.0345 -0.0011
8 -9 5 0.0766 -0.0000
8 -9 6 0.0576 0.0024
8 -9 7 -0.0160 0.0037
8 -9 8 -0.0919 -0.0010
8 -8 0 0.0047 -0.0013
8 -8 1 0.0712 -0.0001
8 -8 2 0.0008 0.0016
8 -8 3 -0.0730 0.0006
8 -8 4 -0.0399 -0.0010
8 -8 5 -0.0070 -0.0024
8 -8 6 0.0299 -0.0023
8 -8 7 0.0842 0.0023
8 -8 8 0.0076 0.0057
8 -8 9 -0.1280 -0.0003
8 -8 10 -0.0439 -0.0066
8 -7 0 0.0237 0.0016
8 -7 1 0.0627 -0.0015
8 -7 2 0.0438 -0.0009
8 -7 3 -0.0441 0.0014
8 -7 4 -0.0342 0.0020
8 -7 5 0.0071 0.0006
8 -7 6 -0.0344 -0.0030
8 -7 7 0.0011 -0.0044
8 -7 8 0.1113 0.0017
8 -7 9 0.0154 0.0069
8 -7 10 -0.1773 0.0001
8 -6 0 -0.0442 0.0019
8 -6 1 0.0281 0.0019
8 -6 2 0.1039 -0.0015
8 -6 3 0.0176 -0.0018
8 -6 4 -0.0840 0.0007
8 -6 5 -0.0069 0.0029
8 -6 6 0.0397 0.0023
8 -6 7 -0.0537 -0.0028
8 -6 8 -0.0050 -0.0057
8 -6 9 0.1469 0.0011
8 -6 10 0.0131 0.0074
8 -6 11 -0.2374 -0.0001
8 -5 0 -0.0546 -0.0028
8 -5 1 -0.0814 0.0016
8 -5 2 0.0377 0.0022
8 -5 3 0.1328 -0.0011
8 -5 4 -0.0061 -0.0025
8 -5 5 -0.1139 -0.0005
8 -5 6 0.0104 0.0031
8 -5 7 0.0512 0.0037
8 -5 8 -0.0735 -0.0021
8 -5 9 0.0085 -0.0064
8 -5 10 0.1943 0.0006
8 -5 11 0.0088 0.0076
8 -5 12 -0.2996 -0.0005
8 -4 0 0.0021 -0.0019
8 -4 1 -0.0517 -0.0028
8 -4 2 -0.0981 0.0011
8 -4 3 0.0549 0.0023
8 -4 4 0.1540 -0.0003
8 -4 5 -0.0248 -0.0026
8 -4 6 -0.1298 -0.0017
8 -4 7 0.0226 0.0025
8 -4 8 0.0419 0.0046
8 -4 9 -0.0999 -0.0012
8 -4 10 0.0330 -0.0065
8 -4 11 0.2501 0.0005
8 -4 12 0.0080 0.0078
8 -3 0 -0.0352 0.0031
8 -3 1 0.0029 -0.0010
8 -3 2 -0.0658 -0.0026
8 -3 3 -0.1092 0.0003
8 -3 4 0.0747 0.0021
8 -3 5 0.1691 0.0007
8 -3 7 -0.1305 -0.0027
8 -3 8 0.0351 0.0014
8 -3 9 0.0179 0.0048
8 -3 10 -0.1345 -0.0004
8 -3 11 0.0592 -0.0063
8 -3 12 0.3061 0.0002
8 -3 13 0.0117 0.0082
8 -2 0 0.0634 0.0012
8 -2 1 -0.0146 0.0028
8 -2 2 0.0033 -0.0000
8 -2 3 -0.0894 -0.0020
8 -2 4 -0.1226 -0.0007
8 -2 5 0.0899 0.0012
8 -2 6 0.1770 0.0015
8 -2 7 -0.0465 -0.0007
8 -2 8 -0.1185 -0.0030
8 -2 9 0.0518 0.0001
8 -2 10 -0.0116 0.0046
8 -2 11 -0.1736 0.0004
8 -2 12 0.0805 -0.0061
8 -2 13 0.3538 -0.0004
8 -1 0 0.1574 -0.0023
8 -1 1 0.0826 0.0003
8 -1 2 0.0228 0.0023
8 -1 3 0.0169 0.0010
8 -1 4 -0.1082 -0.0009
8 -1 5 -0.1367 -0.0015
8 -1 6 0.0971 -0.0002
8 -1 7 0.1760 0.0019
8 -1 8 -0.0548 0.0007
8 -1 9 -0.0997 -0.0028
8 -1 10 0.0727 -0.0011
8 -1 11 -0.0384 0.0040
8 0 0 -0.0841 -0.0008
8 0 1 0.0979 -0.0021
8 0 2 0.0753 -0.0007
8 0 3 0.0548 0.0013
8 0 4 0.0416 0.0018
8 0 5 -0.1122 0.0005
8 0 6 -0.1450 -0.0018
8 0 7 0.0983 -0.0017
8 0 8 0.1672 0.0016
8 0 9 -0.0652 0.0020
8 0 10 -0.0812 -0.0021
8 0 11 0.0947 -0.0020
8 0 12 -0.0577 0.0034
8 1 0 -0.1965 0.0011
8 1 1 -0.1052 -0.0003
8 1 2 0.0406 -0.0016
8 1 3 0.0432 -0.0014
8 1 4 0.0629 0.0001
8 1 5 0.0642 0.0021
8 1 6 -0.1011 0.0020
8 1 7 -0.1419 -0.0014
8 1 8 0.0988 -0.0030
8 1 9 0.1549 0.0008
8 1 10 -0.0778 0.0029
8 1 11 -0.0684 -0.0013
8 1 12 0.1135 -0.0028
8 1 13 -0.0682 0.0026
8 1 14 -0.2615 0.0036
8 1 15 0.1045 -0.0036
8 2 0 0.0826 0.0010
8 2 1 -0.1198 0.0012
8 2 2 -0.0888 0.0003
8 2 3 0.0128 -0.0010
8 2 4 0.0048 -0.0018
8 2 5 0.0423 -0.0011
8 2 6 0.0707 0.0018
8 2 7 -0.0829 0.0032
8 2 8 -0.1275 -0.0005
8 2 9 0.1026 -0.0037
8 2 10 0.1444 -0.0003
8 2 11 -0.0900 0.0032
8 2 12 -0.0631 -0.0004
8 2 13 0.1262 -0.0034
8 2 14 -0.0703 0.0016
8 2 15 -0.2722 0.0048
8 3 0 0.1544 -0.0005
8 3 1 0.1158 0.0008
8 3 2 -0.0683 0.0012
8 3 3 -0.0536 0.0006
8 3 4 0.0259 -0.0002
8 3 5 -0.0176 -0.0017
8 3 6 0.0026 -0.0020
8 3 7 0.0552 0.0010
8 3 8 -0.0675 0.0037
8 3 9 -0.1072 0.0006
8 3 10 0.1101 -0.0037
8 3 11 0.1391 -0.0011
8 3 12 -0.0985 0.0032
8 3 13 -0.0645 0.0003
8 3 14 0.1324 -0.0039
8 3 15 -0.0642 0.0001
8 3 16 -0.2741 0.0055
8 4 0 -0.1454 -0.0010
8 4 1 0.1066 -0.0011
8 4 2 0.1211 0.0004
8 4 3 -0.0592 0.0011
8 4 4 -0.0254 0.0007
8 4 5 0.0723 0.0003
8 4 6 -0.0104 -0.0010
8 4 7 -0.0400 -0.0023
8 4 8 0.0219 -0.0001
8 4 9 -0.0610 0.0034
8 4 10 -0.0878 0.0015
8 4 11 0.1182 -0.0030
8 4 12 0.1392 -0.0017
8 4 13 -0.1018 0.0029
8 4 14 -0.0708 0.0010
8 4 15 0.1331 -0.0040
8 4 16 -0.0492 -0.0016
8 5 0 -0.1639 0.0017
8 5 1 -0.2196 -0.0004
8 5 2 0.0857 -0.0014
8 5 3 0.1190 0.0001
8 5 4 -0.0895 0.0009
8 5 5 -0.0230 0.0004
8 5 6 0.1323 0.0004
8 5 7 0.0253 -0.0001
8 5 8 -0.0717 -0.0019
8 5 9 -0.0184 -0.0010
8 5 10 -0.0627 0.0024
8 5 11 -0.0737 0.0020
8 5 12 0.1233 -0.0021
8 5 13 0.1423 -0.0020
8 5 14 -0.1005 0.0024
8 5 15 -0.0814 0.0018
8 5 16 0.1288 -0.0036
8 6 0 0.2924 -0.0002
8 6 1 -0.1686 0.0022
8 6 2 -0.2765 0.0004
8 6 3 0.0926 -0.0013
8 6 4 0.1251 -0.0000
8 6 5 -0.1426 0.0008
8 6 6 -0.0493 -0.0002
8 6 7 0.1864 -0.0001
8 6 8 0.0768 0.0006
8 6 9 -0.0878 -0.0008
8 6 10 -0.0546 -0.0014
8 6 11 -0.0676 0.0011
8 6 12 -0.0650 0.0021
8 6 13 0.1240 -0.0012
8 6 14 0.1464 -0.0022
8 6 15 -0.0966 0.0017
8 6 16 -0.0969 0.0026
8 7 0 0.3117 -0.0038
8 7 1 0.4149 -0.0016
8 7 2 -0.1691 0.0020
8 7 3 -0.3183 0.0010
8 7 4 0.1181 -0.0010
8 7 5 0.1436 0.0002
8 7 6 -0.1987 0.0011
8 7 7 -0.0937 -0.0008
8 7 8 0.2232 -0.0011
8 7 9 0.1275 0.0009
8 7 10 -0.0920 0.0006
8 7 11 -0.0809 -0.0013
8 7 12 -0.0708 -0.0001
8 7 13 -0.0594 0.0019
8 7 14 0.1215 -0.0002
8 7 15 0.1514 -0.0023
8 7 16 -0.0907 0.0007
8 8 0 -0.4262 0.0026
8 8 1 0.3313 -0.0033
8 8 2 0.5061 -0.0030
8 8 3 -0.1637 0.0012
8 8 4 -0.3419 0.0012
8 8 5 0.1513 -0.0008
8 8 6 0.1680 0.0006
8 8 7 -0.2441 0.0018
8 8 8 -0.1391 -0.0010
8 8 9 0.2425 -0.0024
8 8 10 0.1653 0.0005
8 8 11 -0.0915 0.0018
8 8 12 -0.0972 -0.0008
8 8 13 -0.0707 -0.0010
8 8 14 -0.0556 0.0016
8 8 15 0.1184 0.0007
8 8 16 0.1595 -0.0024
8 9 0 -0.4770 0.0041
8 9 1 -0.5583 0.0045
8 9 2 0.3030 -0.0019
8 9 3 0.5461 -0.0037
8 9 4 -0.1570 0.0001
8 9 5 -0.3431 0.0010
8 9 6 0.1846 -0.0008
8 9 7 0.1875 0.0009
8 9 8 -0.2743 0.0028
8 9 9 -0.1710 -0.0006
8 9 10 0.2504 -0.0034
8 9 11 0.1859 -0.0002
8 9 12 -0.0917 0.0025
8 9 13 -0.1061 -0.0003
8 9 14 -0.0696 -0.0017
8 9 15 -0.0548 0.0015
8 9 16 0.1153 0.0019
8 10 0 0.4458 -0.0048
8 10 1 -0.4319 0.0023
8 10 2 -0.6173 0.0057
8 10 3 0.2480 -0.0000
8 10 4 0.5253 -0.0038
8 10 5 -0.1584 -0.0008
8 10 6 -0.3216 0.0005
8 10 7 0.2147 -0.0013
8 10 8 0.1933 0.0008
8 10 9 -0.2916 0.0037
8 10 10 -0.1826 0.0002
8 10 11 0.2539 -0.0040
8 10 12 0.1915 -0.0009
8 10 13 -0.0928 0.0028
8 10 14 -0.1090 -0.0002
8 10 15 -0.0706 -0.0026
8 10 16 -0.0604 0.0014
8 11 0 0.4222 -0.0011
8 11 1 0.5251 -0.0060
8 11 2 -0.3239 0.0001
8 11 3 -0.5792 0.0060
8 11 4 0.1999 0.0017
8 11 5 0.4531 -0.0032
8 11 6 -0.1754 -0.0011
8 11 7 -0.2835 0.0002
8 11 8 0.2395 -0.0020
8 11 9 0.1820 0.0002
8 11 10 -0.2999 0.0043
8 11 11 -0.1745 0.0012
8 11 12 0.2563 -0.0040
8 11 13 0.1866 -0.0012
8 11 14 -0.0914 0.0031
8 11 15 -0.1048 -0.0003
8 11 16 -0.0750 -0.0037
8 12 0 -0.3778 0.0048
8 12 1 0.2649 0.0012
8 12 2 0.4850 -0.0060
8 12 3 -0.2104 -0.0020
8 12 4 -0.4553 0.0054
8 12 5 0.1882 0.0028
8 12 6 0.3556 -0.0024
8 12 7 -0.2069 -0.0009
8 12 8 -0.2385 0.0002
8 12 9 0.2555 -0.0027
8 12 10 0.1548 -0.0008
8 12 11 -0.3019 0.0043
8 12 12 -0.1521 0.0020
8 12 13 0.2562 -0.0037
8 12 14 0.1746 -0.0011
8 12 15 -0.0834 0.0036
8 12 16 -0.0908 -0.0004
8 13 0 -0.0728 -0.0040
8 13 1 -0.3629 0.0041
8 13 2 0.0816 0.0029
8 13 3 0.3272 -0.0053
8 13 4 -0.1488 -0.0033
8 13 5 -0.2890 0.0043
8 13 6 0.2216 0.0030
8 13 7 0.2648 -0.0018
8 13 8 -0.2398 -0.0002
8 13 9 -0.1941 0.0008
8 13 10 0.2578 -0.0030
8 13 11 0.1151 -0.0020
8 13 12 -0.2980 0.0038
8 13 13 -0.1219 0.0023
8 13 14 0.2496 -0.0034
8 13 15 0.1567 -0.0007
8 14 0 0.3368 -0.0010
8 14 1 0.1566 -0.0052
8 14 2 -0.2113 0.0027
8 14 3 -0.0465 0.0038
8 14 4 0.1020 -0.0041
8 14 5 -0.1682 -0.0038
8 14 6 -0.1383 0.0033
8 14 7 0.2829 0.0026
8 14 8 0.2038 -0.0017
8 14 9 -0.2554 0.0005
8 14 10 -0.1516 0.0019
8 14 11 0.2436 -0.0028
8 14 12 0.0668 -0.0029
8 14 13 -0.2876 0.0029
8 14 14 -0.0897 0.0020
8 14 15 0.2329 -0.0035
8 15 0 -0.3483 0.0079
8 15 1 0.2348 0.0015
8 15 2 0.3421 -0.0051
8 15 3 0.0346 0.0012
8 15 4 -0.0655 0.0038
8 15 5 -0.1130 -0.0031
8 15 6 -0.2564 -0.0034
8 15 7 -0.0499 0.0028
8 15 8 0.3365 0.0017
8 15 9 0.1767 -0.0023
8 15 10 -0.2385 0.0009
8 15 11 -0.1067 0.0031
8 15 12 0.2151 -0.0021
8 15 13 0.0154 -0.0032
8 15 14 -0.2703 0.0022
8 16 0 -0.3652 -0.0067
8 16 1 -0.5467 0.0070
8 16 2 0.0221 0.0036
8 16 3 0.4120 -0.0040
8 16 4 0.2921 0.0003
8 16 5 0.0273 0.0030
8 16 6 -0.2463 -0.0025
8 16 7 -0.3664 -0.0026
8 16 8 -0.0395 0.0028
8 16 9 0.3466 0.0008
8 16 10 0.1690 -0.0033
8 16 11 -0.1869 0.0009
8 16 12 -0.0546 0.0041
8 16 13 0.1791 -0.0010
8 16 14 -0.0320 -0.0031
8 17 0 0.5219 -0.0087
8 17 1 -0.2226 -0.0094
8 17 2 -0.6484 0.0047
8 17 3 -0.2304 0.0047
8 17 4 0.3445 -0.0023
8 17 5 0.4741 0.0001
8 17 6 0.1855 0.0021
8 17 7 -0.2629 -0.0025
8 17 8 -0.4404 -0.0017
8 17 9 -0.0879 0.0033
8 17 10 0.2959 0.0003
8 17 11 0.1578 -0.0044
8 17 12 -0.1134 0.0003
8 17 13 0.0038 0.0046
8 17 14 0.1440 0.0000
8 18 1 0.6105 -0.0058
8 18 2 -0.0236 -0.0107
8 18 3 -0.6193 0.0018
8 18 4 -0.4364 0.0043
8 18 5 0.1744 -0.0007
8 18 6 0.5263 0.0007
8 18 7 0.3368 0.0014
8 18 8 -0.1761 -0.0028
8 18 9 -0.4374 -0.0011
8 18 10 -0.1538 0.0040
8 18 11 0.1938 0.0002
8 18 12 0.1263 -0.0053
8 18 13 -0.0393 -0.0007
8 18 14 0.0592 0.0046
8 19 7 0.4468 0.0015
8 19 8 0.4178 0.0011
8 19 9 -0.0364 -0.0030
8 19 10 -0.3517 -0.0007
8 19 11 -0.1959 0.0045
8 19 12 0.0712 0.0005
8 19 13 0.0734 -0.0056
8 19 14 0.0159 -0.0017
8 19 15 0.0982 0.0040
9 -8 0 0.0163 0.0019
9 -8 1 0.0524 -0.0028
9 -8 2 0.0287 -0.0016
9 -8 3 -0.0504 0.0025
9 -8 4 -0.0315 0.0034
9 -7 0 -0.0164 0.0040
9 -7 1 0.0303 0.0016
9 -7 2 0.0869 -0.0033
9 -7 3 0.0019 -0.0025
9 -7 4 -0.0711 0.0023
9 -7 5 0.0031 0.0051
9 -7 6 0.0316 0.0017
9 -7 7 -0.0262 -0.0061
9 -6 0 -0.0447 -0.0012
9 -6 1 -0.0777 0.0040
9 -6 2 0.0362 0.0014
9 -6 3 0.1150 -0.0038
9 -6 4 -0.0205 -0.0035
9 -6 5 -0.0917 0.0015
9 -6 6 0.0251 0.0061
9 -6 7 0.0370 0.0038
9 -6 8 -0.0496 -0.0056
9 -6 9 0.0379 -0.0085
9 -5 0 0.0405 -0.0041
9 -5 1 -0.0371 -0.0005
9 -5 2 -0.1180 0.0042
9 -5 3 0.0406 0.0015
9 -5 4 0.1367 -0.0038
9 -5 5 -0.0352 -0.0044
9 -5 6 -0.1052 0.0001
9 -5 8 0.0251 0.0057
9 -5 9 -0.0741 -0.0043
9 -5 10 0.0666 -0.0092
9 -5 11 0.1796 0.0010
9 -4 0 -0.0331 -0.0000
9 -4 1 0.0908 -0.0036
9 -4 2 -0.0283 0.0002
9 -4 3 -0.1418 0.0044
9 -4 4 0.0462 0.0017
9 -4 5 0.1527 -0.0032
9 -4 7 -0.1059 -0.0014
9 -4 8 0.0386 0.0055
9 -4 9 -0.0046 0.0069
9 -3 0 -0.0814 0.0023
9 -3 1 -0.0399 -0.0008
9 -3 2 0.1166 -0.0033
9 -3 3 -0.0280 0.0006
9 -3 4 -0.1569 0.0041
9 -3 5 0.0516 0.0019
9 -3 6 0.1621 -0.0022
9 -3 7 -0.0380 -0.0045
9 -3 8 -0.0909 -0.0029
9 -3 9 0.0422 0.0040
9 -3 10 -0.0466 0.0073
9 -2 0 0.1392 0.0005
9 -2 1 -0.0995 0.0016
9 -2 2 -0.0333 -0.0015
9 -2 3 0.1316 -0.0029
9 -2 4 -0.0359 0.0009
9 -2 5 -0.1693 0.0035
9 -2 6 0.0536 0.0017
9 -2 7 0.1628 -0.0010
9 -2 8 -0.0312 -0.0035
9 -2 9 -0.0616 -0.0038
9 -2 10 0.0517 0.0023
9 -2 11 -0.0923 0.0070
9 -1 0 0.1148 -0.0002
9 -1 1 0.1094 0.0010
9 -1 2 -0.1104 0.0010
9 -1 3 -0.0139 -0.0020
9 -1 4 0.1467 -0.0024
9 -1 5 -0.0458 0.0012
9 -1 6 -0.1796 0.0026
9 -1 7 0.0512 0.0010
9 -1 8 0.1535 0.0002
9 -1 9 -0.0259 -0.0020
9 -1 10 -0.0237 -0.0042
9 -1 11 0.0699 0.0005
9 -1 12 -0.1325 0.0063
9 -1 13 -0.2312 0.0014
9 0 0 -0.1501 -0.0004
9 0 1 0.1048 0.0001
9 0 2 0.0644 0.0015
9 0 3 -0.1281 0.0005
9 0 4 0.0077 -0.0025
9 0 5 0.1647 -0.0017
9 0 6 -0.0509 0.0018
9 0 7 -0.1848 0.0017
9 0 8 0.0464 -0.0000
9 0 9 0.1350 0.0008
9 0 10 -0.0271 -0.0003
9 0 11 0.0151 -0.0039
9 0 12 0.0956 -0.0011
9 0 13 -0.1609 0.0053
9 0 14 -0.2679 0.0024
9 1 0 -0.0884 -0.0003
9 1 1 -0.0752 -0.0006
9 1 2 0.1134 0.0004
9 1 3 0.0213 0.0018
9 1 4 -0.1554 0.0001
9 1 5 0.0193 -0.0030
9 1 6 0.1803 -0.0011
9 1 7 -0.0491 0.0025
9 1 8 -0.1812 0.0010
9 1 9 0.0436 -0.0012
9 1 10 0.1110 0.0010
9 1 11 -0.0371 0.0011
9 1 12 0.0473 -0.0033
9 1 13 0.1254 -0.0024
9 1 14 -0.1740 0.0041
9 2 0 0.0452 0.0004
9 2 1 -0.0653 -0.0001
9 2 2 -0.0057 -0.0007
9 2 3 0.1427 0.0006
9 2 4 -0.0018 0.0021
9 2 5 -0.1835 -0.0002
9 2 6 0.0153 -0.0034
9 2 7 0.1857 -0.0008
9 2 8 -0.0435 0.0031
9 2 9 -0.1680 0.0008
9 2 10 0.0468 -0.0022
9 2 11 0.0867 0.0008
9 2 12 -0.0556 0.0022
9 2 13 0.0672 -0.0024
9 2 14 0.1545 -0.0033
9 3 0 -0.0399 -0.0006
9 3 1 -0.0330 0.0002
9 3 2 -0.0750 0.0001
9 3 3 0.0343 -0.0006
9 3 4 0.1800 0.0006
9 3 5 0.0046 0.0023
9 3 6 -0.1992 -0.0002
9 3 7 -0.0019 -0.0036
9 3 8 0.1755 -0.0008
9 3 9 -0.0394 0.0034
9 3 10 -0.1477 0.0009
9 3 11 0.0580 -0.0027
9 3 12 0.0674 0.0003
9 3 13 -0.0796 0.0028
9 3 14 0.0721 -0.0015
9 3 15 0.1787 -0.0039
9 4 0 0.0318 -0.0001
9 4 1 -0.0698 -0.0011
9 4 2 -0.0790 -0.0002
9 4 3 -0.1034 0.0003
9 4 4 0.0323 -0.0006
9 4 5 0.2073 0.0004
9 4 6 0.0372 0.0023
9 4 7 -0.1931 0.0001
9 4 8 -0.0240 -0.0034
9 4 9 0.1505 -0.0011
9 4 10 -0.0413 0.0033
9 4 11 -0.1248 0.0011
9 4 12 0.0763 -0.0027
9 4 13 0.0569 -0.0002
9 4 14 -0.1051 0.0030
9 4 15 0.0615 -0.0006
9 5 0 0.2311 0.0015
9 5 1 0.0505 0.0006
9 5 2 -0.0741 -0.0012
9 5 3 -0.0805 -0.0005
9 5 4 -0.1304 0.0005
9 5 5 -0.0080 -0.0004
9 5 6 0.2110 -0.0001
9 5 7 0.0842 0.0019
9 5 8 -0.1640 0.0005
9 5 9 -0.0428 -0.0028
9 5 10 0.1156 -0.0012
9 5 11 -0.0505 0.0027
9 5 12 -0.1038 0.0013
9 5 13 0.0991 -0.0024
9 5 15 -0.1276 0.0028
9 6 0 0.0865 -0.0015
9 6 1 0.2748 0.0012
9 6 2 0.0358 0.0011
9 6 3 -0.0701 -0.0011
9 6 4 -0.0420 -0.0007
9 6 5 -0.1409 0.0008
9 6 6 -0.0718 0.0000
9 6 7 0.1880 -0.0006
9 6 8 0.1321 0.0009
9 6 9 -0.1183 0.0008
9 6 10 -0.0534 -0.0017
9 6 11 0.0772 -0.0012
9 6 12 -0.0658 0.0019
9 6 13 -0.0877 0.0012
9 6 14 0.1228 -0.0019
9 6 15 0.0672 -0.0009
9 7 0 -0.3658 -0.0007
9 7 1 0.1455 -0.0021
9 7 2 0.3088 0.0005
9 7 3 -0.0034 0.0012
9 7 4 -0.0685 -0.0010
9 7 5 0.0211 -0.0009
9 7 6 -0.1311 0.0013
9 7 7 -0.1417 0.0008
9 7 8 0.1453 -0.0011
9 7 9 0.1715 -0.0004
9 7 10 -0.0654 0.0007
9 7 11 -0.0554 -0.0004
9 7 12 0.0406 -0.0008
9 7 13 -0.0849 0.0011
9 7 14 -0.0780 0.0011
9 7 15 0.1443 -0.0013
9 8 0 -0.3742 0.0036
9 8 1 -0.4313 0.0008
9 8 2 0.1984 -0.0021
9 8 3 0.3333 -0.0004
9 8 4 -0.0520 0.0009
9 8 5 -0.0698 -0.0010
9 8 6 0.0915 -0.0012
9 8 7 -0.1076 0.0018
9 8 8 -0.2050 0.0020
9 8 9 0.0945 -0.0010
9 8 10 0.1995 -0.0018
9 8 11 -0.0134 0.0001
9 8 12 -0.0503 0.0006
9 8 13 0.0089 -0.0002
9 8 14 -0.1058 0.0005
9 8 15 -0.0758 0.0009
9 9 0 0.3590 -0.0018
9 9 1 -0.4493 0.0034
9 9 2 -0.4874 0.0025
9 9 3 0.2285 -0.0014
9 9 4 0.3385 -0.0011
9 9 5 -0.0985 0.0006
9 9 6 -0.0670 -0.0013
9 9 7 0.1576 -0.0019
9 9 8 -0.0810 0.0019
9 9 9 -0.2562 0.0034
9 9 10 0.0455 -0.0004
9 9 11 0.2167 -0.0030
9 9 12 0.0330 -0.0008
9 9 13 -0.0391 0.0011
9 9 14 -0.0159 0.0002
9 9 15 -0.1276 0.0000
9 10 0 0.5848 -0.0038
9 10 1 0.4408 -0.0039
9 10 2 -0.4612 0.0025
9 10 3 -0.5080 0.0039
9 10 4 0.2332 -0.0003
9 10 5 0.3134 -0.0013
9 10 6 -0.1399 0.0003
9 10 7 -0.0536 -0.0015
9 10 8 0.2150 -0.0028
9 10 9 -0.0593 0.0015
9 10 10 -0.2950 0.0046
9 10 11 0.0033 0.0006
9 10 12 0.2240 -0.0035
9 10 13 0.0721 -0.0016
9 10 14 -0.0214 0.0012
9 10 15 -0.0314 0.0003
9 11 0 -0.2686 0.0045
9 11 1 0.5775 -0.0026
9 11 2 0.4845 -0.0056
9 11 3 -0.4142 0.0010
9 11 4 -0.4708 0.0047
9 11 5 0.2253 0.0007
9 11 6 0.2550 -0.0011
9 11 7 -0.1795 0.0005
9 11 8 -0.0287 -0.0015
9 11 9 0.2631 -0.0039
9 11 10 -0.0447 0.0006
9 11 11 -0.3215 0.0053
9 11 12 -0.0315 0.0018
9 11 13 0.2201 -0.0034
9 11 14 0.1023 -0.0020
9 11 15 0.0038 0.0012
9 12 0 -0.4881 0.0003
9 12 1 -0.3426 0.0057
9 12 2 0.4783 -0.0010
9 12 3 0.4509 -0.0065
9 12 4 -0.3401 -0.0006
9 12 5 -0.3727 0.0047
9 12 6 0.2244 0.0015
9 12 7 0.1742 -0.0008
9 12 8 -0.2202 0.0011
9 12 9 0.0014 -0.0011
9 12 10 0.3005 -0.0047
9 12 11 -0.0348 -0.0007
9 12 12 -0.3341 0.0053
9 12 13 -0.0599 0.0027
9 12 14 0.2024 -0.0029
9 13 0 0.2427 -0.0052
9 13 1 -0.3508 -0.0014
9 13 2 -0.3329 0.0060
9 13 3 0.3331 0.0005
9 13 4 0.3291 -0.0067
9 13 5 -0.2809 -0.0018
9 13 6 -0.2360 0.0043
9 13 7 0.2437 0.0016
9 13 8 0.0918 -0.0006
9 13 9 -0.2587 0.0019
9 13 10 0.0281 -0.0002
9 13 11 0.3231 -0.0051
9 13 12 -0.0262 -0.0019
9 13 13 -0.3294 0.0047
9 13 14 -0.0818 0.0029
9 14 0 0.1219 0.0061
9 14 1 0.2738 -0.0042
9 14 2 -0.1504 -0.0026
9 14 3 -0.2147 0.0056
9 14 4 0.2067 0.0016
9 14 5 0.1469 -0.0063
9 14 6 -0.2677 -0.0024
9 14 7 -0.0999 0.0037
9 14 8 0.2802 0.0011
9 14 9 0.0288 -0.0008
9 14 10 -0.2851 0.0026
9 14 11 0.0452 0.0010
9 14 12 0.3257 -0.0049
9 14 13 -0.0173 -0.0028
9 15 0 -0.3400 0.0024
9 15 1 -0.0942 0.0071
9 15 2 0.1891 -0.0025
9 15 3 0.0346 -0.0029
9 15 4 -0.0116 0.0050
9 15 5 0.1516 0.0020
9 15 6 -0.0401 -0.0057
9 15 7 -0.3036 -0.0024
9 15 8 -0.0032 0.0033
9 15 9 0.3156 0.0003
9 15 10 -0.0042 -0.0013
9 15 11 -0.2877 0.0031
9 15 12 0.0524 0.0021
9 16 0 0.2334 -0.0125
9 16 1 -0.3023 -0.0009
9 16 2 -0.3047 0.0066
9 16 3 0.0002 -0.0010
9 16 4 0.1336 -0.0023
9 16 5 0.2129 0.0044
9 16 6 0.1838 0.0019
9 16 7 -0.1726 -0.0051
9 16 8 -0.3631 -0.0018
9 16 9 0.0333 0.0031
9 16 10 0.3257 -0.0006
9 16 11 -0.0105 -0.0022
9 16 12 -0.2609 0.0032
9 16 13 0.0538 0.0030
9 17 1 0.4210 -0.0115
9 17 2 -0.1559 -0.0037
9 17 3 -0.4322 0.0048
9 17 4 -0.2337 -0.0002
9 17 5 0.1151 -0.0013
9 17 6 0.3836 0.0042
9 17 7 0.2766 0.0015
9 17 8 -0.2143 -0.0047
9 17 9 -0.4059 -0.0011
9 17 10 0.0150 0.0032
9 17 11 0.2948 -0.0013
9 17 12 -0.0038 -0.0031
9 17 13 -0.2085 0.0029
9 17 14 0.0537 0.0035
9 18 7 0.4468 0.0043
9 18 8 0.3760 0.0011
9 18 9 -0.1663 -0.0044
9 18 10 -0.3983 -0.0002
9 18 11 -0.0317 0.0036
9 18 12 0.2239 -0.0017
9 18 13 0.0010 -0.0040
9 19 8 0.3924 0.0043
9 19 9 0.4279 0.0007
9 19 10 -0.0637 -0.0041
9 19 11 -0.3301 0.0005
9 19 12 -0.0749 0.0041
9 19 13 0.1312 -0.0017
10 -6 0 -0.0141 -0.0055
10 -6 1 -0.0785 0.0018
10 -6 2 -0.0534 0.0057
10 -5 0 0.0149 -0.0037
10 -5 1 0.0603 -0.0049
10 -5 2 -0.0799 0.0033
10 -5 3 -0.0892 0.0063
10 -5 4 0.1111 -0.0001
10 -4 0 -0.0988 0.0026
10 -4 1 0.0210 -0.0053
10 -4 2 0.1174 -0.0049
10 -4 3 -0.0753 0.0044
10 -4 4 -0.1168 0.0071
10 -4 5 0.1150 0.0003
10 -4 6 0.1155 -0.0055
10 -4 7 -0.1122 -0.0059
10 -4 8 -0.0878 -0.0012
10 -3 0 0.0488 0.0049
10 -3 1 -0.1663 0.0018
10 -3 2 0.0170 -0.0068
10 -3 3 0.1555 -0.0053
10 -3 4 -0.0722 0.0050
10 -3 5 -0.1388 0.0075
10 -3 6 0.1128 0.0010
10 -3 7 0.1291 -0.0045
10 -3 8 -0.0957 -0.0059
10 -3 9 -0.0705 -0.0029
10 -2 0 0.2202 0.0012
10 -2 1 0.0306 0.0062
10 -2 2 -0.2108 0.0016
10 -2 3 0.0159 -0.0078
10 -2 4 0.1798 -0.0058
10 -2 5 -0.0729 0.0048
10 -2 6 -0.1572 0.0073
10 -2 7 0.1033 0.0015
10 -2 8 0.1330 -0.0029
10 -2 9 -0.0723 -0.0051
10 -1 0 -0.0432 -0.0034
10 -1 1 0.2504 0.0017
10 -1 2 0.0102 0.0072
10 -1 3 -0.2382 0.0018
10 -1 4 0.0228 -0.0082
10 -1 5 0.1972 -0.0060
10 -1 6 -0.0756 0.0041
10 -1 7 -0.1713 0.0064
10 -1 8 0.0876 0.0017
10 -1 9 0.1240 -0.0012
10 -1 10 -0.0497 -0.0037
10 0 0 -0.2250 -0.0030
10 0 1 0.0150 -0.0043
10 0 2 0.2714 0.0017
10 0 3 -0.0154 0.0078
10 0 4 -0.2568 0.0021
10 0 5 0.0356 -0.0078
10 0 6 0.2111 -0.0058
10 0 7 -0.0768 0.0034
10 0 8 -0.1784 0.0050
10 0 9 0.0693 0.0014
10 0 10 0.1021 0.0002
10 1 0 -0.0611 0.0015
10 1 1 -0.2162 -0.0028
10 1 2 0.0742 -0.0049
10 1 3 0.2914 0.0012
10 1 4 -0.0411 0.0077
10 1 5 -0.2714 0.0024
10 1 6 0.0483 -0.0070
10 1 7 0.2208 -0.0050
10 1 8 -0.0751 0.0028
10 1 9 -0.1755 0.0034
10 1 10 0.0541 0.0006
10 1 11 0.0707 0.0012
10 1 12 -0.0340 -0.0001
10 2 0 0.0483 0.0020
10 2 1 -0.1530 0.0021
10 2 2 -0.2251 -0.0021
10 2 3 0.1216 -0.0049
10 2 4 0.3124 0.0007
10 2 5 -0.0583 0.0071
10 2 6 -0.2809 0.0024
10 2 7 0.0559 -0.0060
10 2 8 0.2226 -0.0040
10 2 9 -0.0718 0.0025
10 2 10 -0.1616 0.0021
10 2 11 0.0474 -0.0004
10 2 12 0.0361 0.0015
10 2 13 -0.0468 0.0013
10 3 0 0.1636 -0.0009
10 3 1 0.0281 0.0009
10 3 2 -0.2233 0.0022
10 3 3 -0.2500 -0.0012
10 3 4 0.1442 -0.0045
10 3 5 0.3295 0.0001
10 3 6 -0.0611 0.0061
10 3 7 -0.2809 0.0022
10 3 8 0.0571 -0.0050
10 3 9 0.2132 -0.0030
10 3 10 -0.0702 0.0024
10 3 11 -0.1388 0.0012
10 3 12 0.0525 -0.0013
10 3 13 0.0058 0.0012
10 4 0 0.2287 0.0005
10 4 1 0.2378 -0.0011
10 4 2 0.0444 -0.0001
10 4 3 -0.2531 0.0020
10 4 4 -0.2795 -0.0004
10 4 5 0.1360 -0.0038
10 4 6 0.3350 -0.0004
10 4 7 -0.0489 0.0049
10 4 8 -0.2672 0.0019
10 4 9 0.0539 -0.0040
10 4 10 0.1919 -0.0021
10 4 11 -0.0737 0.0023
10 4 12 -0.1116 0.0007
10 4 13 0.0695 -0.0018
10 4 14 -0.0137 0.0007
10 5 0 -0.1035 0.0011
10 5 1 0.2284 0.0015
10 5 2 0.2640 -0.0009
10 5 3 0.0794 -0.0010
10 5 4 -0.2361 0.0014
10 5 5 -0.2995 0.0005
10 5 6 0.1003 -0.0027
10 5 7 0.3227 -0.0008
10 5 8 -0.0262 0.0034
10 5 9 -0.2388 0.0015
10 5 10 0.0496 -0.0029
10 5 11 0.1612 -0.0014
10 5 12 -0.0842 0.0021
10 5 13 -0.0856 0.0005
10 5 14 0.0948 -0.0018
10 6 0 -0.4139 -0.0019
10 6 1 -0.1031 0.0007
10 6 2 0.1980 0.0021
10 6 3 0.2370 -0.0004
10 6 4 0.1127 -0.0017
10 6 5 -0.1803 0.0007
10 6 6 -0.3008 0.0012
10 6 7 0.0470 -0.0014
10 6 8 0.2923 -0.0011
10 6 9 0.0013 0.0018
10 6 10 -0.1983 0.0010
10 6 11 0.0472 -0.0018
10 6 12 0.1250 -0.0008
10 6 13 -0.1010 0.0016
10 6 14 -0.0657 0.0004
10 7 0 -0.1657 -0.0001
10 7 1 -0.3873 -0.0020
10 7 2 -0.0558 0.0001
10 7 3 0.1622 0.0023
10 7 4 0.1698 0.0000
10 7 5 0.1314 -0.0023
10 7 6 -0.1025 -0.0002
10 7 7 -0.2826 0.0018
10 7 8 -0.0125 0.0002
10 7 9 0.2482 -0.0010
10 7 10 0.0285 0.0001
10 7 11 -0.1500 0.0003
10 7 12 0.0483 -0.0008
10 7 13 0.0880 -0.0001
10 7 14 -0.1220 0.0011
10 8 0 0.3691 0.0011
10 8 1 -0.2435 0.0007
10 8 2 -0.3574 -0.0014
10 8 3 0.0188 -0.0002
10 8 4 0.1345 0.0022
10 8 5 0.0851 0.0004
10 8 6 0.1349 -0.0027
10 8 7 -0.0200 -0.0013
10 8 8 -0.2519 0.0021
10 8 9 -0.0701 0.0019
10 8 10 0.1971 -0.0006
10 8 11 0.0528 -0.0014
10 8 12 -0.0983 -0.0007
10 8 13 0.0533 -0.0000
10 8 14 0.0542 0.0005
10 9 0 0.4836 -0.0021
10 9 1 0.3456 -0.0001
10 9 2 -0.3256 0.0012
10 9 3 -0.3347 -0.0004
10 9 4 0.0935 -0.0003
10 9 5 0.1135 0.0019
10 9 6 0.0033 0.0008
10 9 7 0.1316 -0.0030
10 9 8 0.0563 -0.0026
10 9 9 -0.2173 0.0020
10 9 10 -0.1220 0.0036
10 9 11 0.1440 0.0004
10 9 12 0.0723 -0.0024
10 9 13 -0.0468 -0.0017
10 9 14 0.0630 0.0003
10 10 0 -0.1596 0.0016
10 10 1 0.5707 -0.0025
10 10 2 0.3394 -0.0018
10 10 3 -0.3799 0.0012
10 10 4 -0.3113 0.0007
10 10 5 0.1482 -0.0002
10 10 6 0.0882 0.0018
10 10 7 -0.0649 0.0014
10 10 8 0.1313 -0.0030
10 10 9 0.1226 -0.0040
10 10 10 -0.1845 0.0013
10 10 11 -0.1667 0.0049
10 10 12 0.0911 0.0017
10 10 13 0.0843 -0.0028
10 10 14 0.0011 -0.0026
10 11 0 -0.6084 0.0028
10 11 1 -0.1775 0.0034
10 11 2 0.6006 -0.0024
10 11 3 0.3318 -0.0034
10 11 4 -0.3890 0.0007
10 11 5 -0.2697 0.0016
10 11 6 0.1784 0.0001
10 11 7 0.0484 0.0017
10 11 8 -0.1195 0.0021
10 11 9 0.1387 -0.0027
10 11 10 0.1794 -0.0053
10 11 11 -0.1541 0.0001
10 11 12 -0.2019 0.0055
10 11 13 0.0394 0.0030
10 12 0 0.0089 -0.0049
10 12 1 -0.6166 0.0022
10 12 2 -0.2019 0.0049
10 12 3 0.5581 -0.0019
10 12 4 0.2941 -0.0048
10 12 5 -0.3591 0.0000
10 12 6 -0.1980 0.0021
10 12 7 0.1932 0.0002
10 12 8 -0.0070 0.0016
10 12 9 -0.1653 0.0030
10 12 10 0.1504 -0.0020
10 12 11 0.2265 -0.0061
10 12 12 -0.1227 -0.0013
10 12 13 -0.2231 0.0053
10 13 0 0.4472 0.0004
10 13 1 0.0744 -0.0056
10 13 2 -0.5312 0.0015
10 13 3 -0.1900 0.0060
10 13 4 0.4607 -0.0012
10 13 5 0.2085 -0.0056
10 13 6 -0.3145 -0.0006
10 13 7 -0.0998 0.0022
10 13 8 0.2060 -0.0000
10 13 9 -0.0676 0.0014
10 13 10 -0.2051 0.0038
10 13 11 0.1580 -0.0009
10 13 12 0.2602 -0.0064
10 14 0 -0.0745 0.0072
10 14 1 0.3421 0.0019
10 14 2 0.1039 -0.0056
10 14 3 -0.3771 0.0009
10 14 4 -0.1132 0.0065
10 14 5 0.3502 -0.0005
10 14 6 0.0813 -0.0059
10 14 7 -0.2818 -0.0011
10 14 8 0.0046 0.0020
10 14 9 0.2235 -0.0005
10 14 10 -0.1176 0.0010
10 14 11 -0.2357 0.0045
10 15 0 -0.1412 -0.0070
10 15 1 -0.1449 0.0056
10 15 2 0.1603 0.0026
10 15 3 0.0563 -0.0050
10 15 4 -0.2102 0.0007
10 15 5 0.0247 0.0067
10 15 6 0.2704 -0.0000
10 15 7 -0.0570 -0.0058
10 15 8 -0.2748 -0.0011
10 15 9 0.0885 0.0017
10 15 10 0.2417 -0.0012
10 15 11 -0.1442 0.0005
10 16 0 0.2794 -0.0071
10 16 1 0.0306 -0.0084
10 16 2 -0.1349 0.0033
10 16 3 -0.0372 0.0023
10 16 4 -0.0719 -0.0044
10 16 5 -0.0903 0.0008
10 16 6 0.1863 0.0067
10 16 7 0.2452 0.0003
10 16 8 -0.1660 -0.0053
10 16 9 -0.2871 -0.0008
10 16 10 0.1318 0.0015
10 16 11 0.2484 -0.0020
10 17 6 -0.0534 0.0011
10 17 7 0.3178 0.0066
10 17 8 0.2678 0.0004
10 17 9 -0.2147 -0.0046
10 17 10 -0.2977 -0.0002
10 18 7 -0.0962 0.0012
10 18 8 0.3751 0.0062
10 18 9 0.3070 0.0003
10 18 10 -0.1964 -0.0039
10 19 8 -0.1803 0.0011
10 19 9 0.3438 0.0056
11 -4 0 -0.0120 0.0084
11 -4 1 -0.0806 -0.0001
11 -4 2 0.0691 -0.0103
11 -4 3 0.0389 -0.0037
11 -3 0 0.1770 0.0039
11 -3 1 -0.0472 0.0104
11 -3 2 -0.1459 -0.0008
11 -3 3 0.0736 -0.0126
11 -3 4 0.0729 -0.0047
11 -3 5 -0.1386 0.0090
11 -3 6 -0.0334 0.0080
11 -2 0 0.0602 -0.0067
11 -2 1 0.2415 0.0051
11 -2 2 -0.0654 0.0125
11 -2 3 -0.1928 -0.0004
11 -2 4 0.0764 -0.0140
11 -2 5 0.0982 -0.0062
11 -2 6 -0.1468 0.0085
11 -2 7 -0.0619 0.0083
11 -1 0 -0.2557 -0.0069
11 -1 1 0.1123 -0.0083
11 -1 2 0.2904 0.0053
11 -1 3 -0.0761 0.0142
11 -1 4 -0.2202 0.0009
11 -1 5 0.0836 -0.0142
11 -1 6 0.1178 -0.0074
11 -1 7 -0.1521 0.0071
11 0 0 -0.1591 0.0028
11 0 1 -0.2758 -0.0073
11 0 2 0.1533 -0.0098
11 0 3 0.3208 0.0045
11 0 4 -0.0866 0.0148
11 0 5 -0.2319 0.0024
11 0 6 0.0966 -0.0130
11 0 7 0.1337 -0.0078
11 0 8 -0.1527 0.0053
11 0 9 -0.1062 0.0063
11 1 0 0.1170 0.0059
11 1 1 -0.2410 0.0041
11 1 2 -0.2948 -0.0067
11 1 3 0.1840 -0.0106
11 1 4 0.3340 0.0030
11 1 5 -0.0999 0.0142
11 1 6 -0.2330 0.0037
11 1 7 0.1129 -0.0109
11 1 8 0.1455 -0.0074
11 1 9 -0.1481 0.0036
11 1 10 -0.1128 0.0044
11 2 0 0.2319 -0.0005
11 2 1 0.0981 0.0053
11 2 2 -0.3076 0.0051
11 2 3 -0.3123 -0.0053
11 2 4 0.2028 -0.0106
11 2 5 0.3331 0.0013
11 2 6 -0.1146 0.0125
11 2 7 -0.2271 0.0044
11 2 8 0.1286 -0.0085
11 2 9 0.1510 -0.0062
11 2 10 -0.1400 0.0023
11 2 11 -0.1058 0.0026
11 3 0 0.1954 -0.0024
11 3 1 0.3307 -0.0017
11 3 2 0.1087 0.0039
11 3 3 -0.3457 0.0055
11 3 4 -0.3254 -0.0035
11 3 5 0.2076 -0.0096
11 3 6 0.3201 -0.0002
11 3 7 -0.1276 0.0101
11 3 8 -0.2153 0.0043
11 3 9 0.1408 -0.0061
11 3 10 0.1479 -0.0046
11 3 11 -0.1320 0.0017
11 4 0 -0.1746 0.0013
11 4 1 0.2062 -0.0012
11 4 2 0.3937 -0.0025
11 4 3 0.1399 0.0022
11 4 4 -0.3474 0.0052
11 4 5 -0.3286 -0.0017
11 4 6 0.1981 -0.0079
11 4 7 0.2967 -0.0012
11 4 8 -0.1361 0.0074
11 4 9 -0.1977 0.0036
11 4 10 0.1484 -0.0041
11 4 11 0.1352 -0.0030
11 5 0 -0.4646 -0.0005
11 5 1 -0.2500 0.0021
11 5 2 0.1648 0.0003
11 5 3 0.4029 -0.0026
11 5 4 0.1754 0.0005
11 5 5 -0.3138 0.0043
11 5 6 -0.3174 -0.0000
11 5 7 0.1768 -0.0056
11 5 8 0.2645 -0.0017
11 5 9 -0.1385 0.0048
11 5 10 -0.1742 0.0026
11 5 11 0.1519 -0.0026
11 5 12 0.1145 -0.0017
11 5 13 -0.1302 0.0013
11 6 0 -0.0439 -0.0029
11 6 1 -0.4194 -0.0016
11 6 2 -0.2672 0.0024
11 6 3 0.0975 0.0017
11 6 4 0.3575 -0.0022
11 6 5 0.1993 -0.0011
11 6 6 -0.2547 0.0029
11 6 7 -0.2913 0.0012
11 6 8 0.1478 -0.0032
11 6 9 0.2266 -0.0017
11 6 10 -0.1343 0.0024
11 6 11 -0.1455 0.0015
11 6 12 0.1526 -0.0015
11 6 13 0.0894 -0.0008
11 7 0 0.4720 0.0012
11 7 1 -0.0290 -0.0029
11 7 2 -0.3306 -0.0025
11 7 3 -0.2217 0.0022
11 7 4 0.0327 0.0028
11 7 5 0.2733 -0.0015
11 7 6 0.2036 -0.0024
11 7 7 -0.1842 0.0012
11 7 8 -0.2545 0.0019
11 7 9 0.1149 -0.0008
11 7 10 0.1862 -0.0012
11 7 11 -0.1238 0.0005
11 7 12 -0.1131 0.0003
11 7 13 0.1515 -0.0006
11 8 0 0.3219 0.0023
11 8 1 0.3712 0.0015
11 8 2 -0.0718 -0.0025
11 8 3 -0.2364 -0.0028
11 8 4 -0.1326 0.0017
11 8 5 -0.0119 0.0035
11 8 6 0.1743 -0.0005
11 8 7 0.1909 -0.0033
11 8 8 -0.1148 -0.0007
11 8 9 -0.2147 0.0021
11 8 10 0.0799 0.0015
11 8 11 0.1461 -0.0003
11 8 12 -0.1079 -0.0010
11 9 0 -0.2058 0.0002
11 9 1 0.3651 0.0015
11 9 2 0.2664 0.0012
11 9 3 -0.1512 -0.0018
11 9 4 -0.1620 -0.0027
11 9 5 -0.0310 0.0011
11 9 6 -0.0347 0.0038
11 9 7 0.0824 0.0006
11 9 8 0.1711 -0.0037
11 9 9 -0.0529 -0.0026
11 9 10 -0.1782 0.0017
11 9 11 0.0431 0.0033
11 9 12 0.1072 0.0009
11 10 0 -0.4905 0.0005
11 10 1 -0.1080 0.0009
11 10 2 0.4303 0.0006
11 10 3 0.1855 0.0005
11 10 4 -0.2323 -0.0011
11 10 5 -0.1121 -0.0023
11 10 6 0.0547 0.0005
11 10 7 -0.0465 0.0039
11 10 8 0.0099 0.0018
11 10 9 0.1552 -0.0036
11 10 10 0.0009 -0.0044
11 10 11 -0.1475 0.0007
11 10 12 0.0055 0.0046
11 11 0 -0.1077 -0.0027
11 11 1 -0.5449 0.0012
11 11 2 -0.0456 0.0019
11 11 3 0.4802 -0.0002
11 11 4 0.1322 -0.0006
11 11 5 -0.2845 -0.0007
11 11 6 -0.0750 -0.0017
11 11 7 0.1096 -0.0001
11 11 8 -0.0611 0.0038
11 11 9 -0.0428 0.0030
11 11 10 0.1484 -0.0030
11 11 11 0.0486 -0.0057
11 12 0 0.4592 -0.0023
11 12 1 -0.1342 -0.0037
11 12 2 -0.5672 0.0018
11 12 3 -0.0163 0.0030
11 12 4 0.4852 -0.0008
11 12 5 0.0907 -0.0018
11 12 6 -0.2953 -0.0004
11 12 7 -0.0342 -0.0011
11 12 8 0.1352 -0.0006
11 12 9 -0.0864 0.0035
11 12 10 -0.0814 0.0041
11 12 11 0.1484 -0.0021
11 13 0 0.2094 0.0060
11 13 1 0.4681 -0.0020
11 13 2 -0.1201 -0.0044
11 13 3 -0.5294 0.0022
11 13 4 0.0038 0.0042
11 13 5 0.4392 -0.0010
11 13 6 0.0409 -0.0028
11 13 7 -0.2725 -0.0004
11 13 8 0.0188 -0.0007
11 13 9 0.1427 -0.0011
11 13 10 -0.1197 0.0030
11 14 0 -0.2897 0.0007
11 14 1 0.1494 0.0061
11 14 2 0.4065 -0.0017
11 14 3 -0.0998 -0.0048
11 14 4 -0.4319 0.0026
11 14 5 0.0416 0.0052
11 14 6 0.3599 -0.0010
11 14 7 -0.0264 -0.0035
11 14 8 -0.2352 -0.0005
11 14 9 0.0796 -0.0005
11 15 0 -0.0513 -0.0093
11 15 1 -0.2290 -0.0011
11 15 2 0.0856 0.0054
11 15 3 0.2789 -0.0017
11 15 4 -0.1091 -0.0050
11 15 5 -0.3036 0.0029
11 15 6 0.1082 0.0059
11 15 7 0.2775 -0.0007
11 16 5 -0.1637 -0.0052
12 -3 1 0.1189 0.0091
12 -2 0 -0.1765 -0.0111
12 -2 1 0.1391 -0.0094
12 -2 2 0.1770 0.0105
12 -1 0 -0.2045 0.0033
12 -1 1 -0.2197 -0.0126
12 -1 2 0.1749 -0.0117
12 0 0 0.1277 0.0103
12 0 1 -0.2739 0.0049
12 0 2 -0.2586 -0.0128
12 0 3 0.1915 -0.0139
12 1 0 0.2643 0.0006
12 1 1 0.1262 0.0107
12 1 2 -0.3233 0.0068
12 1 3 -0.2846 -0.0117
12 1 4 0.1945 -0.0152
12 2 0 0.1165 -0.0058
12 2 1 0.3492 -0.0011
12 2 2 0.1384 0.0099
12 2 3 -0.3474 0.0082
12 2 4 -0.2922 -0.0094
12 3 0 -0.1809 -0.0007
12 3 1 0.1448 -0.0053
12 3 2 0.4115 -0.0027
12 3 3 0.1589 0.0081
12 3 4 -0.3448 0.0089
12 4 0 -0.4041 0.0017
12 4 1 -0.2769 0.0010
12 4 2 0.1258 -0.0041
12 4 3 0.4344 -0.0038
12 4 4 0.1781 0.0057
12 4 5 -0.3183 0.0085
12 5 0 -0.0324 -0.0023
12 5 1 -0.4026 0.0009
12 5 2 -0.3375 0.0024
12 5 3 0.0729 -0.0023
12 5 4 0.4109 -0.0042
12 5 5 0.1858 0.0031
12 5 6 -0.2755 0.0072
12 6 0 0.5064 -0.0005
12 6 1 0.0579 -0.0036
12 6 2 -0.3306 -0.0004
12 6 3 -0.3407 0.0032
12 6 4 0.0094 -0.0003
12 6 5 0.3468 -0.0039
12 6 6 0.1756 0.0006
12 7 0 0.2600 0.0045
12 7 1 0.4306 0.0003
12 7 2 0.0958 -0.0044
12 7 3 -0.2202 -0.0016
12 7 4 -0.2847 0.0033
12 7 5 -0.0422 0.0015
12 7 6 0.2587 -0.0030
12 7 7 0.1479 -0.0014
12 8 0 -0.3204 0.0016
12 8 2 0.2968 0.0010
12 8 3 0.0694 -0.0044
12 8 4 -0.1091 -0.0027
12 8 5 -0.1876 0.0029
12 8 6 -0.0689 0.0030
12 9 2 0.1913 0.0046
12 9 3 0.1519 0.0016
12 9 4 -0.0066 -0.0039
12 9 5 -0.0250 -0.0034
12 9 6 -0.0790 0.0021
12 9 7 -0.0713 0.0039
12 9 8 0.0902 0.0000
12 9 9 0.0748 -0.0033
12 9 10 -0.1067 -0.0020
12 10 2 -0.0410 0.0009
12 10 3 0.2326 0.0037
12 10 4 0.0342 0.0017
12 10 5 -0.0996 -0.0030
12 10 6 0.0228 -0.0036
12 10 7 0.0133 0.0011
12 10 8 -0.0606 0.0044
12 10 9 0.0350 0.0016
12 10 10 0.0501 -0.0032
12 11 1 -0.1433 -0.0029
12 11 2 -0.3587 -0.0017
12 11 3 0.0744 0.0009
12 11 4 0.2898 0.0026
12 11 5 -0.0399 0.0013
12 11 6 -0.1759 -0.0021
12 11 7 0.0426 -0.0034
12 11 8 0.0728 0.0002
12 11 9 -0.0509 0.0043
12 12 0 0.2690 0.0040
12 12 1 0.3275 -0.0010
12 12 2 -0.2260 -0.0029
12 12 3 -0.3808 -0.0005
12 12 4 0.1421 0.0013
12 12 5 0.3284 0.0014
12 12 6 -0.0761 0.0006
12 12 7 -0.2142 -0.0014
12 12 8 0.0510 -0.0030
12 13 0 -0.1985 0.0034
12 13 1 0.3064 0.0043
12 13 2 0.3323 -0.0016
12 13 3 -0.2584 -0.0030
12 13 4 -0.3795 0.0007
12 13 5 0.1690 0.0021
12 13 6 0.3276 0.0005
12 13 7 -0.0923 -0.0002
12 14 1 -0.2082 0.0028
12 14 2 0.2918 0.0040
12 14 3 0.3066 -0.0024
12 14 4 -0.2531 -0.0032
13 0 0 0.2524 0.0024
13 1 0 0.0494 -0.0088
13 1 1 0.3169 0.0010
13 2 0 -0.1877 -0.0033
13 2 1 0.0658 -0.0092
13 2 2 0.3605 -0.0009
13 3 0 -0.2541 0.0033
13 3 1 -0.2579 -0.0016
13 3 2 0.0556 -0.0088
13 4 0 -0.0228 0.0005
13 4 1 -0.2845 0.0033
13 4 2 -0.3118 0.0002
13 4 3 0.0242 -0.0074
13 5 0 0.3834 -0.0012
13 5 1 0.0653 -0.0012
13 5 2 -0.2574 0.0027
13 5 3 -0.3295 0.0018
13 5 4 -0.0155 -0.0054
13 6 1 0.3795 -0.0011
13 6 2 0.1346 -0.0028
13 6 3 -0.1847 0.0016
13 6 4 -0.3011 0.0028
13 6 5 -0.0481 -0.0030
13 7 2 0.2991 -0.0006
13 7 3 0.1581 -0.0038
13 7 4 -0.0917 0.0002
13 7 5 -0.2311 0.0033
13 8 3 0.1710 0.0002
13 8 4 0.1271 -0.0043
13 8 5 -0.0064 -0.0012
13 8 6 -0.1368 0.0031
0 0 0 0.0 0.0
;
_shelx_fab_checksum              8521
_olex2_submission_special_instructions 'No special instructions were received'
_oxdiff_exptl_absorpt_empirical_details 
;
Empirical correction (ABSPACK) includes:
- Absorption correction using spherical harmonics
- Frame scaling
;
_oxdiff_exptl_absorpt_empirical_full_max 2.125
_oxdiff_exptl_absorpt_empirical_full_min 0.541
####################################################################### 
# 
# This file contains crystal structure data downloaded from the 
# Cambridge Structural Database (CSD) hosted by the Cambridge 
# Crystallographic Data Centre (CCDC).
# 
# Full information about CCDC data access policies and citation 
# guidelines are available at http://www.ccdc.cam.ac.uk/access/V1 
# 
# Audit and citation data items may have been added by the CCDC. 
# Please retain this information to preserve the provenance of 
# this file and to allow appropriate attribution of the data. 
# 
#######################################################################

data_[Fe(H3P)-H2O]cryst
_database_code_depnum_ccdc_archive 'CCDC 2500864'
loop_
_audit_author_name
_audit_author_address
'XIANJUN LI'
;Tokyo Institute of Technology
Japan
;
_audit_update_record             
;
2025-11-06 deposited with the CCDC.	2026-07-06 downloaded from the CCDC.
;
_audit_creation_date             2025-11-06
_audit_creation_method           
;
Olex2 1.5
(compiled 2025.07.13 svn.rb7424aed for OlexSys, GUI svn.r7314)
;
_shelx_SHELXL_version_number     2019/3
_chemical_name_common            ?
_chemical_name_systematic        Fe(H3P)-H2O
_chemical_formula_moiety         'C48 H28.6 Fe N4 O8.8, 2.3(H2 O)'
_chemical_formula_sum            'C48 H33.20 Fe N4 O11.10'
_chemical_formula_weight         899.43
_chemical_melting_point          ?
loop_
_atom_type_symbol
_atom_type_description
_atom_type_scat_dispersion_real
_atom_type_scat_dispersion_imag
_atom_type_scat_source
C C 0.0033 0.0016 'International Tables Vol C Tables 4.2.6.8 and 6.1.1.4'
H H 0.0000 0.0000 'International Tables Vol C Tables 4.2.6.8 and 6.1.1.4'
Fe Fe 0.3463 0.8444 'International Tables Vol C Tables 4.2.6.8 and 6.1.1.4'
O O 0.0106 0.0060 'International Tables Vol C Tables 4.2.6.8 and 6.1.1.4'
N N 0.0061 0.0033 'International Tables Vol C Tables 4.2.6.8 and 6.1.1.4'

_shelx_space_group_comment       
;
The symmetry employed for this shelxl refinement is uniquely defined
by the following loop, which should always be used as a source of
symmetry information in preference to the above space-group names.
They are only intended as comments.
;
_space_group_crystal_system      monoclinic
_space_group_IT_number           14
_space_group_name_H-M_alt        'P 1 21/c 1'
_space_group_name_Hall           '-P 2ybc'
loop_
_space_group_symop_operation_xyz
'x, y, z'
'-x, y+1/2, -z+1/2'
'-x, -y, -z'
'x, -y-1/2, z-1/2'

_cell_length_a                   15.5314(6)
_cell_length_b                   7.9913(2)
_cell_length_c                   21.0109(6)
_cell_angle_alpha                90
_cell_angle_beta                 99.207(3)
_cell_angle_gamma                90
_cell_volume                     2574.19(14)
_cell_formula_units_Z            2
_cell_measurement_reflns_used    6302
_cell_measurement_temperature    123(2)
_cell_measurement_theta_max      27.4520
_cell_measurement_theta_min      1.8260
_shelx_estimated_absorpt_T_max   0.986
_shelx_estimated_absorpt_T_min   0.867
_exptl_absorpt_coefficient_mu    0.350
_exptl_absorpt_correction_T_max  1.000
_exptl_absorpt_correction_T_min  0.891
_exptl_absorpt_correction_type   gaussian
_exptl_absorpt_process_details   
'CrysAlisPro 1.171.41.112a (Rigaku Oxford Diffraction, 2021)'
_exptl_absorpt_special_details   ?
_exptl_crystal_colour            'dark brown'
_exptl_crystal_colour_modifier   dark
_exptl_crystal_colour_primary    brown
_exptl_crystal_density_diffrn    1.160
_exptl_crystal_density_meas      ?
_exptl_crystal_density_method    ?
_exptl_crystal_description       block
_exptl_crystal_F_000             928
_exptl_crystal_preparation       ?
_exptl_crystal_recrystallization_method ?
_exptl_crystal_size_max          0.42
_exptl_crystal_size_mid          0.08
_exptl_crystal_size_min          0.04
_exptl_transmission_factor_max   ?
_exptl_transmission_factor_min   ?
_diffrn_reflns_av_R_equivalents  0.0386
_diffrn_reflns_av_unetI/netI     0.0578
_diffrn_reflns_Laue_measured_fraction_full 0.999
_diffrn_reflns_Laue_measured_fraction_max 0.844
_diffrn_reflns_limit_h_max       22
_diffrn_reflns_limit_h_min       -20
_diffrn_reflns_limit_k_max       10
_diffrn_reflns_limit_k_min       -10
_diffrn_reflns_limit_l_max       27
_diffrn_reflns_limit_l_min       -24
_diffrn_reflns_number            20329
_diffrn_reflns_point_group_measured_fraction_full 0.999
_diffrn_reflns_point_group_measured_fraction_max 0.844
_diffrn_reflns_theta_full        25.242
_diffrn_reflns_theta_max         30.861
_diffrn_reflns_theta_min         2.541
_diffrn_ambient_temperature      123(2)
_diffrn_detector_area_resol_mean ?
_diffrn_measured_fraction_theta_full 0.999
_diffrn_measured_fraction_theta_max 0.844
_diffrn_measurement_device_type  'XtaLAB Synergy R, HyPix'
_diffrn_measurement_method       '\w scans'
_diffrn_radiation_type           MoK\a
_diffrn_radiation_wavelength     0.71073
_diffrn_source                   ?
_reflns_Friedel_coverage         0.000
_reflns_Friedel_fraction_full    .
_reflns_Friedel_fraction_max     .
_reflns_number_gt                4710
_reflns_number_total             6852
_reflns_special_details          
;
 Reflections were merged by SHELXL according to the crystal
 class for the calculation of statistics and refinement.
 
 _reflns_Friedel_fraction is defined as the number of unique
 Friedel pairs measured divided by the number that would be
 possible theoretically, ignoring centric projections and
 systematic absences.
;
_reflns_threshold_expression     'I > 2\s(I)'
_computing_cell_refinement       ?
_computing_data_collection       ?
_computing_data_reduction        ?
_computing_molecular_graphics    'Olex2 1.5 (Dolomanov et al., 2009)'
_computing_publication_material  'Olex2 1.5 (Dolomanov et al., 2009)'
_computing_structure_refinement  'SHELXL-2019/2 (Sheldrick, 2019)'
_computing_structure_solution    'SHELXT 2014/5 (Sheldrick, 2014)'
_refine_diff_density_max         1.211
_refine_diff_density_min         -0.754
_refine_diff_density_rms         0.166
_refine_ls_extinction_coef       .
_refine_ls_extinction_method     none
_refine_ls_goodness_of_fit_ref   1.074
_refine_ls_hydrogen_treatment    constr
_refine_ls_matrix_type           full
_refine_ls_number_parameters     376
_refine_ls_number_reflns         6852
_refine_ls_number_restraints     78
_refine_ls_R_factor_all          0.1383
_refine_ls_R_factor_gt           0.0999
_refine_ls_restrained_S_all      1.070
_refine_ls_shift/su_max          0.000
_refine_ls_shift/su_mean         0.000
_refine_ls_structure_factor_coef Fsqd
_refine_ls_weighting_details     
'w=1/[\s^2^(Fo^2^)+(0.1699P)^2^+4.3306P] where P=(Fo^2^+2Fc^2^)/3'
_refine_ls_weighting_scheme      calc
_refine_ls_wR_factor_gt          0.2676
_refine_ls_wR_factor_ref         0.2963
_refine_special_details          ?
_olex2_refinement_description    
;
1. Restrained distances
 O30-O32
 2.847 with sigma of 0.001
 O34-O32
 3 with sigma of 0.01
 O37-O32
 2.685 with sigma of 0.001
 O37-O90
 2.9 with sigma of 0.01
 O30-O50
 3 with sigma of 0.001
 O82-O50
 3 with sigma of 0.001
 O70-O50
 2.9 with sigma of 0.001
 O70-O81
 2.8 with sigma of 0.001
 O30-O33
 2.66 with sigma of 0.001
 O36-O33
 2.7 with sigma of 0.001
 O90-H90B
 0.84 with sigma of 0.001
 O30-H30
 0.84 with sigma of 0.001
2. Uiso/Uaniso restraints and constraints
Uanis(O37) \\sim Ueq, Uanis(O51) \\sim Ueq, Uanis(O82) \\sim Ueq, Uanis(O81)
\\sim Ueq: with sigma of 0.01 and sigma for terminal atoms of 0.02
Uanis(O50) \\sim Ueq: with sigma of 0.004 and sigma for terminal atoms of 0.008
Uanis(O90) \\sim Ueq, Uanis(O36) \\sim Ueq, Uanis(O70) \\sim Ueq, Uanis(O34)
\\sim Ueq, Uanis(O33) \\sim Ueq, Uanis(O32) \\sim Ueq: with sigma of 0.001 and
sigma for terminal atoms of 0.002
3. Others
 Fixed Sof: H30(0.5) O32(0.2) H32A(0.2) H32B(0.2) O37(0.1) H37A(0.1) H37B(0.1)
 O90(0.1) H90A(0.1) H90B(0.1) O34(0.1) H34A(0.1) H34B(0.1) O51(0.1) H51A(0.1)
 H51B(0.1) O50(0.2) H50A(0.2) H50B(0.2) O70(0.15) H70A(0.15) H70B(0.15)
 O81(0.15) H81A(0.15) H81B(0.15) O82(0.15) H82A(0.15) H82B(0.15) O33(0.2)
 H33A(0.2) H33B(0.2) O36(0.1) H36A(0.1) H36B(0.1)
4.a Riding coordinates:
 O3(H3), O30(H30), O32(H32A,H32B), O37(H37A,H37B), O90(H90A,H90B), O34(H34A,
 H34B), O51(H51A,H51B), O50(H50A,H50B), O70(H70A,H70B), O81(H81A,H81B),
 O82(H82A,H82B), O33(H33A,H33B), O36(H36A,H36B)
4.b Aromatic/amide H refined with riding coordinates:
 C6(H6), C7(H7), C9(H9), C10(H10), C15(H15), C16(H16), C21(H21), C22(H22),
 C24(H24), C25(H25), C27(H27), C28(H28)
;
_atom_sites_solution_hydrogens   mixed
_atom_sites_solution_primary     ?
_atom_sites_solution_secondary   ?
loop_
_atom_site_label
_atom_site_type_symbol
_atom_site_fract_x
_atom_site_fract_y
_atom_site_fract_z
_atom_site_U_iso_or_equiv
_atom_site_adp_type
_atom_site_occupancy
_atom_site_site_symmetry_order
_atom_site_calc_flag
_atom_site_refinement_flags_posn
_atom_site_refinement_flags_adp
_atom_site_refinement_flags_occupancy
_atom_site_disorder_assembly
_atom_site_disorder_group
Fe1 Fe 0.500000 0.000000 0.500000 0.0333(3) Uani 1 2 d S . P . .
O2 O 0.0098(2) 0.7913(4) 0.4989(3) 0.0709(15) Uani 1 1 d . . . . .
O3 O 0.1140(2) 0.9832(4) 0.5046(3) 0.0687(15) Uani 1 1 d . . . . .
H3 H 0.074901 1.051834 0.501481 0.103 Uiso 1 1 d R U . . .
C4 C 0.0876(3) 0.8307(5) 0.5018(3) 0.0498(15) Uani 1 1 d . . . . .
C5 C 0.1563(3) 0.7000(5) 0.5028(3) 0.0356(10) Uani 1 1 d . . . . .
C6 C 0.1316(3) 0.5318(5) 0.5000(3) 0.0470(14) Uani 1 1 d . . . . .
H6 H 0.071937 0.501845 0.497162 0.056 Uiso 1 1 calc R U . . .
C7 C 0.1951(3) 0.4084(5) 0.5013(3) 0.0377(11) Uani 1 1 d . . . . .
H7 H 0.178432 0.293868 0.499138 0.045 Uiso 1 1 calc R U . . .
C8 C 0.2823(2) 0.4508(4) 0.50566(18) 0.0213(7) Uani 1 1 d . . . . .
C9 C 0.3052(2) 0.6195(4) 0.50835(18) 0.0216(7) Uani 1 1 d . . . . .
H9 H 0.364838 0.650251 0.511482 0.026 Uiso 1 1 calc R U . . .
C10 C 0.2423(2) 0.7433(4) 0.50651(19) 0.0247(8) Uani 1 1 d . . . . .
H10 H 0.258759 0.857859 0.507824 0.030 Uiso 1 1 calc R U . . .
C11 C 0.3495(2) 0.3174(4) 0.50558(17) 0.0193(7) Uani 1 1 d . . . . .
C12 C 0.4011(2) 0.3231(4) 0.45669(17) 0.0206(7) Uani 1 1 d . . . . .
N13 N 0.46718(18) 0.2126(3) 0.44886(13) 0.0169(6) Uani 1 1 d . . . . .
C14 C 0.4959(2) 0.2579(4) 0.39239(16) 0.0193(7) Uani 1 1 d . . . . .
C15 C 0.4482(3) 0.4010(5) 0.3650(2) 0.0340(10) Uani 1 1 d . . . . .
H15 H 0.455950 0.457288 0.326524 0.041 Uiso 1 1 calc R U . . .
C16 C 0.3902(3) 0.4413(5) 0.4042(2) 0.0341(10) Uani 1 1 d . . . . .
H16 H 0.349627 0.531125 0.398162 0.041 Uiso 1 1 calc R U . . .
C17 C 0.5614(2) 0.1788(4) 0.36531(16) 0.0184(7) Uani 1 1 d . . . . .
C18 C 0.6064(2) 0.0347(4) 0.38939(17) 0.0196(7) Uani 1 1 d . . . . .
N19 N 0.59307(19) -0.0520(3) 0.44373(14) 0.0171(6) Uani 1 1 d . . . . .
C20 C 0.6464(2) -0.1915(4) 0.44756(17) 0.0187(7) Uani 1 1 d . . . . .
C21 C 0.6937(3) -0.1920(5) 0.3940(2) 0.0290(9) Uani 1 1 d . . . . .
H21 H 0.734380 -0.274208 0.385137 0.035 Uiso 1 1 calc R U . . .
C22 C 0.6693(3) -0.0535(5) 0.35846(19) 0.0269(8) Uani 1 1 d . . . . .
H22 H 0.689961 -0.020414 0.320167 0.032 Uiso 1 1 calc R U . . .
C23 C 0.5821(2) 0.2483(4) 0.30332(17) 0.0210(7) Uani 1 1 d . . . . .
C24 C 0.6602(3) 0.3308(5) 0.3009(2) 0.0321(9) Uani 1 1 d . . . . .
H24 H 0.700590 0.347421 0.339333 0.038 Uiso 1 1 calc R U . . .
C25 C 0.6799(3) 0.3897(5) 0.2420(2) 0.0328(9) Uani 1 1 d . . . . .
H25 H 0.733313 0.446251 0.240654 0.039 Uiso 1 1 calc R U . . .
C26 C 0.6208(3) 0.3650(5) 0.18561(18) 0.0241(8) Uani 1 1 d . . . . .
C27 C 0.5425(3) 0.2855(5) 0.18821(18) 0.0247(8) Uani 1 1 d . . . . .
H27 H 0.501805 0.269577 0.149855 0.030 Uiso 1 1 calc R U . . .
C28 C 0.5231(3) 0.2287(5) 0.24681(17) 0.0236(7) Uani 1 1 d . . . . .
H28 H 0.468706 0.175769 0.248195 0.028 Uiso 1 1 calc R U . . .
C29 C 0.6408(3) 0.4222(5) 0.12090(19) 0.0270(8) Uani 1 1 d . . . . .
O30 O 0.7046(2) 0.5141(5) 0.11700(16) 0.0478(9) Uani 1 1 d D . . . .
H30 H 0.726523 0.583219 0.145122 0.057 Uiso 0.5 1 d DR U P . .
O31 O 0.58943(19) 0.3719(3) 0.07138(12) 0.0276(6) Uani 1 1 d . . . . .
O32 O 0.7791(10) 0.7482(15) 0.2123(6) 0.043(4) Uani 0.2 1 d D U P A 1
H32A H 0.808586 0.725994 0.248410 0.065 Uiso 0.2 1 d R U P A 1
H32B H 0.756995 0.647231 0.188438 0.065 Uiso 0.2 1 d R U P A 1
O37 O 0.8443(18) 1.040(2) 0.2618(16) 0.045(8) Uani 0.1 1 d D U P B 1
H37A H 0.821864 0.951684 0.246469 0.068 Uiso 0.1 1 d R U P B 1
H37B H 0.885118 1.034459 0.293212 0.068 Uiso 0.1 1 d R U P B 1
O90 O 0.919(5) 1.333(6) 0.331(3) 0.13(2) Uani 0.1 1 d D U P C 1
H90A H 0.899725 1.247427 0.310791 0.194 Uiso 0.1 1 d R U P C 1
H90B H 0.973189 1.338660 0.330065 0.194 Uiso 0.1 1 d DR U P C 1
O34 O 0.896(5) 0.606(10) 0.327(2) 0.13(3) Uani 0.1 1 d D U P D 1
H34A H 0.904350 0.523011 0.329099 0.196 Uiso 0.1 1 d R U P D 1
H34B H 0.933882 0.679231 0.325055 0.196 Uiso 0.1 1 d R U P D 1
O51 O 0.802(2) 1.018(4) 0.2042(16) 0.037(7) Uani 0.1 1 d . U P E 2
H51A H 0.809816 0.914233 0.200639 0.056 Uiso 0.1 1 d R U P E 2
H51B H 0.840670 1.069220 0.188070 0.056 Uiso 0.1 1 d R U P E 2
O50 O 0.8246(16) 0.780(2) 0.1812(9) 0.138(13) Uani 0.2 1 d D U P F 3
H50A H 0.786182 0.678971 0.163533 0.207 Uiso 0.2 1 d R U P F 3
H50B H 0.835852 0.739990 0.218560 0.207 Uiso 0.2 1 d R U P F 3
O70 O 0.858(5) 1.136(2) 0.1767(14) 0.24(3) Uani 0.15 1 d D U P G 3
H70A H 0.839133 1.038318 0.175989 0.357 Uiso 0.15 1 d R U P G 3
H70B H 0.863278 1.209333 0.205848 0.357 Uiso 0.15 1 d R U P G 3
O81 O 0.9033(19) 1.362(3) 0.2786(12) 0.066(7) Uani 0.15 1 d D U P H 3
H81A H 0.940097 1.359500 0.253330 0.100 Uiso 0.15 1 d R U P H 3
H81B H 0.924987 1.308581 0.310898 0.100 Uiso 0.15 1 d R U P H 3
O82 O 0.8673(15) 0.673(4) 0.3195(8) 0.052(6) Uani 0.15 1 d D U P I 3
H82A H 0.899360 0.752110 0.322565 0.078 Uiso 0.15 1 d R U P I 3
H82B H 0.882832 0.601638 0.294296 0.078 Uiso 0.15 1 d R U P I 3
O33 O 0.8362(8) 0.659(2) 0.1940(7) 0.056(5) Uani 0.2 1 d D U P J 4
H33A H 0.785416 0.634476 0.178362 0.084 Uiso 0.2 1 d R U P J 4
H33B H 0.846137 0.749526 0.176143 0.084 Uiso 0.2 1 d R U P J 4
O36 O 0.9969(18) 0.603(12) 0.165(3) 0.19(3) Uani 0.1 1 d D U P K 4
H36A H 1.027893 0.606841 0.138934 0.282 Uiso 0.1 1 d R U P K 4
H36B H 0.945736 0.627411 0.169802 0.282 Uiso 0.1 1 d R U P K 4

loop_
_atom_site_aniso_label
_atom_site_aniso_U_11
_atom_site_aniso_U_22
_atom_site_aniso_U_33
_atom_site_aniso_U_23
_atom_site_aniso_U_13
_atom_site_aniso_U_12
Fe1 0.0445(5) 0.0229(4) 0.0413(5) 0.0222(3) 0.0339(4) 0.0236(3)
O2 0.0252(18) 0.0251(17) 0.165(5) 0.005(2) 0.024(2) 0.0072(12)
O3 0.0329(18) 0.0182(16) 0.158(5) 0.003(2) 0.026(2) 0.0081(12)
C4 0.026(2) 0.018(2) 0.108(5) 0.004(2) 0.019(3) 0.0080(16)
C5 0.0205(19) 0.0190(19) 0.069(3) 0.0036(18) 0.0126(19) 0.0080(14)
C6 0.019(2) 0.019(2) 0.104(5) 0.003(2) 0.014(2) 0.0037(14)
C7 0.030(2) 0.0118(18) 0.072(3) 0.0045(18) 0.011(2) 0.0043(14)
C8 0.0213(17) 0.0176(16) 0.0262(18) 0.0028(13) 0.0069(14) 0.0088(12)
C9 0.0212(17) 0.0196(17) 0.0246(18) 0.0001(13) 0.0055(14) 0.0055(12)
C10 0.0264(18) 0.0134(16) 0.035(2) -0.0008(14) 0.0083(16) 0.0051(13)
C11 0.0225(17) 0.0149(16) 0.0210(17) 0.0008(12) 0.0047(13) 0.0061(12)
C12 0.0300(19) 0.0138(16) 0.0184(16) 0.0037(12) 0.0053(14) 0.0106(12)
N13 0.0186(14) 0.0191(14) 0.0145(13) 0.0017(10) 0.0064(11) 0.0060(10)
C14 0.0264(18) 0.0161(16) 0.0166(16) 0.0032(12) 0.0073(13) 0.0057(12)
C15 0.056(3) 0.025(2) 0.025(2) 0.0124(15) 0.0186(19) 0.0203(18)
C16 0.052(3) 0.026(2) 0.028(2) 0.0138(16) 0.0168(19) 0.0256(18)
C17 0.0262(17) 0.0161(16) 0.0140(15) 0.0020(12) 0.0065(13) 0.0025(12)
C18 0.0262(17) 0.0183(16) 0.0165(16) 0.0018(12) 0.0107(14) 0.0039(12)
N19 0.0233(15) 0.0135(13) 0.0151(14) 0.0020(10) 0.0050(11) 0.0046(10)
C20 0.0198(16) 0.0181(16) 0.0194(16) 0.0002(12) 0.0069(13) 0.0067(12)
C21 0.037(2) 0.0251(19) 0.030(2) 0.0032(15) 0.0192(17) 0.0127(15)
C22 0.033(2) 0.0272(19) 0.0253(19) 0.0050(14) 0.0189(16) 0.0100(15)
C23 0.0303(19) 0.0159(16) 0.0188(17) 0.0045(12) 0.0098(14) 0.0081(13)
C24 0.039(2) 0.037(2) 0.0197(19) 0.0059(15) 0.0019(16) -0.0077(17)
C25 0.031(2) 0.038(2) 0.031(2) 0.0058(17) 0.0094(17) -0.0072(16)
C26 0.032(2) 0.0210(17) 0.0208(18) 0.0045(13) 0.0098(15) 0.0048(14)
C27 0.033(2) 0.0246(18) 0.0164(17) 0.0040(13) 0.0042(15) 0.0015(14)
C28 0.0310(19) 0.0231(18) 0.0183(17) 0.0032(13) 0.0086(15) 0.0015(14)
C29 0.033(2) 0.0259(19) 0.0227(19) 0.0069(14) 0.0071(16) 0.0009(15)
O30 0.046(2) 0.068(2) 0.0304(17) 0.0120(15) 0.0087(15) -0.0196(17)
O31 0.0425(16) 0.0241(14) 0.0175(13) 0.0041(10) 0.0083(12) 0.0031(11)
O32 0.044(4) 0.045(4) 0.041(4) 0.003(2) 0.007(2) -0.002(2)
O37 0.032(13) 0.057(15) 0.047(15) -0.029(12) 0.010(12) -0.001(12)
O90 0.13(2) 0.13(2) 0.13(2) 0.000(2) 0.021(4) 0.000(2)
O34 0.13(3) 0.13(3) 0.13(3) 0.000(2) 0.021(5) 0.000(2)
O51 0.031(13) 0.034(13) 0.044(14) -0.009(11) 0.000(11) -0.004(10)
O50 0.128(15) 0.150(15) 0.130(15) -0.012(8) 0.001(8) -0.004(8)
O70 0.24(3) 0.24(3) 0.24(3) 0.000(2) 0.038(5) 0.000(2)
O81 0.067(14) 0.079(15) 0.054(13) -0.009(12) 0.013(11) 0.012(12)
O82 0.030(10) 0.082(15) 0.045(12) 0.001(11) 0.010(9) 0.016(10)
O33 0.056(5) 0.056(5) 0.055(5) 0.000(2) 0.006(2) -0.003(2)
O36 0.19(3) 0.19(3) 0.19(3) 0.000(2) 0.030(6) 0.000(2)

_geom_special_details            
;
 All esds (except the esd in the dihedral angle between two l.s. planes)
 are estimated using the full covariance matrix.  The cell esds are taken
 into account individually in the estimation of esds in distances, angles
 and torsion angles; correlations between esds in cell parameters are only
 used when they are defined by crystal symmetry.  An approximate (isotropic)
 treatment of cell esds is used for estimating esds involving l.s. planes.
;
loop_
_geom_bond_atom_site_label_1
_geom_bond_atom_site_label_2
_geom_bond_distance
_geom_bond_site_symmetry_2
_geom_bond_publ_flag
Fe1 N13 2.031(3) 3_656 ?
Fe1 N13 2.031(3) . ?
Fe1 N19 2.051(3) . ?
Fe1 N19 2.051(3) 3_656 ?
Fe1 O31 2.135(3) 2_645 ?
Fe1 O31 2.135(3) 4_566 ?
O2 C4 1.241(5) . ?
O3 H3 0.8137 . ?
O3 C4 1.284(5) . ?
C4 C5 1.491(5) . ?
C5 C6 1.396(6) . ?
C5 C10 1.369(5) . ?
C6 H6 0.9500 . ?
C6 C7 1.392(5) . ?
C7 H7 0.9500 . ?
C7 C8 1.385(6) . ?
C8 C9 1.393(5) . ?
C8 C11 1.492(4) . ?
C9 H9 0.9500 . ?
C9 C10 1.387(5) . ?
C10 H10 0.9500 . ?
C11 C12 1.401(5) . ?
C11 C20 1.402(5) 3_656 ?
C12 N13 1.384(4) . ?
C12 C16 1.441(5) . ?
N13 C14 1.381(4) . ?
C14 C15 1.432(5) . ?
C14 C17 1.394(5) . ?
C15 H15 0.9500 . ?
C15 C16 1.353(6) . ?
C16 H16 0.9500 . ?
C17 C18 1.399(5) . ?
C17 C23 1.497(5) . ?
C18 N19 1.379(4) . ?
C18 C22 1.441(5) . ?
N19 C20 1.383(4) . ?
C20 C21 1.440(5) . ?
C21 H21 0.9500 . ?
C21 C22 1.355(5) . ?
C22 H22 0.9500 . ?
C23 C24 1.389(5) . ?
C23 C28 1.387(5) . ?
C24 H24 0.9500 . ?
C24 C25 1.401(6) . ?
C25 H25 0.9500 . ?
C25 C26 1.392(6) . ?
C26 C27 1.381(5) . ?
C26 C29 1.513(5) . ?
C27 H27 0.9500 . ?
C27 C28 1.390(5) . ?
C28 H28 0.9500 . ?
C29 O30 1.246(5) . ?
C29 O31 1.271(5) . ?
O30 H30 0.8400 . ?
O32 H32A 0.8401 . ?
O32 H32B 0.9824 . ?
O37 H37A 0.8293 . ?
O37 H37B 0.8400 . ?
O90 H90A 0.8401 . ?
O90 H90B 0.8400 . ?
O34 H34A 0.6797 . ?
O34 H34B 0.8401 . ?
O51 H51A 0.8400 . ?
O51 H51B 0.8400 . ?
O50 H50A 1.0361 . ?
O50 H50B 0.8399 . ?
O70 H70A 0.8372 . ?
O70 H70B 0.8400 . ?
O81 H81A 0.8401 . ?
O81 H81B 0.8273 . ?
O82 H82A 0.8013 . ?
O82 H82B 0.8400 . ?
O33 H33A 0.8274 . ?
O33 H33B 0.8408 . ?
O36 H36A 0.7848 . ?
O36 H36B 0.8402 . ?

loop_
_geom_angle_atom_site_label_1
_geom_angle_atom_site_label_2
_geom_angle_atom_site_label_3
_geom_angle
_geom_angle_site_symmetry_1
_geom_angle_site_symmetry_3
_geom_angle_publ_flag
N13 Fe1 N13 180.0 3_656 . ?
N13 Fe1 N19 89.71(11) 3_656 . ?
N13 Fe1 N19 90.29(11) 3_656 3_656 ?
N13 Fe1 N19 90.29(11) . . ?
N13 Fe1 N19 89.71(11) . 3_656 ?
N13 Fe1 O31 92.89(11) . 4_566 ?
N13 Fe1 O31 87.11(11) . 2_645 ?
N13 Fe1 O31 92.89(11) 3_656 2_645 ?
N13 Fe1 O31 87.11(11) 3_656 4_566 ?
N19 Fe1 N19 180.00(12) 3_656 . ?
N19 Fe1 O31 86.40(11) . 2_645 ?
N19 Fe1 O31 93.60(11) 3_656 2_645 ?
N19 Fe1 O31 86.40(11) 3_656 4_566 ?
N19 Fe1 O31 93.60(11) . 4_566 ?
O31 Fe1 O31 180.0 4_566 2_645 ?
C4 O3 H3 114.0 . . ?
O2 C4 O3 123.0(4) . . ?
O2 C4 C5 120.8(4) . . ?
O3 C4 C5 116.2(4) . . ?
C6 C5 C4 118.9(4) . . ?
C10 C5 C4 120.9(4) . . ?
C10 C5 C6 120.3(3) . . ?
C5 C6 H6 120.2 . . ?
C7 C6 C5 119.5(4) . . ?
C7 C6 H6 120.2 . . ?
C6 C7 H7 119.7 . . ?
C8 C7 C6 120.7(4) . . ?
C8 C7 H7 119.7 . . ?
C7 C8 C9 118.7(3) . . ?
C7 C8 C11 120.1(3) . . ?
C9 C8 C11 121.1(3) . . ?
C8 C9 H9 119.5 . . ?
C10 C9 C8 121.0(3) . . ?
C10 C9 H9 119.5 . . ?
C5 C10 C9 119.9(3) . . ?
C5 C10 H10 120.1 . . ?
C9 C10 H10 120.1 . . ?
C12 C11 C8 117.4(3) . . ?
C12 C11 C20 124.8(3) . 3_656 ?
C20 C11 C8 117.8(3) 3_656 . ?
C11 C12 C16 124.9(3) . . ?
N13 C12 C11 126.1(3) . . ?
N13 C12 C16 109.0(3) . . ?
C12 N13 Fe1 126.8(2) . . ?
C14 N13 Fe1 125.8(2) . . ?
C14 N13 C12 106.4(3) . . ?
N13 C14 C15 109.7(3) . . ?
N13 C14 C17 126.1(3) . . ?
C17 C14 C15 124.2(3) . . ?
C14 C15 H15 126.3 . . ?
C16 C15 C14 107.3(3) . . ?
C16 C15 H15 126.3 . . ?
C12 C16 H16 126.2 . . ?
C15 C16 C12 107.5(3) . . ?
C15 C16 H16 126.2 . . ?
C14 C17 C18 125.5(3) . . ?
C14 C17 C23 117.3(3) . . ?
C18 C17 C23 117.1(3) . . ?
C17 C18 C22 125.1(3) . . ?
N19 C18 C17 125.5(3) . . ?
N19 C18 C22 109.3(3) . . ?
C18 N19 Fe1 126.0(2) . . ?
C18 N19 C20 106.6(3) . . ?
C20 N19 Fe1 126.9(2) . . ?
C11 C20 C21 125.1(3) 3_656 . ?
N19 C20 C11 125.4(3) . 3_656 ?
N19 C20 C21 109.4(3) . . ?
C20 C21 H21 126.4 . . ?
C22 C21 C20 107.2(3) . . ?
C22 C21 H21 126.4 . . ?
C18 C22 H22 126.2 . . ?
C21 C22 C18 107.5(3) . . ?
C21 C22 H22 126.2 . . ?
C24 C23 C17 121.2(3) . . ?
C28 C23 C17 119.9(3) . . ?
C28 C23 C24 118.8(3) . . ?
C23 C24 H24 119.8 . . ?
C23 C24 C25 120.5(4) . . ?
C25 C24 H24 119.8 . . ?
C24 C25 H25 120.1 . . ?
C26 C25 C24 119.8(4) . . ?
C26 C25 H25 120.1 . . ?
C25 C26 C29 121.4(3) . . ?
C27 C26 C25 119.7(3) . . ?
C27 C26 C29 118.9(3) . . ?
C26 C27 H27 119.9 . . ?
C26 C27 C28 120.2(4) . . ?
C28 C27 H27 119.9 . . ?
C23 C28 C27 121.0(4) . . ?
C23 C28 H28 119.5 . . ?
C27 C28 H28 119.5 . . ?
O30 C29 C26 121.1(4) . . ?
O30 C29 O31 122.3(3) . . ?
O31 C29 C26 116.6(3) . . ?
C29 O30 H30 125.4 . . ?
C29 O31 Fe1 132.5(3) . 2_655 ?
H32A O32 H32B 112.5 . . ?
H37A O37 H37B 118.5 . . ?
H90A O90 H90B 108.1 . . ?
H34A O34 H34B 122.9 . . ?
H51A O51 H51B 109.1 . . ?
H50A O50 H50B 93.5 . . ?
H70A O70 H70B 130.9 . . ?
H81A O81 H81B 106.0 . . ?
H82A O82 H82B 110.4 . . ?
H33A O33 H33B 105.0 . . ?
H36A O36 H36B 140.6 . . ?

loop_
_geom_torsion_atom_site_label_1
_geom_torsion_atom_site_label_2
_geom_torsion_atom_site_label_3
_geom_torsion_atom_site_label_4
_geom_torsion
_geom_torsion_site_symmetry_1
_geom_torsion_site_symmetry_2
_geom_torsion_site_symmetry_3
_geom_torsion_site_symmetry_4
_geom_torsion_publ_flag
Fe1 N13 C14 C15 170.6(3) . . . . ?
Fe1 N13 C14 C17 -9.6(5) . . . . ?
Fe1 N19 C20 C11 -5.1(5) . . . 3_656 ?
Fe1 N19 C20 C21 171.9(3) . . . . ?
O2 C4 C5 C6 0.4(9) . . . . ?
O2 C4 C5 C10 -179.5(6) . . . . ?
O3 C4 C5 C6 179.9(6) . . . . ?
O3 C4 C5 C10 0.0(9) . . . . ?
C4 C5 C6 C7 -179.6(5) . . . . ?
C4 C5 C10 C9 179.0(5) . . . . ?
C5 C6 C7 C8 0.3(9) . . . . ?
C6 C5 C10 C9 -0.9(7) . . . . ?
C6 C7 C8 C9 -0.4(7) . . . . ?
C6 C7 C8 C11 -178.7(5) . . . . ?
C7 C8 C9 C10 -0.2(6) . . . . ?
C7 C8 C11 C12 121.1(4) . . . . ?
C7 C8 C11 C20 -56.0(5) . . . 3_656 ?
C8 C9 C10 C5 0.8(6) . . . . ?
C8 C11 C12 N13 179.2(3) . . . . ?
C8 C11 C12 C16 -4.3(6) . . . . ?
C9 C8 C11 C12 -57.2(5) . . . . ?
C9 C8 C11 C20 125.8(4) . . . 3_656 ?
C10 C5 C6 C7 0.3(9) . . . . ?
C11 C8 C9 C10 178.1(3) . . . . ?
C11 C12 N13 Fe1 6.5(5) . . . . ?
C11 C12 N13 C14 175.8(4) . . . . ?
C11 C12 C16 C15 -176.3(4) . . . . ?
C11 C20 C21 C22 177.3(4) 3_656 . . . ?
C12 N13 C14 C15 1.1(4) . . . . ?
C12 N13 C14 C17 -179.1(4) . . . . ?
N13 C12 C16 C15 0.7(5) . . . . ?
N13 C14 C15 C16 -0.7(5) . . . . ?
N13 C14 C17 C18 3.2(6) . . . . ?
N13 C14 C17 C23 179.7(3) . . . . ?
C14 C15 C16 C12 0.0(5) . . . . ?
C14 C17 C18 N19 0.0(6) . . . . ?
C14 C17 C18 C22 175.1(4) . . . . ?
C14 C17 C23 C24 110.1(4) . . . . ?
C14 C17 C23 C28 -70.8(4) . . . . ?
C15 C14 C17 C18 -177.0(4) . . . . ?
C15 C14 C17 C23 -0.5(6) . . . . ?
C16 C12 N13 Fe1 -170.5(3) . . . . ?
C16 C12 N13 C14 -1.1(4) . . . . ?
C17 C14 C15 C16 179.5(4) . . . . ?
C17 C18 N19 Fe1 3.6(5) . . . . ?
C17 C18 N19 C20 175.9(4) . . . . ?
C17 C18 C22 C21 -175.8(4) . . . . ?
C17 C23 C24 C25 177.7(4) . . . . ?
C17 C23 C28 C27 -177.1(3) . . . . ?
C18 C17 C23 C24 -73.1(5) . . . . ?
C18 C17 C23 C28 106.0(4) . . . . ?
C18 N19 C20 C11 -177.3(4) . . . 3_656 ?
C18 N19 C20 C21 -0.4(4) . . . . ?
N19 C18 C22 C21 0.0(5) . . . . ?
N19 C20 C21 C22 0.3(5) . . . . ?
C20 C11 C12 N13 -4.0(6) 3_656 . . . ?
C20 C11 C12 C16 172.5(4) 3_656 . . . ?
C20 C21 C22 C18 -0.2(5) . . . . ?
C22 C18 N19 Fe1 -172.1(3) . . . . ?
C22 C18 N19 C20 0.2(4) . . . . ?
C23 C17 C18 N19 -176.5(3) . . . . ?
C23 C17 C18 C22 -1.4(6) . . . . ?
C23 C24 C25 C26 -0.2(7) . . . . ?
C24 C23 C28 C27 2.1(5) . . . . ?
C24 C25 C26 C27 1.3(6) . . . . ?
C24 C25 C26 C29 -178.2(4) . . . . ?
C25 C26 C27 C28 -0.7(6) . . . . ?
C25 C26 C29 O30 -10.6(6) . . . . ?
C25 C26 C29 O31 169.6(4) . . . . ?
C26 C27 C28 C23 -1.0(6) . . . . ?
C26 C29 O31 Fe1 114.1(3) . . . 2_655 ?
C27 C26 C29 O30 170.0(4) . . . . ?
C27 C26 C29 O31 -9.9(5) . . . . ?
C28 C23 C24 C25 -1.5(6) . . . . ?
C29 C26 C27 C28 178.7(3) . . . . ?
O30 C29 O31 Fe1 -65.7(5) . . . 2_655 ?

_shelx_res_file                  
;
TITL exp_176_auto_a.res in P2(1)/c
    exp_176_auto.res
    created by SHELXL-2019/3 at 17:55:14 on 16-Oct-2025
REM Old TITL exp_176_auto in P2(1)/c
REM SHELXT solution in P2(1)/c
REM R1 0.256, Rweak 0.027, Alpha 0.047, Orientation as input
REM Formula found by SHELXT: C48 N2 O10 Fe
CELL 0.71073 15.5314 7.9913 21.0109 90 99.207 90
ZERR 2 0.0006 0.0002 0.0006 0 0.003 0
LATT 1
SYMM -X,0.5+Y,0.5-Z
SFAC C H Fe O N
UNIT 96 66.4 2 22.2 8
L.S. 100
PLAN  40
ISOR 0.01 O37  O51 O82  O81
ISOR 0.004 O50
ISOR 0.001 O90 O36 O70 O34 O33 O32
SIZE 0.04 0.08 0.42
DFIX 2.847 0.001 O30 O32
DFIX 3.0 0.01 O34 O32
DFIX 2.685 0.001 O37 O32
DFIX 2.9 0.01 O37 O90
DFIX 3.0 0.001 O30 O50
DFIX 3.0 0.001 O82 O50
DFIX 2.9 0.001 O70 O50
DFIX 2.8 0.001 O70 O81
DFIX 2.66 0.001 O30 O33
DFIX 2.7 0.001 O36 O33
DFIX 0.84 0.001 O90 H90B
DFIX 0.84 0.001 O30 H30
TEMP -150
CONF
list 4
MORE -1
BOND $H
CONF
fmap 2 53
ACTA
OMIT -1 0 2
OMIT 1 0 10
REM <olex2.extras>
REM <HklSrc "%.\\exp_176_auto.hkl">
REM </olex2.extras>
WGHT    0.169900    4.330600
FVAR       0.42699
FE1   3    0.500000    0.000000    0.500000    10.50000    0.04451    0.02290 =
         0.04134    0.02217    0.03387    0.02356
O2    4    0.009769    0.791301    0.498913    11.00000    0.02520    0.02511 =
         0.16526    0.00474    0.02408    0.00723
O3    4    0.114025    0.983153    0.504592    11.00000    0.03294    0.01818 =
         0.15843    0.00254    0.02615    0.00811
AFIX   3
H3    2    0.074901    1.051834    0.501481    11.00000   -1.50000
AFIX   0
C4    1    0.087600    0.830724    0.501822    11.00000    0.02628    0.01822 =
         0.10754    0.00370    0.01914    0.00799
C5    1    0.156291    0.700012    0.502806    11.00000    0.02053    0.01899 =
         0.06892    0.00364    0.01257    0.00802
C6    1    0.131617    0.531805    0.499967    11.00000    0.01909    0.01884 =
         0.10446    0.00324    0.01446    0.00373
AFIX  43
H6    2    0.071937    0.501845    0.497162    11.00000   -1.20000
AFIX   0
C7    1    0.195089    0.408371    0.501276    11.00000    0.02970    0.01182 =
         0.07239    0.00448    0.01079    0.00435
AFIX  43
H7    2    0.178432    0.293868    0.499138    11.00000   -1.20000
AFIX   0
C8    1    0.282294    0.450814    0.505664    11.00000    0.02128    0.01761 =
         0.02617    0.00280    0.00695    0.00883
C9    1    0.305218    0.619537    0.508349    11.00000    0.02115    0.01961 =
         0.02460    0.00014    0.00554    0.00551
AFIX  43
H9    2    0.364838    0.650251    0.511482    11.00000   -1.20000
AFIX   0
C10   1    0.242269    0.743278    0.506513    11.00000    0.02642    0.01343 =
         0.03528   -0.00076    0.00825    0.00512
AFIX  43
H10   2    0.258759    0.857859    0.507824    11.00000   -1.20000
AFIX   0
C11   1    0.349480    0.317447    0.505578    11.00000    0.02251    0.01487 =
         0.02102    0.00080    0.00474    0.00613
C12   1    0.401071    0.323130    0.456689    11.00000    0.03000    0.01381 =
         0.01835    0.00368    0.00526    0.01057
N13   5    0.467181    0.212637    0.448865    11.00000    0.01855    0.01906 =
         0.01448    0.00169    0.00643    0.00598
C14   1    0.495901    0.257944    0.392388    11.00000    0.02637    0.01609 =
         0.01659    0.00315    0.00731    0.00568
C15   1    0.448239    0.401021    0.365042    11.00000    0.05647    0.02506 =
         0.02457    0.01242    0.01862    0.02027
AFIX  43
H15   2    0.455950    0.457288    0.326524    11.00000   -1.20000
AFIX   0
C16   1    0.390184    0.441305    0.404184    11.00000    0.05168    0.02573 =
         0.02832    0.01377    0.01683    0.02561
AFIX  43
H16   2    0.349627    0.531125    0.398162    11.00000   -1.20000
AFIX   0
C17   1    0.561403    0.178785    0.365305    11.00000    0.02615    0.01613 =
         0.01400    0.00203    0.00646    0.00255
C18   1    0.606394    0.034653    0.389393    11.00000    0.02623    0.01830 =
         0.01654    0.00183    0.01067    0.00391
N19   5    0.593073   -0.052023    0.443732    11.00000    0.02331    0.01354 =
         0.01510    0.00203    0.00500    0.00465
C20   1    0.646356   -0.191463    0.447563    11.00000    0.01983    0.01815 =
         0.01936    0.00025    0.00694    0.00669
C21   1    0.693686   -0.192035    0.393958    11.00000    0.03701    0.02511 =
         0.02952    0.00318    0.01918    0.01274
AFIX  43
H21   2    0.734380   -0.274208    0.385137    11.00000   -1.20000
AFIX   0
C22   1    0.669324   -0.053468    0.358464    11.00000    0.03293    0.02722 =
         0.02531    0.00497    0.01889    0.01000
AFIX  43
H22   2    0.689961   -0.020414    0.320167    11.00000   -1.20000
AFIX   0
C23   1    0.582069    0.248265    0.303323    11.00000    0.03032    0.01590 =
         0.01882    0.00450    0.00978    0.00810
C24   1    0.660200    0.330790    0.300855    11.00000    0.03852    0.03705 =
         0.01968    0.00595    0.00192   -0.00772
AFIX  43
H24   2    0.700590    0.347421    0.339333    11.00000   -1.20000
AFIX   0
C25   1    0.679851    0.389658    0.242028    11.00000    0.03137    0.03773 =
         0.03072    0.00581    0.00937   -0.00720
AFIX  43
H25   2    0.733313    0.446251    0.240654    11.00000   -1.20000
AFIX   0
C26   1    0.620810    0.364976    0.185608    11.00000    0.03243    0.02097 =
         0.02080    0.00447    0.00976    0.00480
C27   1    0.542518    0.285497    0.188214    11.00000    0.03314    0.02456 =
         0.01643    0.00402    0.00415    0.00153
AFIX  43
H27   2    0.501805    0.269577    0.149855    11.00000   -1.20000
AFIX   0
C28   1    0.523135    0.228739    0.246814    11.00000    0.03097    0.02310 =
         0.01829    0.00321    0.00860    0.00154
AFIX  43
H28   2    0.468706    0.175769    0.248195    11.00000   -1.20000
AFIX   0
C29   1    0.640846    0.422162    0.120901    11.00000    0.03336    0.02593 =
         0.02272    0.00687    0.00713    0.00089
O30   4    0.704567    0.514149    0.117000    11.00000    0.04608    0.06779 =
         0.03035    0.01202    0.00872   -0.01958
AFIX   3
H30   2    0.726523    0.583219    0.145122    10.50000   -1.20000
AFIX   0
O31   4    0.589428    0.371884    0.071383    11.00000    0.04247    0.02410 =
         0.01753    0.00410    0.00834    0.00306
PART 1
O32   4    0.779061    0.748199    0.212310    10.20000    0.04369    0.04519 =
         0.04146    0.00336    0.00676   -0.00207
AFIX   3
H32A  2    0.808586    0.725994    0.248410    10.20000   -1.50000
H32B  2    0.756995    0.647231    0.188438    10.20000   -1.50000
AFIX   0
O37   4    0.844334    1.040036    0.261774    10.10000    0.03235    0.05692 =
         0.04737   -0.02928    0.00980   -0.00115
AFIX   3
H37A  2    0.821864    0.951684    0.246469    10.10000   -1.50000
H37B  2    0.885118    1.034459    0.293212    10.10000   -1.50000
AFIX   0
O90   4    0.919451    1.333197    0.331217    10.10000    0.12902    0.12939 =
         0.12933    0.00026    0.02057    0.00003
AFIX   3
H90A  2    0.899725    1.247427    0.310791    10.10000   -1.50000
H90B  2    0.973189    1.338660    0.330065    10.10000   -1.50000
AFIX   0
O34   4    0.895553    0.606358    0.327477    10.10000    0.13072    0.13064 =
         0.13064    0.00009    0.02131   -0.00001
AFIX   3
H34A  2    0.904350    0.523011    0.329099    10.10000   -1.50000
H34B  2    0.933882    0.679231    0.325055    10.10000   -1.50000
AFIX   0
PART 0
PART 2
O51   4    0.802246    1.017673    0.204209    10.10000    0.03119    0.03411 =
         0.04391   -0.00868   -0.00039   -0.00382
AFIX   3
H51A  2    0.809816    0.914233    0.200639    10.10000   -1.50000
H51B  2    0.840670    1.069220    0.188070    10.10000   -1.50000
AFIX   0
PART 0
REM <hkl>
REM exp_176_auto.hkl
PART 3
O50   4    0.824580    0.779953    0.181180    10.20000    0.12822    0.14975 =
         0.13042   -0.01169    0.00091   -0.00407
AFIX   3
H50A  2    0.786182    0.678971    0.163533    10.20000   -1.50000
H50B  2    0.835852    0.739990    0.218560    10.20000   -1.50000
AFIX   0
O70   4    0.858279    1.136346    0.176719    10.15000    0.23768    0.23793 =
         0.23776   -0.00013    0.03792    0.00005
AFIX   3
H70A  2    0.839133    1.038318    0.175989    10.15000   -1.50000
H70B  2    0.863278    1.209333    0.205848    10.15000   -1.50000
AFIX   0
O81   4    0.903261    1.362007    0.278558    10.15000    0.06730    0.07931 =
         0.05387   -0.00912    0.01335    0.01229
AFIX   3
H81A  2    0.940097    1.359500    0.253330    10.15000   -1.50000
H81B  2    0.924987    1.308581    0.310898    10.15000   -1.50000
AFIX   0
O82   4    0.867254    0.673019    0.319508    10.15000    0.03035    0.08238 =
         0.04501    0.00068    0.01024    0.01598
AFIX   3
H82A  2    0.899360    0.752110    0.322565    10.15000   -1.50000
H82B  2    0.882832    0.601638    0.294296    10.15000   -1.50000
AFIX   0
PART 0
PART 4
O33   4    0.836173    0.658940    0.193975    10.20000    0.05567    0.05625 =
         0.05493    0.00024    0.00553   -0.00293
AFIX   3
H33A  2    0.785416    0.634476    0.178362    10.20000   -1.50000
H33B  2    0.846137    0.749526    0.176143    10.20000   -1.50000
AFIX   0
O36   4    0.996862    0.602757    0.164928    10.10000    0.18823    0.18825 =
         0.18812   -0.00001    0.03005   -0.00021
AFIX   3
H36A  2    1.027893    0.606841    0.138934    10.10000   -1.50000
H36B  2    0.945736    0.627411    0.169802    10.10000   -1.50000
REM #####
REM #####
REM #####
AFIX   0
HKLF 4


REM  exp_176_auto_a.res in P2(1)/c
REM wR2 = 0.2963, GooF = S = 1.074, Restrained GooF = 1.070 for all data
REM R1 = 0.0999 for 4710 Fo > 4sig(Fo) and 0.1383 for all 6852 data
REM 376 parameters refined using 78 restraints

END

WGHT      0.1614      4.3191

REM Highest difference peak  1.211,  deepest hole -0.754,  1-sigma level  0.166
Q1    1   0.8203  0.8591  0.1739  11.00000  0.05    1.21
Q2    1   0.9402  0.6161  0.3470  11.00000  0.05    1.12
Q3    1   0.8026  0.6907  0.1993  11.00000  0.05    1.06
Q4    1   0.8771  0.5438  0.1612  11.00000  0.05    1.01
Q5    1   0.9158  0.4327  0.3442  11.00000  0.05    1.01
Q6    1   0.8632  0.5832  0.1744  11.00000  0.05    0.96
Q7    1   0.7836  0.8306  0.2172  11.00000  0.05    0.87
Q8    1   0.4582 -0.0030  0.4999  11.00000  0.05    0.78
Q9    1   0.8849  0.6930  0.1464  11.00000  0.05    0.73
Q10   1   0.4934  0.0811  0.4987  11.00000  0.05    0.71
Q11   1   1.0040  1.3779  0.1970  11.00000  0.05    0.67
Q12   1   1.0380  0.5107  0.1571  11.00000  0.05    0.66
Q13   1   1.0129  0.7409  0.3392  11.00000  0.05    0.65
Q14   1   0.8079  1.0117  0.1807  11.00000  0.05    0.59
Q15   1   0.9975  0.4585  0.1867  11.00000  0.05    0.58
Q16   1   0.3135  0.3840  0.5052  11.00000  0.05    0.57
Q17   1   0.5844  0.3426  0.1971  11.00000  0.05    0.56
Q18   1   0.1213  0.7597  0.4991  11.00000  0.05    0.56
Q19   1   0.8791  1.3670  0.1547  11.00000  0.05    0.54
Q20   1   0.4212  0.2358  0.4449  11.00000  0.05    0.54
Q21   1   0.6245  0.2531  0.3031  11.00000  0.05    0.53
Q22   1   0.1696  0.4817  0.4972  11.00000  0.05    0.51
Q23   1   0.4409  0.2744  0.4587  11.00000  0.05    0.50
Q24   1   0.6066 -0.1522  0.4417  11.00000  0.05    0.50
Q25   1   0.8551  0.9476  0.2784  11.00000  0.05    0.50
Q26   1   0.8622  0.9718  0.1806  11.00000  0.05    0.48
Q27   1   0.1990  0.7078  0.5030  11.00000  0.05    0.48
Q28   1   0.8957  1.0203  0.2154  11.00000  0.05    0.47
Q29   1   0.2378  0.4572  0.5018  11.00000  0.05    0.46
Q30   1   0.5767  0.1004  0.3729  11.00000  0.05    0.45
Q31   1   0.5775  0.2063  0.3386  11.00000  0.05    0.44
Q32   1   0.8535  1.0751  0.2710  11.00000  0.05    0.44
Q33   1   0.5981  0.3172  0.3047  11.00000  0.05    0.43
Q34   1   0.0404  0.8160  0.4990  11.00000  0.05    0.43
Q35   1   0.9250  0.5183  0.3072  11.00000  0.05    0.43
Q36   1   0.6228 -0.0287  0.3636  11.00000  0.05    0.42
Q37   1   0.9211  1.2910  0.3353  11.00000  0.05    0.42
Q38   1   0.3447  0.2342  0.5178  11.00000  0.05    0.42
Q39   1   0.1559  0.6120  0.5011  11.00000  0.05    0.42
Q40   1   0.2641  0.6678  0.5036  11.00000  0.05    0.42
;
_shelx_res_checksum              41902
_olex2_submission_special_instructions 'No special instructions were received'
####################################################################### 
# 
# This file contains crystal structure data downloaded from the 
# Cambridge Structural Database (CSD) hosted by the Cambridge 
# Crystallographic Data Centre (CCDC).
# 
# Full information about CCDC data access policies and citation 
# guidelines are available at http://www.ccdc.cam.ac.uk/access/V1 
# 
# Audit and citation data items may have been added by the CCDC. 
# Please retain this information to preserve the provenance of 
# this file and to allow appropriate attribution of the data. 
# 
#######################################################################

data_Fe(H3P)
_database_code_depnum_ccdc_archive 'CCDC 2254373'
loop_
_audit_author_name
_audit_author_address
'XIANJUN LI'
;Tokyo Institute of Technology
Japan
;

_audit_update_record             
;
2025-10-14 deposited with the CCDC.	2026-07-06 downloaded from the CCDC.
;
_audit_creation_date             2025-08-25
_audit_creation_method           
;
Olex2 1.5
(compiled 2025.07.13 svn.rb7424aed for OlexSys, GUI svn.r7314)
;
_shelxl_version_number           2014-3

loop_
_audit_author_email
?
_chemical_name_common            ?
_chemical_name_systematic        Fe(H3P)
_chemical_formula_moiety         'C48 H27 Fe N4 O8, 7[CH3OH]'
_chemical_formula_sum            'C55 H55 Fe N4 O15'
_chemical_formula_weight         1067.88
_chemical_melting_point          ?
_chemical_oxdiff_formula         'C H O N Fe K Cl'
loop_
_atom_type_symbol
_atom_type_description
_atom_type_scat_dispersion_real
_atom_type_scat_dispersion_imag
_atom_type_scat_source
C C 0.0033 0.0016 'International Tables Vol C Tables 4.2.6.8 and 6.1.1.4'
H H 0.0000 0.0000 'International Tables Vol C Tables 4.2.6.8 and 6.1.1.4'
Fe Fe 0.3463 0.8444 'International Tables Vol C Tables 4.2.6.8 and 6.1.1.4'
N N 0.0061 0.0033 'International Tables Vol C Tables 4.2.6.8 and 6.1.1.4'
O O 0.0106 0.0060 'International Tables Vol C Tables 4.2.6.8 and 6.1.1.4'

_shelx_space_group_comment       
;
The symmetry employed for this shelxl refinement is uniquely defined
by the following loop, which should always be used as a source of
symmetry information in preference to the above space-group names.
They are only intended as comments.
;
_space_group_crystal_system      monoclinic
_space_group_IT_number           14
_space_group_name_H-M_alt        'P 1 21/c 1'
_space_group_name_Hall           '-P 2ybc'
loop_
_space_group_symop_operation_xyz
'x, y, z'
'-x, y+1/2, -z+1/2'
'-x, -y, -z'
'x, -y-1/2, z-1/2'

_cell_length_a                   15.4700(6)
_cell_length_b                   8.0358(3)
_cell_length_c                   20.9396(7)
_cell_angle_alpha                90
_cell_angle_beta                 101.340(4)
_cell_angle_gamma                90
_cell_volume                     2552.26(17)
_cell_formula_units_Z            2
_cell_measurement_reflns_used    8322
_cell_measurement_temperature    123.02(13)
_cell_measurement_theta_max      30.1020
_cell_measurement_theta_min      1.9640
_shelx_estimated_absorpt_T_max   0.982
_shelx_estimated_absorpt_T_min   0.916
_exptl_absorpt_coefficient_mu    0.370
_exptl_absorpt_correction_T_max  1.000
_exptl_absorpt_correction_T_min  0.736
_exptl_absorpt_correction_type   gaussian
_exptl_absorpt_process_details   
;
CrysAlisPro 1.171.41.112a (Rigaku Oxford Diffraction, 2021)
Numerical absorption correction based on gaussian integration over
a multifaceted crystal model
Empirical absorption correction using spherical harmonics,
implemented in SCALE3 ABSPACK scaling algorithm.
;
_exptl_crystal_colour            'clear dark brown'
_exptl_crystal_colour_lustre     clear
_exptl_crystal_colour_modifier   dark
_exptl_crystal_colour_primary    brown
_exptl_crystal_density_diffrn    1.390
_exptl_crystal_density_meas      ?
_exptl_crystal_density_method    ?
_exptl_crystal_description       block
_exptl_crystal_F_000             1118
loop_
_exptl_crystal_face_index_h
_exptl_crystal_face_index_k
_exptl_crystal_face_index_l
_exptl_crystal_face_perp_dist
12 0 -27 0.0297
-13 0 27 0.0196
-5 11 3 0.1292
5 1 -29 0.0349
5 -11 -6 0.0954
-6 0 29 0.0187
14 0 -26 0.0306
-14 -1 26 0.0206
-18 -1 21 0.0188
21 0 4 0.0228
-20 0 -7 0.0172
-16 7 7 0.1012
-4 0 -27 0.0312
16 -7 -8 0.0612
3 0 28 0.0206

_exptl_crystal_size_max          0.24
_exptl_crystal_size_mid          0.05
_exptl_crystal_size_min          0.05
loop_
_exptl_oxdiff_crystal_face_indexfrac_h
_exptl_oxdiff_crystal_face_indexfrac_k
_exptl_oxdiff_crystal_face_indexfrac_l
_exptl_oxdiff_crystal_face_x
_exptl_oxdiff_crystal_face_y
_exptl_oxdiff_crystal_face_z
12.3244 -0.0029 -27.1620 0.1051 0.4262 -0.8985
-12.7404 -0.4092 26.8628 -0.1140 -0.4638 0.8786
-4.6239 11.0615 2.5621 -0.5047 0.7289 0.4625
5.1229 1.3541 -29.2769 -0.2711 0.3989 -0.8760
5.2426 -10.8356 -6.2193 0.4682 -0.6752 -0.5700
-5.5459 -0.3106 29.4499 0.2230 -0.3295 0.9175
13.5785 0.1807 -26.2641 0.1653 0.4593 -0.8728
-14.2658 -0.7904 25.6035 -0.1848 -0.5149 0.8371
-18.2243 -0.7030 20.6672 -0.4278 -0.5548 0.7136
20.6545 -0.0542 3.8048 0.9233 0.3840 -0.0093
-19.8111 -0.4081 -6.7855 -0.9184 -0.3825 -0.1012
-16.3029 7.4484 7.1832 -0.8091 0.1908 0.5558
-3.7089 0.4613 -27.4964 -0.5854 0.1428 -0.7981
16.2034 -7.4433 -8.0922 0.7910 -0.1864 -0.5827
2.6102 0.0426 28.0267 0.5315 -0.1301 0.8370

_exptl_special_details           
;
 ?
;
_exptl_transmission_factor_max   ?
_exptl_transmission_factor_min   ?
_diffrn_reflns_av_R_equivalents  0.0542
_diffrn_reflns_av_unetI/netI     0.0645
_diffrn_reflns_Laue_measured_fraction_full 0.998
_diffrn_reflns_Laue_measured_fraction_max 0.835
_diffrn_reflns_limit_h_max       21
_diffrn_reflns_limit_h_min       -22
_diffrn_reflns_limit_k_max       11
_diffrn_reflns_limit_k_min       -11
_diffrn_reflns_limit_l_max       25
_diffrn_reflns_limit_l_min       -29
_diffrn_reflns_number            24096
_diffrn_reflns_point_group_measured_fraction_full 0.998
_diffrn_reflns_point_group_measured_fraction_max 0.835
_diffrn_reflns_theta_full        25.242
_diffrn_reflns_theta_max         31.312
_diffrn_reflns_theta_min         1.984
_diffrn_ambient_environment      N~2~
_diffrn_ambient_temperature      123.02(13)
_diffrn_detector                 'Hybrid Pixel Array Detector'
_diffrn_detector_area_resol_mean 10.0000
_diffrn_detector_type            HyPix
_diffrn_measured_fraction_theta_full 0.998
_diffrn_measured_fraction_theta_max 0.835
_diffrn_measurement_details      
;
List of Runs (angles in degrees, time in seconds):

  # Type    Start    End  Width  t~exp~   \w     \q     \k     \f   Frames
#--------------------------------------------------------------------------
  1  \w      5.00  49.00   0.50   67.81    --   11.03 -95.00-122.00   88
  2  \w    -11.00  15.00   0.50   67.81    --  -12.83  95.00 -12.00   52
  3  \w     -6.00  23.00   0.50   67.81    --  -12.83 -95.00-122.00   58
  4  \w     -6.00  35.00   0.50   67.81    --   11.03  38.00  90.00   82
  5  \w     50.00  85.00   0.50   67.81    --   11.03  38.00  90.00   70
  6  \w    -18.00  26.00   0.50   67.81    --  -12.83 -99.00   0.00   88
  7  \w    -17.00  22.00   0.50   67.81    --  -12.83 -99.00 150.00   78
  8  \w    -17.00  20.00   0.50   67.81    --  -12.83 -99.00  60.00   74
  9  \w    -90.00 -43.00   0.50   67.81    --  -12.83-178.00  60.00   94
 10  \w    -77.00 -52.00   0.50   67.81    --  -12.83-178.00  30.00   50
;
_diffrn_measurement_device       'four-circle diffractometer'
_diffrn_measurement_device_type  'XtaLAB Synergy R, HyPix'
_diffrn_measurement_method       '\w scans'
_diffrn_orient_matrix_type       
'CrysAlisPro convention (1999,Acta A55,543-557)'
_diffrn_orient_matrix_UB_11      0.0418335000
_diffrn_orient_matrix_UB_12      -0.0316407000
_diffrn_orient_matrix_UB_13      0.0151155000
_diffrn_orient_matrix_UB_21      0.0200108000
_diffrn_orient_matrix_UB_22      0.0757957000
_diffrn_orient_matrix_UB_23      -0.0066195000
_diffrn_orient_matrix_UB_31      -0.0059608000
_diffrn_orient_matrix_UB_32      0.0322889000
_diffrn_orient_matrix_UB_33      0.0303713000
_diffrn_radiation_monochromator  mirror
_diffrn_radiation_probe          x-ray
_diffrn_radiation_type           'Mo K\a'
_diffrn_radiation_wavelength     0.71073
_diffrn_source                   'micro-focus sealed X-ray tube'
_diffrn_source_type              'Mova (Mo) X-ray Source'
_reflns_Friedel_coverage         0.000
_reflns_Friedel_fraction_full    .
_reflns_Friedel_fraction_max     .
_reflns_number_gt                4721
_reflns_number_total             6987
_reflns_special_details          
;
 Reflections were merged by SHELXL according to the crystal
 class for the calculation of statistics and refinement.
 
 Structure factors included contributions from the .fab file.
 
 _reflns_Friedel_fraction is defined as the number of unique
 Friedel pairs measured divided by the number that would be
 possible theoretically, ignoring centric projections and
 systematic absences.
;
_reflns_threshold_expression     'I > 2\s(I)'
_computing_cell_refinement       'CrysAlisPro 1.171.41.112a (Rigaku OD, 2021)'
_computing_data_collection       'CrysAlisPro 1.171.41.112a (Rigaku OD, 2021)'
_computing_data_reduction        'CrysAlisPro 1.171.41.112a (Rigaku OD, 2021)'
_computing_molecular_graphics    'Olex2 1.5 (Dolomanov et al., 2009)'
_computing_publication_material  'Olex2 1.5 (Dolomanov et al., 2009)'
_computing_structure_refinement  'SHELXL 2014/3 (Sheldrick, 2015)'
_computing_structure_solution    'SHELXT 2014/5 (Sheldrick, 2014)'
_refine_diff_density_max         0.751
_refine_diff_density_min         -0.480
_refine_diff_density_rms         0.065
_refine_ls_extinction_coef       .
_refine_ls_extinction_method     none
_refine_ls_goodness_of_fit_ref   1.030
_refine_ls_hydrogen_treatment    mixed
_refine_ls_matrix_type           full
_refine_ls_number_parameters     281
_refine_ls_number_reflns         6987
_refine_ls_number_restraints     0
_refine_ls_R_factor_all          0.0786
_refine_ls_R_factor_gt           0.0524
_refine_ls_restrained_S_all      1.030
_refine_ls_shift/su_max          0.000
_refine_ls_shift/su_mean         0.000
_refine_ls_structure_factor_coef Fsqd
_refine_ls_weighting_details     
'w=1/[\s^2^(Fo^2^)+(0.0854P)^2^] where P=(Fo^2^+2Fc^2^)/3'
_refine_ls_weighting_scheme      calc
_refine_ls_wR_factor_gt          0.1385
_refine_ls_wR_factor_ref         0.1487
_refine_special_details          SQUEEZE,SQUEEZE
_olex2_refinement_description    
;
1. Others
 Fixed Sof: H9(0.5)
2.a Aromatic/amide H refined with riding coordinates:
 C00E(H00E), C00G(H00G), C00J(H00J), C00K(H00K), C00L(H00L), C00M(H00M),
 C00P(H00P), C00Q(H00Q), C00R(H00R), C00S(H00S), C00U(H00U), C00V(H00V)
2.b Tetrahedral OH refined with riding coordinates:
 O9(H9)
;
_atom_sites_solution_hydrogens   mixed
_atom_sites_solution_primary     dual
_atom_sites_solution_secondary   ?
loop_
_atom_site_label
_atom_site_type_symbol
_atom_site_fract_x
_atom_site_fract_y
_atom_site_fract_z
_atom_site_U_iso_or_equiv
_atom_site_adp_type
_atom_site_occupancy
_atom_site_site_symmetry_order
_atom_site_calc_flag
_atom_site_refinement_flags_posn
_atom_site_refinement_flags_adp
_atom_site_refinement_flags_occupancy
_atom_site_disorder_assembly
_atom_site_disorder_group
Fe01 Fe 0.5000 0.5000 0.5000 0.03063(13) Uani 1 2 d S . P . .
O002 O 0.59106(8) 0.12711(15) 0.07255(6) 0.0264(3) Uani 1 1 d . . . . .
N003 N 0.59399(9) 0.55241(17) 0.44586(6) 0.0183(3) Uani 1 1 d . . . . .
N004 N 0.53399(9) 0.71135(17) 0.55262(6) 0.0184(3) Uani 1 1 d . . . . .
O9 O 0.70857(10) -0.01173(19) 0.12206(7) 0.0427(4) Uani 1 1 d . . . . .
H9 H 0.7057 -0.0983 0.1441 0.064 Uiso 0.5 1 calc R U P . .
O8 O 0.88663(10) 1.48170(18) 0.49979(10) 0.0480(5) Uani 1 1 d . . . . .
O007 O 0.99215(9) 1.29161(19) 0.50380(9) 0.0518(5) Uani 1 1 d . . . . .
C008 C 0.64690(11) 0.6915(2) 0.45087(8) 0.0201(3) Uani 1 1 d . . . . .
C009 C 0.60672(12) 0.4669(2) 0.39107(8) 0.0204(4) Uani 1 1 d . . . . .
C00A C 0.65209(11) 0.8162(2) 0.49884(8) 0.0196(3) Uani 1 1 d . . . . .
C00B C 0.50488(11) 0.7561(2) 0.60855(8) 0.0205(4) Uani 1 1 d . . . . .
C00C C 0.62292(12) 0.1361(2) 0.18802(8) 0.0244(4) Uani 1 1 d . . . . .
C00D C 0.71932(12) 0.9502(2) 0.49989(8) 0.0202(3) Uani 1 1 d . . . . .
C00E C 0.61258(13) 0.9376(2) 0.59997(8) 0.0279(4) Uani 1 1 d . . . . .
H00E H 0.6538 1.0265 0.6072 0.034 Uiso 1 1 calc R U . . .
C00F C 0.56160(11) 0.3239(2) 0.36633(8) 0.0195(3) Uani 1 1 d . . . . .
C00G C 0.52391(12) 0.2740(2) 0.24574(8) 0.0237(4) Uani 1 1 d . . . . .
H00G H 0.4692 0.3282 0.2451 0.028 Uiso 1 1 calc R U . . .
C00H C 0.58301(12) 0.2527(2) 0.30469(8) 0.0222(4) Uani 1 1 d . . . . .
C00I C 0.60042(11) 0.8213(2) 0.54682(8) 0.0201(3) Uani 1 1 d . . . . .
C00J C 0.55429(13) 0.8967(2) 0.63779(9) 0.0294(4) Uani 1 1 d . . . . .
H00J H 0.5474 0.9513 0.6767 0.035 Uiso 1 1 calc R U . . .
C00K C 0.66982(12) 0.5546(2) 0.36174(8) 0.0252(4) Uani 1 1 d . . . . .
H00K H 0.6906 0.5220 0.3239 0.030 Uiso 1 1 calc R U . . .
C00L C 0.54442(12) 0.2166(2) 0.18778(8) 0.0246(4) Uani 1 1 d . . . . .
H00L H 0.5040 0.2332 0.1478 0.029 Uiso 1 1 calc R U . . .
C00M C 0.75845(11) 1.2413(2) 0.49843(8) 0.0232(4) Uani 1 1 d . . . . .
H00M H 0.7414 1.3550 0.4970 0.028 Uiso 1 1 calc R U . . .
C00N C 0.64269(13) 0.0785(2) 0.12366(9) 0.0267(4) Uani 1 1 d . . . . .
C00O C 0.84566(12) 1.1992(2) 0.50231(9) 0.0270(4) Uani 1 1 d . . . . .
C00P C 0.66169(13) 0.1705(2) 0.30516(9) 0.0314(4) Uani 1 1 d . . . . .
H00P H 0.7024 0.1544 0.3450 0.038 Uiso 1 1 calc R U . . .
C00Q C 0.69416(12) 0.6924(2) 0.39807(9) 0.0268(4) Uani 1 1 d . . . . .
H00Q H 0.7349 0.7747 0.3902 0.032 Uiso 1 1 calc R U . . .
C00R C 0.69533(11) 1.1170(2) 0.49667(8) 0.0218(4) Uani 1 1 d . . . . .
H00R H 0.6351 1.1466 0.4932 0.026 Uiso 1 1 calc R U . . .
C00S C 0.68133(13) 0.1107(2) 0.24658(9) 0.0309(4) Uani 1 1 d . . . . .
H00S H 0.7349 0.0526 0.2471 0.037 Uiso 1 1 calc R U . . .
C00T C 0.91382(13) 1.3300(2) 0.50217(11) 0.0339(5) Uani 1 1 d . . . . .
C00U C 0.80831(12) 0.9088(2) 0.50499(10) 0.0294(4) Uani 1 1 d . . . . .
H00U H 0.8260 0.7954 0.5079 0.035 Uiso 1 1 calc R U . . .
C00V C 0.87043(13) 1.0325(2) 0.50580(11) 0.0344(5) Uani 1 1 d . . . . .
H00V H 0.9306 1.0035 0.5088 0.041 Uiso 1 1 calc R U . . .
H8 H 0.927(3) 1.562(5) 0.4979(18) 0.107(12) Uiso 1 1 d . . . . .

loop_
_atom_site_aniso_label
_atom_site_aniso_U_11
_atom_site_aniso_U_22
_atom_site_aniso_U_33
_atom_site_aniso_U_23
_atom_site_aniso_U_13
_atom_site_aniso_U_12
Fe01 0.0403(2) 0.0267(2) 0.0339(2) -0.01705(16) 0.02922(19) -0.01850(17)
O002 0.0373(7) 0.0266(7) 0.0172(6) -0.0010(5) 0.0100(6) 0.0002(6)
N003 0.0241(7) 0.0183(7) 0.0149(6) 0.0000(5) 0.0095(6) -0.0032(6)
N004 0.0245(7) 0.0196(7) 0.0137(6) -0.0009(5) 0.0099(6) -0.0031(6)
O9 0.0418(9) 0.0573(10) 0.0312(8) -0.0072(7) 0.0129(7) 0.0140(7)
O8 0.0318(8) 0.0205(8) 0.0957(14) 0.0000(8) 0.0226(9) -0.0063(6)
O007 0.0269(8) 0.0269(8) 0.1060(15) -0.0005(8) 0.0237(9) -0.0051(6)
C008 0.0220(8) 0.0224(9) 0.0172(8) -0.0005(6) 0.0072(7) -0.0040(7)
C009 0.0274(9) 0.0224(9) 0.0144(7) 0.0004(6) 0.0116(7) -0.0023(7)
C00A 0.0223(8) 0.0202(8) 0.0174(8) 0.0002(6) 0.0067(7) -0.0049(7)
C00B 0.0272(9) 0.0208(9) 0.0154(8) -0.0021(6) 0.0088(7) -0.0023(7)
C00C 0.0339(10) 0.0218(9) 0.0201(8) -0.0011(7) 0.0114(8) -0.0043(7)
C00D 0.0250(9) 0.0200(8) 0.0178(8) -0.0023(6) 0.0094(7) -0.0047(7)
C00E 0.0391(11) 0.0256(9) 0.0220(9) -0.0073(7) 0.0131(8) -0.0157(8)
C00F 0.0263(9) 0.0207(8) 0.0133(7) -0.0005(6) 0.0085(7) -0.0003(7)
C00G 0.0317(9) 0.0243(9) 0.0176(8) -0.0024(7) 0.0107(7) -0.0011(7)
C00H 0.0314(9) 0.0211(9) 0.0174(8) -0.0029(7) 0.0129(7) -0.0072(7)
C00I 0.0237(8) 0.0181(8) 0.0195(8) -0.0015(6) 0.0064(7) -0.0043(7)
C00J 0.0457(11) 0.0250(10) 0.0222(9) -0.0099(7) 0.0180(8) -0.0115(8)
C00K 0.0314(10) 0.0265(9) 0.0215(9) -0.0026(7) 0.0149(8) -0.0068(8)
C00L 0.0342(10) 0.0230(9) 0.0177(8) -0.0012(7) 0.0080(7) -0.0019(8)
C00M 0.0268(9) 0.0185(8) 0.0261(9) -0.0010(7) 0.0093(7) -0.0043(7)
C00N 0.0320(10) 0.0269(10) 0.0227(9) -0.0038(7) 0.0091(8) -0.0024(8)
C00O 0.0250(9) 0.0205(9) 0.0372(10) -0.0018(8) 0.0105(8) -0.0061(7)
C00P 0.0356(10) 0.0374(11) 0.0224(9) -0.0051(8) 0.0087(8) 0.0022(9)
C00Q 0.0329(10) 0.0278(10) 0.0244(9) -0.0022(7) 0.0173(8) -0.0089(8)
C00R 0.0217(8) 0.0236(9) 0.0217(8) -0.0005(7) 0.0079(7) -0.0037(7)
C00S 0.0318(10) 0.0385(11) 0.0248(9) -0.0032(8) 0.0114(8) 0.0069(8)
C00T 0.0297(10) 0.0222(10) 0.0523(13) -0.0032(9) 0.0144(10) -0.0050(8)
C00U 0.0278(10) 0.0175(9) 0.0445(11) -0.0033(8) 0.0111(9) -0.0038(7)
C00V 0.0224(9) 0.0279(10) 0.0554(13) -0.0017(9) 0.0137(9) -0.0027(8)

_geom_special_details            
;
 All esds (except the esd in the dihedral angle between two l.s. planes)
 are estimated using the full covariance matrix.  The cell esds are taken
 into account individually in the estimation of esds in distances, angles
 and torsion angles; correlations between esds in cell parameters are only
 used when they are defined by crystal symmetry.  An approximate (isotropic)
 treatment of cell esds is used for estimating esds involving l.s. planes.
;
loop_
_geom_bond_atom_site_label_1
_geom_bond_atom_site_label_2
_geom_bond_distance
_geom_bond_site_symmetry_2
_geom_bond_publ_flag
Fe01 O002 2.1200(12) 2_655 ?
Fe01 O002 2.1200(12) 4_566 ?
Fe01 N003 2.0555(13) 3_666 ?
Fe01 N003 2.0555(13) . ?
Fe01 N004 2.0365(13) 3_666 ?
Fe01 N004 2.0365(14) . ?
O002 Fe01 2.1200(12) 2_645 ?
O002 C00N 1.265(2) . ?
N003 C008 1.377(2) . ?
N003 C009 1.384(2) . ?
N004 C00B 1.382(2) . ?
N004 C00I 1.378(2) . ?
O9 H9 0.8400 . ?
O9 C00N 1.257(2) . ?
O8 C00T 1.287(2) . ?
O8 H8 0.91(4) . ?
O007 C00T 1.244(2) . ?
C008 C00A 1.410(2) . ?
C008 C00Q 1.441(2) . ?
C009 C00F 1.391(2) . ?
C009 C00K 1.436(2) . ?
C00A C00D 1.494(2) . ?
C00A C00I 1.402(2) . ?
C00B C00F 1.400(2) 3_666 ?
C00B C00J 1.432(2) . ?
C00C C00L 1.375(3) . ?
C00C C00N 1.512(2) . ?
C00C C00S 1.388(3) . ?
C00D C00R 1.389(2) . ?
C00D C00U 1.400(2) . ?
C00E H00E 0.9500 . ?
C00E C00I 1.437(2) . ?
C00E C00J 1.352(2) . ?
C00F C00B 1.400(2) 3_666 ?
C00F C00H 1.507(2) . ?
C00G H00G 0.9500 . ?
C00G C00H 1.395(2) . ?
C00G C00L 1.392(2) . ?
C00H C00P 1.383(3) . ?
C00J H00J 0.9500 . ?
C00K H00K 0.9500 . ?
C00K C00Q 1.354(3) . ?
C00L H00L 0.9500 . ?
C00M H00M 0.9500 . ?
C00M C00O 1.378(2) . ?
C00M C00R 1.392(2) . ?
C00O C00T 1.489(2) . ?
C00O C00V 1.392(3) . ?
C00P H00P 0.9500 . ?
C00P C00S 1.405(2) . ?
C00Q H00Q 0.9500 . ?
C00R H00R 0.9500 . ?
C00S H00S 0.9500 . ?
C00U H00U 0.9500 . ?
C00U C00V 1.380(3) . ?
C00V H00V 0.9500 . ?

loop_
_geom_angle_atom_site_label_1
_geom_angle_atom_site_label_2
_geom_angle_atom_site_label_3
_geom_angle
_geom_angle_site_symmetry_1
_geom_angle_site_symmetry_3
_geom_angle_publ_flag
O002 Fe01 O002 180.00(5) 4_566 2_655 ?
N003 Fe01 O002 87.05(5) . 2_655 ?
N003 Fe01 O002 87.04(5) 3_666 4_566 ?
N003 Fe01 O002 92.96(5) 3_666 2_655 ?
N003 Fe01 O002 92.95(5) . 4_566 ?
N003 Fe01 N003 180.0 3_666 . ?
N004 Fe01 O002 87.11(5) . 4_566 ?
N004 Fe01 O002 92.89(5) . 2_655 ?
N004 Fe01 O002 87.11(5) 3_666 2_655 ?
N004 Fe01 O002 92.89(5) 3_666 4_566 ?
N004 Fe01 N003 90.45(5) . 3_666 ?
N004 Fe01 N003 90.45(5) 3_666 . ?
N004 Fe01 N003 89.55(5) 3_666 3_666 ?
N004 Fe01 N003 89.55(5) . . ?
N004 Fe01 N004 180.0 . 3_666 ?
C00N O002 Fe01 132.67(12) . 2_645 ?
C008 N003 Fe01 126.77(10) . . ?
C008 N003 C009 106.67(13) . . ?
C009 N003 Fe01 125.92(11) . . ?
C00B N004 Fe01 125.67(11) . . ?
C00I N004 Fe01 127.18(10) . . ?
C00I N004 C00B 106.29(13) . . ?
C00N O9 H9 109.5 . . ?
C00T O8 H8 117(2) . . ?
N003 C008 C00A 125.51(14) . . ?
N003 C008 C00Q 109.24(14) . . ?
C00A C008 C00Q 125.22(16) . . ?
N003 C009 C00F 125.18(15) . . ?
N003 C009 C00K 109.26(15) . . ?
C00F C009 C00K 125.46(15) . . ?
C008 C00A C00D 117.68(14) . . ?
C00I C00A C008 124.79(15) . . ?
C00I C00A C00D 117.50(14) . . ?
N004 C00B C00F 125.76(15) . 3_666 ?
N004 C00B C00J 109.40(14) . . ?
C00F C00B C00J 124.83(15) 3_666 . ?
C00L C00C C00N 118.29(16) . . ?
C00L C00C C00S 119.58(16) . . ?
C00S C00C C00N 122.13(17) . . ?
C00R C00D C00A 121.07(16) . . ?
C00R C00D C00U 118.83(16) . . ?
C00U C00D C00A 120.09(16) . . ?
C00I C00E H00E 126.4 . . ?
C00J C00E H00E 126.4 . . ?
C00J C00E C00I 107.14(16) . . ?
C009 C00F C00B 126.26(15) . 3_666 ?
C009 C00F C00H 117.00(14) . . ?
C00B C00F C00H 116.67(15) 3_666 . ?
C00H C00G H00G 119.7 . . ?
C00L C00G H00G 119.7 . . ?
C00L C00G C00H 120.59(17) . . ?
C00G C00H C00F 119.68(16) . . ?
C00P C00H C00F 121.10(16) . . ?
C00P C00H C00G 119.19(15) . . ?
N004 C00I C00A 125.77(15) . . ?
N004 C00I C00E 109.56(14) . . ?
C00A C00I C00E 124.58(15) . . ?
C00B C00J H00J 126.2 . . ?
C00E C00J C00B 107.60(15) . . ?
C00E C00J H00J 126.2 . . ?
C009 C00K H00K 126.3 . . ?
C00Q C00K C009 107.39(15) . . ?
C00Q C00K H00K 126.3 . . ?
C00C C00L C00G 120.34(17) . . ?
C00C C00L H00L 119.8 . . ?
C00G C00L H00L 119.8 . . ?
C00O C00M H00M 120.0 . . ?
C00O C00M C00R 119.93(16) . . ?
C00R C00M H00M 120.0 . . ?
O002 C00N C00C 117.06(16) . . ?
O9 C00N O002 122.43(16) . . ?
O9 C00N C00C 120.51(17) . . ?
C00M C00O C00T 120.81(16) . . ?
C00M C00O C00V 119.73(17) . . ?
C00V C00O C00T 119.46(17) . . ?
C00H C00P H00P 120.1 . . ?
C00H C00P C00S 119.87(17) . . ?
C00S C00P H00P 120.1 . . ?
C008 C00Q H00Q 126.3 . . ?
C00K C00Q C008 107.43(15) . . ?
C00K C00Q H00Q 126.3 . . ?
C00D C00R C00M 120.78(16) . . ?
C00D C00R H00R 119.6 . . ?
C00M C00R H00R 119.6 . . ?
C00C C00S C00P 120.41(18) . . ?
C00C C00S H00S 119.8 . . ?
C00P C00S H00S 119.8 . . ?
O8 C00T C00O 116.25(17) . . ?
O007 C00T O8 123.04(18) . . ?
O007 C00T C00O 120.71(17) . . ?
C00D C00U H00U 119.9 . . ?
C00V C00U C00D 120.13(17) . . ?
C00V C00U H00U 119.9 . . ?
C00O C00V H00V 119.7 . . ?
C00U C00V C00O 120.58(17) . . ?
C00U C00V H00V 119.7 . . ?

loop_
_geom_hbond_atom_site_label_D
_geom_hbond_atom_site_label_H
_geom_hbond_atom_site_label_A
_geom_hbond_distance_DH
_geom_hbond_distance_HA
_geom_hbond_distance_DA
_geom_hbond_angle_DHA
_geom_hbond_site_symmetry_A
O8 H8 O007 0.91(4) 1.72(4) 2.626(2) 177(4) 3_786

loop_
_geom_torsion_atom_site_label_1
_geom_torsion_atom_site_label_2
_geom_torsion_atom_site_label_3
_geom_torsion_atom_site_label_4
_geom_torsion
_geom_torsion_site_symmetry_1
_geom_torsion_site_symmetry_2
_geom_torsion_site_symmetry_3
_geom_torsion_site_symmetry_4
_geom_torsion_publ_flag
Fe01 O002 C00N O9 68.0(2) 2_645 . . . ?
Fe01 O002 C00N C00C -112.98(16) 2_645 . . . ?
Fe01 N003 C008 C00A 6.7(2) . . . . ?
Fe01 N003 C008 C00Q -171.49(12) . . . . ?
Fe01 N003 C009 C00F -4.7(3) . . . . ?
Fe01 N003 C009 C00K 171.86(12) . . . . ?
Fe01 N004 C00B C00F -9.1(2) . . . 3_666 ?
Fe01 N004 C00B C00J 170.04(12) . . . . ?
Fe01 N004 C00I C00A 6.5(2) . . . . ?
Fe01 N004 C00I C00E -170.13(13) . . . . ?
N003 C008 C00A C00D 174.68(15) . . . . ?
N003 C008 C00A C00I -3.5(3) . . . . ?
N003 C008 C00Q C00K -0.1(2) . . . . ?
N003 C009 C00F C00B 1.2(3) . . . 3_666 ?
N003 C009 C00F C00H 177.98(16) . . . . ?
N003 C009 C00K C00Q -0.6(2) . . . . ?
N004 C00B C00J C00E 0.3(2) . . . . ?
C008 N003 C009 C00F -176.02(17) . . . . ?
C008 N003 C009 C00K 0.5(2) . . . . ?
C008 C00A C00D C00R 124.93(18) . . . . ?
C008 C00A C00D C00U -55.9(2) . . . . ?
C008 C00A C00I N004 -3.5(3) . . . . ?
C008 C00A C00I C00E 172.64(18) . . . . ?
C009 N003 C008 C00A 177.89(17) . . . . ?
C009 N003 C008 C00Q -0.26(19) . . . . ?
C009 C00F C00H C00G -104.73(19) . . . . ?
C009 C00F C00H C00P 73.3(2) . . . . ?
C009 C00K C00Q C008 0.4(2) . . . . ?
C00A C008 C00Q C00K -178.28(18) . . . . ?
C00A C00D C00R C00M 179.25(15) . . . . ?
C00A C00D C00U C00V 179.84(17) . . . . ?
C00B N004 C00I C00A 176.29(17) . . . . ?
C00B N004 C00I C00E -0.38(19) . . . . ?
C00B C00F C00H C00G 72.3(2) 3_666 . . . ?
C00B C00F C00H C00P -109.6(2) 3_666 . . . ?
C00D C00A C00I N004 178.31(16) . . . . ?
C00D C00A C00I C00E -5.5(3) . . . . ?
C00D C00U C00V C00O 0.7(3) . . . . ?
C00F C009 C00K C00Q 175.93(18) . . . . ?
C00F C00B C00J C00E 179.45(18) 3_666 . . . ?
C00F C00H C00P C00S -177.65(17) . . . . ?
C00G C00H C00P C00S 0.4(3) . . . . ?
C00H C00G C00L C00C 0.8(3) . . . . ?
C00H C00P C00S C00C 1.1(3) . . . . ?
C00I N004 C00B C00F -179.10(16) . . . 3_666 ?
C00I N004 C00B C00J 0.08(19) . . . . ?
C00I C00A C00D C00R -56.8(2) . . . . ?
C00I C00A C00D C00U 122.42(19) . . . . ?
C00I C00E C00J C00B -0.5(2) . . . . ?
C00J C00E C00I N004 0.5(2) . . . . ?
C00J C00E C00I C00A -176.17(18) . . . . ?
C00K C009 C00F C00B -174.80(18) . . . 3_666 ?
C00K C009 C00F C00H 2.0(3) . . . . ?
C00L C00C C00N O002 9.1(3) . . . . ?
C00L C00C C00N O9 -171.89(17) . . . . ?
C00L C00C C00S C00P -1.7(3) . . . . ?
C00L C00G C00H C00F 176.72(16) . . . . ?
C00L C00G C00H C00P -1.4(3) . . . . ?
C00M C00O C00T O8 1.6(3) . . . . ?
C00M C00O C00T O007 -177.93(19) . . . . ?
C00M C00O C00V C00U 0.4(3) . . . . ?
C00N C00C C00L C00G -179.09(16) . . . . ?
C00N C00C C00S C00P 178.13(18) . . . . ?
C00O C00M C00R C00D 1.1(3) . . . . ?
C00Q C008 C00A C00D -7.5(3) . . . . ?
C00Q C008 C00A C00I 174.40(17) . . . . ?
C00R C00D C00U C00V -0.9(3) . . . . ?
C00R C00M C00O C00T 178.08(17) . . . . ?
C00R C00M C00O C00V -1.3(3) . . . . ?
C00S C00C C00L C00G 0.7(3) . . . . ?
C00S C00C C00N O002 -170.71(17) . . . . ?
C00S C00C C00N O9 8.3(3) . . . . ?
C00T C00O C00V C00U -178.99(19) . . . . ?
C00U C00D C00R C00M 0.0(2) . . . . ?
C00V C00O C00T O8 -179.0(2) . . . . ?
C00V C00O C00T O007 1.5(3) . . . . ?

_smtbx_masks_special_details     
;
A solvent mask was calculated and 248 electrons were 
found in a volume of 938\%A^3^ in 1 void per unit cell. 
This is consistent with the presence of 
7[CH3OH] per Unit Cell 
which account for 252 electrons 
per unit cell.
;
loop_
_smtbx_masks_void_nr
_smtbx_masks_void_average_x
_smtbx_masks_void_average_y
_smtbx_masks_void_average_z
_smtbx_masks_void_volume
_smtbx_masks_void_count_electrons
_smtbx_masks_void_content
1 0.000 -0.803 0.250 469.4 124.4 '7 CH3OH'
2 0.000 -0.303 0.750 469.4 124.5 '7 CH3OH'

_smtbx_masks_void_probe_radius   1.2
_smtbx_masks_void_truncation_radius 1.2
_shelx_res_file                  
;
TITL lk99-fe-tcpp-k_a.res in P2(1)/c
REM Old TITL lk99-fe-tcpp-k_c.res in P2(1)
REM SHELXT solution in P2(1)/c
REM R1 0.217, Rweak 0.012, Alpha 0.032, Orientation as input
REM Formula found by SHELXT: C48 Fe N8 O4
CELL 0.71073 15.47 8.0358 20.9396 90 101.34 90
ZERR 2 0.0006 0.0003 0.0007 0 0.004 0
LATT 1
SYMM -X,0.5+Y,0.5-Z
SFAC C H Fe N O
UNIT 110 110 2 8 30
EQIV $1 2-X,3-Y,1-Z

L.S. 50
PLAN  10
SIZE 0.05 0.05 0.24
TEMP -150
CONF
HTAB O8 O007_$1
BOND $H
LIST 4
MORE -1
ABIN
fmap 2
acta
REM <olex2.extras>
REM <HklSrc ".\\Fe(H3P)">
REM </olex2.extras>

WGHT    0.085400
FVAR       0.43980
FE01  3    0.500000    0.500000    0.500000    10.50000    0.04031    0.02666 =
         0.03387   -0.01705    0.02922   -0.01850
O002  5    0.591061    0.127113    0.072553    11.00000    0.03725    0.02660 =
         0.01718   -0.00104    0.01001    0.00023
N003  4    0.593989    0.552410    0.445856    11.00000    0.02411    0.01831 =
         0.01491   -0.00003    0.00946   -0.00315
N004  4    0.533988    0.711346    0.552625    11.00000    0.02445    0.01963 =
         0.01367   -0.00091    0.00990   -0.00309
O9    5    0.708572   -0.011726    0.122062    11.00000    0.04182    0.05731 =
         0.03119   -0.00722    0.01290    0.01397
AFIX  83
H9    2    0.705748   -0.098272    0.144056    10.50000   -1.50000
AFIX   0
O8    5    0.886630    1.481696    0.499787    11.00000    0.03175    0.02049 =
         0.09572    0.00000    0.02257   -0.00627
O007  5    0.992153    1.291607    0.503800    11.00000    0.02686    0.02686 =
         0.10604   -0.00048    0.02371   -0.00507
C008  1    0.646904    0.691488    0.450873    11.00000    0.02201    0.02242 =
         0.01718   -0.00047    0.00721   -0.00402
C009  1    0.606718    0.466872    0.391065    11.00000    0.02744    0.02236 =
         0.01441    0.00044    0.01163   -0.00231
C00A  1    0.652088    0.816182    0.498841    11.00000    0.02235    0.02023 =
         0.01738    0.00019    0.00670   -0.00491
C00B  1    0.504884    0.756132    0.608550    11.00000    0.02718    0.02082 =
         0.01545   -0.00209    0.00879   -0.00225
C00C  1    0.622921    0.136136    0.188021    11.00000    0.03387    0.02175 =
         0.02013   -0.00113    0.01142   -0.00426
C00D  1    0.719319    0.950179    0.499893    11.00000    0.02497    0.01995 =
         0.01782   -0.00231    0.00944   -0.00473
C00E  1    0.612579    0.937561    0.599973    11.00000    0.03908    0.02561 =
         0.02198   -0.00733    0.01310   -0.01574
AFIX  43
H00E  2    0.653826    1.026468    0.607189    11.00000   -1.20000
AFIX   0
C00F  1    0.561599    0.323857    0.366331    11.00000    0.02632    0.02068 =
         0.01333   -0.00053    0.00853   -0.00034
C00G  1    0.523905    0.274000    0.245739    11.00000    0.03165    0.02428 =
         0.01761   -0.00236    0.01070   -0.00114
AFIX  43
H00G  2    0.469167    0.328169    0.245135    11.00000   -1.20000
AFIX   0
C00H  1    0.583007    0.252662    0.304694    11.00000    0.03143    0.02107 =
         0.01743   -0.00292    0.01293   -0.00722
C00I  1    0.600418    0.821252    0.546821    11.00000    0.02365    0.01806 =
         0.01949   -0.00147    0.00640   -0.00431
C00J  1    0.554291    0.896701    0.637790    11.00000    0.04575    0.02498 =
         0.02217   -0.00988    0.01795   -0.01149
AFIX  43
H00J  2    0.547371    0.951344    0.676703    11.00000   -1.20000
AFIX   0
C00K  1    0.669816    0.554642    0.361744    11.00000    0.03139    0.02653 =
         0.02155   -0.00261    0.01488   -0.00685
AFIX  43
H00K  2    0.690637    0.522031    0.323852    11.00000   -1.20000
AFIX   0
C00L  1    0.544418    0.216626    0.187777    11.00000    0.03419    0.02300 =
         0.01771   -0.00117    0.00798   -0.00187
AFIX  43
H00L  2    0.503972    0.233164    0.147847    11.00000   -1.20000
AFIX   0
C00M  1    0.758453    1.241305    0.498429    11.00000    0.02676    0.01851 =
         0.02612   -0.00105    0.00933   -0.00426
AFIX  43
H00M  2    0.741400    1.355029    0.496954    11.00000   -1.20000
AFIX   0
C00N  1    0.642690    0.078522    0.123659    11.00000    0.03195    0.02691 =
         0.02270   -0.00383    0.00910   -0.00235
C00O  1    0.845657    1.199228    0.502312    11.00000    0.02497    0.02049 =
         0.03725   -0.00178    0.01052   -0.00614
C00P  1    0.661690    0.170455    0.305164    11.00000    0.03564    0.03738 =
         0.02241   -0.00513    0.00867    0.00219
AFIX  43
H00P  2    0.702368    0.154416    0.345017    11.00000   -1.20000
AFIX   0
C00Q  1    0.694164    0.692450    0.398066    11.00000    0.03286    0.02782 =
         0.02443   -0.00221    0.01731   -0.00887
AFIX  43
H00Q  2    0.734928    0.774666    0.390170    11.00000   -1.20000
AFIX   0
C00R  1    0.695325    1.116977    0.496668    11.00000    0.02171    0.02361 =
         0.02173   -0.00051    0.00793   -0.00365
AFIX  43
H00R  2    0.635133    1.146598    0.493219    11.00000   -1.20000
AFIX   0
C00S  1    0.681331    0.110721    0.246578    11.00000    0.03175    0.03854 =
         0.02475   -0.00320    0.01143    0.00690
AFIX  43
H00S  2    0.734924    0.052579    0.247054    11.00000   -1.20000
AFIX   0
C00T  1    0.913821    1.330046    0.502172    11.00000    0.02973    0.02221 =
         0.05226   -0.00319    0.01440   -0.00496
C00U  1    0.808306    0.908825    0.504992    11.00000    0.02779    0.01754 =
         0.04448   -0.00329    0.01109   -0.00377
AFIX  43
H00U  2    0.825980    0.795412    0.507901    11.00000   -1.20000
AFIX   0
C00V  1    0.870432    1.032497    0.505802    11.00000    0.02244    0.02794 =
         0.05536   -0.00170    0.01367   -0.00274
AFIX  43
H00V  2    0.930629    1.003535    0.508767    11.00000   -1.20000
AFIX   0
H8    2    0.926981    1.562182    0.497893    11.00000    0.10706
HKLF 4

REM  lk99-fe-tcpp-k_a.res in P2(1)/c
REM R1 =  0.0524 for    4721 Fo > 4sig(Fo)  and  0.0786 for all    6987 data
REM    281 parameters refined using      0 restraints

END

WGHT      0.0854      0.0000

REM Highest difference peak  0.751,  deepest hole -0.480,  1-sigma level  0.065
Q1    1   0.4454  0.4949  0.4885  11.00000  0.05    0.75
Q2    1   0.7575 -0.0452  0.1623  11.00000  0.05    0.58
Q3    1   0.5942  0.2005  0.1969  11.00000  0.05    0.47
Q4    1   0.6591  0.1163  0.0885  11.00000  0.05    0.46
Q5    1   0.6981  0.8632  0.5076  11.00000  0.05    0.43
Q6    1   0.8127  1.2370  0.5128  11.00000  0.05    0.39
Q7    1   0.6984  0.0669  0.1523  11.00000  0.05    0.39
Q8    1   0.7582  0.9273  0.4991  11.00000  0.05    0.37
Q9    1   0.6698  0.1089  0.2085  11.00000  0.05    0.35
Q10   1   0.5894  0.7316  0.5574  11.00000  0.05    0.35
;
_shelx_res_checksum              84268
_shelx_fab_file                  
;
-22 0 2 -0.4577 -0.0429
-22 0 4 -0.0984 -0.0058
-22 0 6 -2.2279 0.0129
-22 0 8 2.4631 0.0021
-22 0 10 -0.3375 -0.0316
-22 0 12 -0.0598 -0.1510
-22 1 1 -0.2354 -0.1004
-22 1 2 1.6228 0.0018
-22 1 3 0.8143 0.0123
-22 1 4 0.2404 -0.0061
-22 1 5 1.0813 0.0253
-22 1 6 -1.6057 0.0085
-22 1 7 -0.8792 0.0134
-22 1 8 0.6209 0.0099
-22 1 9 0.3385 -0.0248
-22 1 10 -0.3359 -0.0083
-22 1 11 -1.7168 -0.1569
-22 1 12 1.4202 -0.0003
-22 2 2 1.3687 -0.0668
-22 2 3 -0.3825 -0.0127
-22 2 4 0.0711 -0.0094
-22 2 5 0.3885 0.0035
-22 2 6 0.2085 -0.0070
-22 2 7 -1.0650 -0.0144
-22 2 8 -1.1045 -0.0326
-22 2 9 0.7832 -0.0246
-22 2 10 -0.2219 -0.1252
-21 0 2 -0.7596 0.0233
-21 0 4 0.4995 -0.0012
-21 0 6 -2.5601 0.0056
-21 0 8 2.2367 -0.0092
-21 0 10 -0.2643 -0.0467
-21 0 12 0.8231 -0.0884
-21 0 14 -1.8667 0.1239
-21 0 16 1.3219 0.1803
-21 1 1 0.0651 -0.0516
-21 1 2 3.6565 -0.0055
-21 1 3 0.8585 -0.0061
-21 1 4 -0.5430 -0.0081
-21 1 5 0.2666 0.0256
-21 1 6 -2.0990 -0.0074
-21 1 7 -1.2635 0.0073
-21 1 8 0.3665 0.0115
-21 1 9 1.4203 -0.0432
-21 1 10 0.1621 0.0017
-21 1 11 -1.8547 -0.0941
-21 1 12 0.5032 0.0080
-21 1 13 0.0851 0.1065
-21 1 14 1.7175 -0.0038
-21 1 15 1.0453 0.2028
-21 1 16 -3.1036 0.0113
-21 2 1 0.1213 0.0152
-21 2 2 1.4012 -0.0327
-21 2 3 -1.6280 -0.0056
-21 2 4 0.9605 -0.0108
-21 2 5 0.9091 0.0073
-21 2 6 -0.4708 -0.0208
-21 2 7 -0.7921 0.0062
-21 2 8 -0.8840 -0.0477
-21 2 9 0.6943 -0.0133
-21 2 10 -0.7393 -0.0897
-21 2 11 -0.8266 0.0039
-21 2 12 1.9019 0.1346
-21 2 13 2.6260 -0.0074
-21 2 14 0.0962 0.2000
-21 2 15 -1.9640 0.0029
-21 3 1 -0.5817 0.0230
-21 3 2 -2.1263 0.0041
-21 3 3 -0.7661 0.0035
-21 3 4 1.2471 -0.0067
-21 3 5 0.3426 -0.0297
-21 3 6 -1.2919 0.0100
-21 3 7 -0.6504 -0.0338
-21 3 8 0.9371 -0.0038
-21 3 9 -0.0599 -0.0191
-21 3 10 -1.0639 0.0051
-21 3 11 2.6075 0.0626
-21 3 12 1.6280 0.0106
-21 3 13 -2.2989 0.1629
-21 4 2 -0.0656 0.0671
-21 4 3 1.2983 0.0211
-21 4 4 -1.7976 0.0012
-21 4 5 0.1870 0.0259
-21 4 6 1.5418 -0.0019
-21 4 7 -0.5591 0.0232
-21 4 8 1.2426 0.0313
-21 4 9 -0.9734 0.0345
-21 4 10 -0.8604 0.1525
-20 0 2 -0.2992 0.0295
-20 0 4 0.4150 0.0179
-20 0 6 -0.5560 -0.0089
-20 0 8 -0.0899 -0.0191
-20 0 10 1.2285 -0.0349
-20 0 12 -0.4828 0.0047
-20 0 14 -0.4246 0.0429
-20 0 16 -0.0394 0.0938
-20 0 18 -0.0600 -0.2305
-20 1 1 1.3775 0.0280
-20 1 2 3.9572 -0.0158
-20 1 3 -0.3844 -0.0096
-20 1 4 -0.8438 -0.0077
-20 1 5 -0.0377 -0.0008
-20 1 6 -1.8276 -0.0060
-20 1 7 -1.2481 -0.0062
-20 1 8 0.1673 -0.0045
-20 1 9 1.6225 -0.0372
-20 1 10 0.7477 0.0240
-20 1 11 -1.0169 0.0030
-20 1 12 -1.7130 -0.0039
-20 1 13 0.0084 0.0469
-20 1 14 5.3129 0.0147
-20 1 15 -0.4242 0.1048
-20 1 16 -5.9851 -0.0144
-20 1 17 1.1957 -0.1304
-20 1 18 2.0601 -0.0122
-20 1 19 -0.4933 -0.2025
-20 2 1 -0.0588 -0.0137
-20 2 2 0.1955 0.0123
-20 2 3 -2.1481 0.0061
-20 2 4 0.9145 -0.0168
-20 2 5 0.5590 0.0069
-20 2 6 0.3282 -0.0280
-20 2 7 0.3301 0.0123
-20 2 8 -1.1693 -0.0483
-20 2 9 -0.5275 0.0151
-20 2 10 -0.2256 -0.0066
-20 2 11 0.9539 -0.0242
-20 2 12 1.1620 0.0592
-20 2 13 1.8305 0.0048
-20 2 14 0.2079 0.1416
-20 2 15 -1.7412 -0.0191
-20 2 16 -0.7579 -0.1298
-20 2 17 -2.0245 0.0070
-20 2 18 -0.4089 -0.1742
-20 3 1 0.0762 0.0371
-20 3 2 -1.8942 0.0103
-20 3 3 -1.0893 -0.0161
-20 3 4 0.1132 0.0010
-20 3 5 0.6151 -0.0089
-20 3 6 0.3567 0.0125
-20 3 7 -2.1905 -0.0250
-20 3 8 -0.5248 0.0095
-20 3 9 1.3306 0.0004
-20 3 10 0.4686 -0.0130
-20 3 11 2.4929 0.0300
-20 3 12 0.1446 0.0100
-20 3 13 -1.3916 0.1284
-20 3 14 -0.0106 -0.0239
-20 3 15 -1.2386 -0.1321
-20 3 16 0.0368 -0.0135
-20 3 17 -0.0087 -0.1651
-20 4 1 -1.5740 -0.0332
-20 4 2 0.0877 0.0327
-20 4 3 1.6168 0.0201
-20 4 4 -2.0860 0.0071
-20 4 5 0.4776 0.0077
-20 4 6 2.4608 -0.0056
-20 4 7 -1.6595 0.0193
-20 4 8 0.3387 0.0337
-20 4 9 0.4279 0.0133
-20 4 10 0.5401 0.1006
-20 4 11 -0.1772 -0.0234
-20 4 12 -3.2508 -0.1031
-20 4 13 0.8933 -0.0343
-20 4 14 0.5033 -0.1821
-20 5 1 -1.4501 -0.0813
-20 5 2 -1.9547 -0.0000
-20 5 3 -0.2507 -0.0178
-20 5 4 1.4635 -0.0039
-20 5 5 1.5551 0.0122
-20 5 6 0.8741 -0.0084
-20 5 7 -0.0803 -0.0057
-20 5 8 -0.5273 -0.0145
-20 5 9 -0.4741 -0.0277
-20 5 10 -1.6987 -0.0424
-20 5 11 -0.5668 -0.1396
-19 0 2 -1.3463 -0.0013
-19 0 4 0.8807 0.0067
-19 0 6 0.9587 -0.0097
-19 0 8 -1.1765 -0.0211
-19 0 10 1.6698 0.0085
-19 0 12 -1.5055 0.0324
-19 0 14 1.1524 0.0113
-19 0 16 -1.6513 -0.0408
-19 0 18 0.4055 -0.0688
-19 0 20 0.3545 0.2293
-19 1 1 1.9159 0.0273
-19 1 2 2.6168 -0.0060
-19 1 3 -1.9310 0.0143
-19 1 4 -1.2429 -0.0131
-19 1 5 0.6363 -0.0155
-19 1 6 -0.2861 -0.0008
-19 1 7 -0.5845 -0.0222
-19 1 8 -0.2966 0.0005
-19 1 9 0.4551 0.0057
-19 1 10 0.6784 0.0117
-19 1 11 0.2726 0.0325
-19 1 12 -1.2950 0.0106
-19 1 13 0.3075 0.0267
-19 1 14 3.6989 0.0047
-19 1 15 -2.2936 -0.0184
-19 1 16 -4.7621 -0.0131
-19 1 17 2.5543 -0.0438
-19 1 18 2.8523 -0.0161
-19 1 19 -0.8800 -0.1353
-19 1 20 -0.9520 -0.0033
-19 1 21 0.0401 0.1907
-19 2 1 0.1561 -0.0099
-19 2 2 -0.6278 0.0156
-19 2 3 -2.5356 0.0026
-19 2 4 -0.4509 -0.0135
-19 2 5 0.6081 0.0071
-19 2 6 1.8123 -0.0282
-19 2 7 0.1933 0.0132
-19 2 8 -1.3705 -0.0108
-19 2 9 0.1113 0.0073
-19 2 10 0.5519 0.0298
-19 2 11 0.8969 0.0021
-19 2 12 0.6285 0.0181
-19 2 13 1.6259 -0.0164
-19 2 14 -1.3836 0.0005
-19 2 15 -1.2829 0.0029
-19 2 16 1.2337 -0.0236
-19 2 17 -3.8120 -0.0400
-19 2 18 -1.1451 -0.0813
-19 2 19 3.1496 0.0379
-19 2 20 0.5988 0.2422
-19 3 1 0.6559 0.0066
-19 3 2 0.2188 0.0031
-19 3 3 -1.2491 0.0000
-19 3 4 -1.1943 0.0209
-19 3 5 1.3360 -0.0076
-19 3 6 0.8171 0.0026
-19 3 7 -3.7081 0.0014
-19 3 8 -0.7678 0.0055
-19 3 9 2.9696 0.0161
-19 3 10 1.4618 -0.0070
-19 3 11 -0.0734 0.0185
-19 3 12 -1.5771 -0.0123
-19 3 13 1.4806 -0.0063
-19 3 14 0.9523 0.0013
-19 3 15 -1.9970 -0.0167
-19 3 16 0.1032 -0.0217
-19 3 17 -1.5103 -0.1047
-19 3 18 -0.1815 0.0339
-19 3 19 2.2054 0.2497
-19 4 1 -0.2625 -0.0060
-19 4 2 -0.8648 -0.0074
-19 4 3 0.6049 0.0084
-19 4 4 0.4120 0.0071
-19 4 5 0.7072 -0.0028
-19 4 6 0.6835 0.0129
-19 4 7 -2.1667 -0.0041
-19 4 8 0.8771 0.0313
-19 4 9 1.0163 0.0039
-19 4 10 0.0592 -0.0137
-19 4 11 0.5210 -0.0118
-19 4 12 -1.9882 -0.0095
-19 4 13 0.4418 0.0015
-19 4 14 -1.8455 -0.0962
-19 4 15 -2.7526 0.0036
-19 4 16 3.2625 0.1973
-19 4 17 2.6241 0.0433
-19 5 1 -1.9393 -0.0559
-19 5 2 -3.4876 -0.0138
-19 5 3 -0.2276 -0.0229
-19 5 4 2.2312 -0.0031
-19 5 5 1.5070 0.0098
-19 5 6 0.4817 -0.0048
-19 5 7 0.7963 -0.0115
-19 5 8 0.2185 -0.0178
-19 5 9 -1.2344 -0.0393
-19 5 10 -2.4292 -0.0146
-19 5 11 -0.5055 -0.0802
-19 5 12 0.9123 0.0256
-19 5 13 0.7225 0.1267
-19 5 14 1.3854 0.0391
-19 5 15 -0.5086 0.1703
-19 6 1 -0.9068 0.0725
-19 6 2 1.2333 0.0330
-19 6 3 1.1083 0.0197
-19 6 4 0.3183 -0.0202
-19 6 5 -0.7950 -0.0088
-19 6 6 1.1560 -0.0094
-19 6 7 -0.7390 0.0165
-19 6 8 -0.6486 0.0279
-19 6 9 1.6513 0.0202
-19 6 10 -2.2229 0.1355
-18 0 2 -1.6291 -0.0136
-18 0 4 -0.1937 -0.0191
-18 0 6 2.4720 -0.0095
-18 0 8 -1.1559 0.0022
-18 0 10 0.6006 0.0197
-18 0 12 -0.3358 0.0227
-18 0 14 0.2760 -0.0113
-18 0 16 -1.3752 -0.0481
-18 0 18 -0.2991 0.0382
-18 0 20 1.3566 0.0828
-18 0 22 0.3178 -0.2438
-18 1 1 -0.0921 -0.0073
-18 1 2 0.8360 -0.0008
-18 1 3 -2.1888 0.0092
-18 1 4 -1.4870 -0.0075
-18 1 5 1.4018 -0.0032
-18 1 6 1.2612 -0.0046
-18 1 7 0.2934 -0.0034
-18 1 8 -0.9152 0.0120
-18 1 9 -0.7295 0.0244
-18 1 10 0.2584 -0.0021
-18 1 11 0.7783 0.0251
-18 1 12 1.1692 0.0210
-18 1 13 0.5838 -0.0148
-18 1 14 -0.7260 -0.0072
-18 1 15 -2.5767 -0.0286
-18 1 16 -2.0471 -0.0053
-18 1 17 2.0881 -0.0445
-18 1 18 3.5902 -0.0163
-18 1 19 -0.4352 0.0209
-18 1 20 -2.6136 -0.0017
-18 1 21 0.2039 -0.0407
-18 1 22 1.0015 -0.0018
-18 2 1 0.6307 0.0016
-18 2 2 -1.0358 -0.0003
-18 2 3 -2.4218 0.0003
-18 2 4 -0.5374 -0.0058
-18 2 5 0.2813 0.0065
-18 2 6 1.2568 -0.0091
-18 2 7 -0.1346 0.0071
-18 2 8 -0.3437 0.0174
-18 2 9 1.6264 -0.0036
-18 2 10 0.5197 0.0219
-18 2 11 -0.2949 0.0137
-18 2 12 0.6457 -0.0174
-18 2 13 1.1292 -0.0093
-18 2 14 -2.5496 -0.0509
-18 2 15 -0.4434 -0.0106
-18 2 16 1.7062 0.0074
-18 2 17 -3.6569 -0.0146
-18 2 18 0.1685 0.0568
-18 2 19 2.5781 0.0275
-18 2 20 -0.7366 0.1182
-18 2 21 0.4153 -0.0051
-18 2 22 0.4152 -0.2071
-18 3 1 0.7666 -0.0274
-18 3 2 1.0895 0.0005
-18 3 3 -0.4457 0.0081
-18 3 4 -0.7145 0.0176
-18 3 5 0.4561 0.0023
-18 3 6 -0.8949 0.0074
-18 3 7 -1.6333 0.0159
-18 3 8 0.9406 -0.0101
-18 3 9 1.0834 0.0134
-18 3 10 0.2412 0.0026
-18 3 11 -0.7459 0.0013
-18 3 12 -0.7702 -0.0215
-18 3 13 1.4708 -0.0578
-18 3 14 -0.2405 -0.0049
-18 3 15 0.1542 -0.0014
-18 3 16 1.6981 0.0089
-18 3 17 -2.0326 0.0537
-18 3 18 -1.4988 0.0294
-18 3 19 0.6437 0.0970
-18 3 20 1.0461 -0.0047
-18 3 21 0.8843 -0.1568
-18 4 1 0.8891 0.0168
-18 4 2 -1.1828 -0.0115
-18 4 3 0.0510 -0.0064
-18 4 4 1.8638 0.0003
-18 4 5 0.7335 -0.0031
-18 4 6 -0.0318 0.0303
-18 4 7 -1.5286 -0.0177
-18 4 8 -0.0315 -0.0026
-18 4 9 0.2296 -0.0074
-18 4 10 0.2734 -0.0369
-18 4 11 1.1635 0.0033
-18 4 12 -0.9047 -0.0163
-18 4 13 -0.0004 0.0074
-18 4 14 -1.8396 0.0568
-18 4 15 -3.2382 0.0135
-18 4 16 1.9046 0.0537
-18 4 17 2.7537 0.0223
-18 4 18 0.6865 -0.2311
-18 4 19 1.1347 -0.0321
-18 5 1 -1.4144 -0.0005
-18 5 2 -2.2937 -0.0153
-18 5 3 0.2216 -0.0118
-18 5 4 0.8159 -0.0111
-18 5 5 1.0949 -0.0259
-18 5 6 -0.1622 -0.0094
-18 5 7 0.7444 -0.0083
-18 5 8 0.8991 -0.0043
-18 5 9 -1.3903 -0.0346
-18 5 10 -1.2061 0.0056
-18 5 11 0.0213 0.0101
-18 5 12 0.1923 0.0047
-18 5 13 0.5292 0.0571
-18 5 14 0.7650 0.0292
-18 5 15 -0.6815 0.0833
-18 5 16 -0.1934 -0.0377
-18 5 17 0.0460 -0.2047
-18 6 1 -2.5896 0.0288
-18 6 2 1.9566 0.0299
-18 6 3 0.9804 0.0313
-18 6 4 1.3174 0.0084
-18 6 5 -0.9227 0.0083
-18 6 6 -0.3146 0.0135
-18 6 7 -0.1311 0.0128
-18 6 8 0.3979 0.0240
-18 6 9 0.5472 0.0168
-18 6 10 -3.0349 0.0680
-18 6 11 0.1781 -0.0545
-18 6 12 0.7436 -0.1215
-18 6 13 -0.5357 -0.0261
-18 6 14 1.5418 -0.1443
-18 7 2 -0.4728 -0.0655
-18 7 3 0.7574 -0.1178
-18 7 4 1.7761 -0.0193
-18 7 5 -1.5460 -0.0666
-18 7 6 -1.2421 -0.0048
-18 7 7 2.3234 -0.1388
-18 7 8 0.9952 -0.0176
-17 0 2 -0.2338 -0.0160
-17 0 4 -1.9432 -0.0155
-17 0 6 3.2298 -0.0056
-17 0 8 -0.6705 0.0135
-17 0 10 -0.3579 0.0055
-17 0 12 0.7259 -0.0035
-17 0 14 -0.5447 -0.0065
-17 0 16 -1.2992 0.0197
-17 0 18 -0.1104 0.0424
-17 0 20 1.4865 -0.0636
-17 0 22 0.2545 -0.1328
-17 0 24 -0.7406 0.2022
-17 1 1 -1.6016 -0.0145
-17 1 2 -0.6152 -0.0068
-17 1 3 -1.6540 -0.0139
-17 1 4 -0.7307 0.0005
-17 1 5 1.4003 0.0094
-17 1 6 1.1776 -0.0039
-17 1 7 0.8647 0.0245
-17 1 8 -0.9193 0.0019
-17 1 9 -0.9792 0.0202
-17 1 10 0.1067 0.0099
-17 1 11 0.2115 -0.0040
-17 1 12 1.9287 0.0046
-17 1 13 1.0247 -0.0171
-17 1 14 -2.3178 0.0035
-17 1 15 -1.9184 -0.0345
-17 1 16 -0.4143 -0.0064
-17 1 17 1.0540 -0.0034
-17 1 18 2.9897 -0.0053
-17 1 19 -0.3607 0.0218
-17 1 20 -3.0660 -0.0076
-17 1 21 0.8033 -0.0712
-17 1 22 2.0785 -0.0044
-17 1 23 -0.6446 0.2656
-17 1 24 -0.9507 0.0015
-17 2 1 -0.0402 -0.0004
-17 2 2 -0.5866 -0.0107
-17 2 3 -0.9589 0.0014
-17 2 4 -0.0060 0.0019
-17 2 5 -1.0140 0.0068
-17 2 6 0.1842 0.0174
-17 2 7 0.5551 -0.0028
-17 2 8 0.2924 0.0123
-17 2 9 1.4258 0.0042
-17 2 10 0.2605 -0.0105
-17 2 11 0.0119 -0.0058
-17 2 12 0.6606 -0.0256
-17 2 13 -0.3855 0.0049
-17 2 14 -2.4046 -0.0254
-17 2 15 0.2676 -0.0199
-17 2 16 1.2823 0.0146
-17 2 17 -1.6217 0.0351
-17 2 18 0.8912 0.0796
-17 2 19 0.3060 -0.0145
-17 2 20 -0.7603 -0.0018
-17 2 21 1.0931 -0.0054
-17 2 22 -0.5441 0.0216
-17 2 23 0.1151 0.0050
-17 3 1 0.4669 -0.0137
-17 3 2 1.4876 0.0077
-17 3 3 0.2872 -0.0086
-17 3 4 -0.9866 0.0005
-17 3 5 -0.3464 0.0138
-17 3 6 -0.7335 0.0100
-17 3 7 0.7871 0.0152
-17 3 8 0.6769 -0.0050
-17 3 9 -0.9629 -0.0036
-17 3 10 -0.1865 -0.0123
-17 3 11 -0.6923 -0.0215
-17 3 12 0.1466 -0.0072
-17 3 13 0.1743 -0.0221
-17 3 14 -0.9505 -0.0143
-17 3 15 1.5399 0.0024
-17 3 16 1.8926 0.0299
-17 3 17 0.0277 0.0834
-17 3 18 -1.1981 0.0081
-17 3 19 -1.7068 0.0035
-17 3 20 0.4033 -0.0057
-17 3 21 0.5008 -0.0219
-17 3 22 0.1237 0.0050
-17 4 1 0.3665 0.0094
-17 4 2 -0.2467 0.0028
-17 4 3 0.3114 -0.0023
-17 4 4 1.1979 0.0088
-17 4 5 1.1662 -0.0080
-17 4 6 0.7153 0.0052
-17 4 7 -0.8752 -0.0059
-17 4 8 -1.9636 -0.0166
-17 4 9 -0.4583 -0.0159
-17 4 10 1.4387 -0.0059
-17 4 11 0.6687 0.0079
-17 4 12 -1.2017 -0.0115
-17 4 13 -0.6701 0.0019
-17 4 14 0.3837 0.0566
-17 4 15 -0.3415 0.0264
-17 4 16 -0.6513 -0.0315
-17 4 17 -0.8798 -0.0179
-17 4 18 0.8563 -0.1020
-17 4 19 4.1721 0.0052
-17 4 20 0.4764 0.2126
-17 4 21 -3.0626 -0.0022
-17 5 1 -0.6378 0.0224
-17 5 2 -0.0113 0.0050
-17 5 3 0.7514 -0.0032
-17 5 4 -0.2589 -0.0125
-17 5 5 0.7415 -0.0284
-17 5 6 -1.5827 -0.0152
-17 5 7 0.1439 -0.0243
-17 5 8 1.6700 0.0083
-17 5 9 -0.9521 0.0119
-17 5 10 -0.1535 0.0043
-17 5 11 0.2066 0.0304
-17 5 12 0.4153 0.0116
-17 5 13 0.6175 0.0159
-17 5 14 -0.5855 -0.0043
-17 5 15 -0.3807 -0.0288
-17 5 16 0.0676 -0.0169
-17 5 17 -1.5025 -0.0603
-17 5 18 0.3067 0.0176
-17 5 19 1.8284 0.2077
-17 6 1 -1.5740 -0.0087
-17 6 2 1.0065 0.0042
-17 6 3 -0.2792 0.0096
-17 6 4 2.2057 0.0362
-17 6 5 -1.3089 0.0334
-17 6 6 -1.5229 0.0288
-17 6 7 1.1922 0.0037
-17 6 8 0.7346 0.0247
-17 6 9 -1.1188 0.0052
-17 6 10 -2.5758 -0.0183
-17 6 11 1.7917 -0.0226
-17 6 12 1.5393 -0.0560
-17 6 13 -1.6027 -0.0274
-17 6 14 -0.3253 -0.0774
-17 6 15 2.4248 0.0159
-17 6 16 0.9741 0.1966
-17 6 17 -2.2221 0.0086
-17 7 1 0.1911 0.0878
-17 7 2 -0.6158 -0.0507
-17 7 3 2.8345 -0.0942
-17 7 4 2.2630 -0.0310
-17 7 5 -4.4611 -0.0955
-17 7 6 -0.4752 -0.0209
-17 7 7 4.9412 -0.0936
-17 7 8 -0.4092 -0.0135
-17 7 9 -2.0365 0.0939
-17 7 10 0.3546 0.0618
-17 7 11 -1.7545 0.1081
-17 7 12 -0.9195 0.0409
-17 7 13 0.7817 0.0925
-16 0 2 -0.0929 -0.0137
-16 0 4 -1.5716 0.0023
-16 0 6 1.8834 0.0076
-16 0 8 0.2780 -0.0022
-16 0 10 -0.4369 -0.0061
-16 0 12 0.3022 -0.0147
-16 0 14 -0.2665 0.0174
-16 0 16 -1.1461 0.0471
-16 0 18 -0.0247 -0.0052
-16 0 20 1.7601 -0.0778
-16 0 22 -1.4126 -0.0105
-16 0 24 0.8843 -0.0213
-16 1 1 -1.0533 -0.0066
-16 1 2 -0.3962 -0.0026
-16 1 3 -0.3049 -0.0086
-16 1 4 -0.3683 -0.0033
-16 1 5 -0.0009 0.0075
-16 1 6 0.6357 -0.0009
-16 1 7 1.3972 0.0232
-16 1 8 -0.6900 -0.0060
-16 1 9 -0.9253 0.0045
-16 1 10 0.4068 0.0084
-16 1 11 -0.4135 -0.0089
-16 1 12 0.2691 -0.0008
-16 1 13 1.5083 -0.0069
-16 1 14 -1.0035 0.0072
-16 1 15 -1.5701 -0.0247
-16 1 16 0.8483 0.0062
-16 1 17 0.9734 0.0094
-16 1 18 1.0530 -0.0012
-16 1 19 -0.7701 -0.0331
-16 1 20 -2.3803 -0.0130
-16 1 21 0.4406 0.0341
-16 1 22 2.0969 -0.0053
-16 1 23 0.1315 0.1565
-16 1 24 -1.1727 -0.0107
-16 1 25 -0.2221 -0.1989
-16 2 1 -0.7547 -0.0028
-16 2 2 0.5679 -0.0103
-16 2 3 -0.4859 0.0013
-16 2 4 -0.3483 0.0066
-16 2 5 -0.2131 -0.0013
-16 2 6 0.0548 0.0181
-16 2 7 -0.1728 0.0017
-16 2 8 0.0345 -0.0019
-16 2 9 0.8957 0.0008
-16 2 10 0.2886 -0.0315
-16 2 11 0.2596 -0.0071
-16 2 12 0.0683 -0.0074
-16 2 13 -0.5768 -0.0086
-16 2 14 -1.2006 0.0069
-16 2 15 0.0978 0.0205
-16 2 16 0.8714 0.0147
-16 2 17 -0.0952 0.0076
-16 2 18 0.6395 0.0113
-16 2 19 -0.7204 -0.0066
-16 2 20 -0.7114 -0.0125
-16 2 21 1.2598 -0.0057
-16 2 22 -0.3417 0.1366
-16 2 23 -0.6972 -0.0061
-16 2 24 0.3835 -0.2177
-16 3 1 0.1512 0.0040
-16 3 2 1.2271 0.0068
-16 3 3 -0.0088 -0.0060
-16 3 4 -1.1535 0.0002
-16 3 5 0.6079 0.0040
-16 3 6 0.2461 -0.0006
-16 3 7 0.4255 0.0003
-16 3 8 -0.5822 0.0067
-16 3 9 -0.7300 -0.0106
-16 3 10 0.4622 -0.0184
-16 3 11 -0.9126 -0.0236
-16 3 12 -0.4348 -0.0028
-16 3 13 -0.3035 0.0174
-16 3 14 0.6893 0.0076
-16 3 15 1.0260 0.0242
-16 3 16 -0.4887 0.0025
-16 3 17 1.0963 0.0128
-16 3 18 0.7251 -0.0052
-16 3 19 -0.3273 -0.0118
-16 3 20 -1.2212 0.0084
-16 3 21 -2.0446 0.0769
-16 3 22 1.8646 -0.0084
-16 3 23 1.4008 -0.2887
-16 3 24 -1.4515 0.0249
-16 4 1 -0.5406 -0.0007
-16 4 2 0.3488 0.0110
-16 4 3 1.1606 0.0007
-16 4 4 1.2950 0.0148
-16 4 5 0.9693 -0.0015
-16 4 6 -0.2885 -0.0228
-16 4 7 -0.2856 0.0014
-16 4 8 -1.2802 -0.0015
-16 4 9 -0.7941 -0.0026
-16 4 10 0.6380 0.0087
-16 4 11 -0.0046 -0.0052
-16 4 12 -0.2153 0.0224
-16 4 13 -0.8438 0.0083
-16 4 14 0.4357 -0.0331
-16 4 15 2.1433 -0.0010
-16 4 16 -0.4390 -0.0363
-16 4 17 -3.4040 -0.0119
-16 4 18 -0.0119 0.0546
-16 4 19 3.8812 0.0146
-16 4 20 -0.1648 0.0731
-16 4 21 -1.0828 -0.0101
-16 4 22 1.0168 -0.2332
-16 5 1 -0.3800 0.0052
-16 5 2 0.2914 0.0075
-16 5 3 0.8039 -0.0089
-16 5 4 -0.1152 -0.0023
-16 5 5 0.1855 -0.0025
-16 5 6 -1.4525 0.0015
-16 5 7 -0.0105 -0.0100
-16 5 8 0.8497 -0.0064
-16 5 9 -0.2677 0.0195
-16 5 10 0.7722 0.0078
-16 5 11 0.0920 0.0204
-16 5 12 -0.0515 0.0039
-16 5 13 0.4855 -0.0314
-16 5 14 -0.2896 -0.0165
-16 5 15 0.2892 -0.0342
-16 5 16 0.0202 0.0118
-16 5 17 -2.3266 0.0540
-16 5 18 0.6649 -0.0009
-16 5 19 1.4572 0.1026
-16 5 20 -1.6914 -0.0050
-16 5 21 0.4147 -0.1640
-16 6 1 0.7796 -0.0126
-16 6 2 -0.2932 0.0032
-16 6 3 -1.0366 -0.0041
-16 6 4 1.4565 0.0246
-16 6 5 -1.2589 0.0092
-16 6 6 -0.3173 0.0207
-16 6 7 0.6498 0.0118
-16 6 8 -0.4526 0.0090
-16 6 9 -0.6891 -0.0037
-16 6 10 -1.5080 -0.0292
-16 6 11 2.0758 0.0080
-16 6 12 1.6224 -0.0136
-16 6 13 -1.4073 -0.0181
-16 6 14 -0.3727 0.0111
-16 6 15 1.6645 -0.0065
-16 6 16 0.0549 0.0540
-16 6 17 -2.2198 0.0079
-16 6 18 -0.1607 -0.1933
-16 7 1 -0.5659 0.0171
-16 7 2 0.2254 -0.0067
-16 7 3 3.9630 -0.0352
-16 7 4 0.7996 -0.0331
-16 7 5 -4.6640 -0.0794
-16 7 6 0.8245 -0.0240
-16 7 7 3.7765 -0.0270
-16 7 8 -1.7577 -0.0007
-16 7 9 -0.3708 0.0164
-16 7 10 1.5042 0.0362
-16 7 11 -1.2865 0.0703
-16 7 12 -0.0952 0.0226
-16 7 13 -2.4943 0.0918
-16 7 14 -0.7041 -0.0161
-16 7 15 3.8260 -0.1950
-16 8 1 -1.2995 -0.0081
-16 8 2 1.6762 0.0099
-16 8 3 -1.6073 0.0263
-16 8 4 0.2744 0.0182
-16 8 5 0.0742 0.0373
-16 8 6 1.2476 -0.0151
-16 8 7 1.2362 -0.0043
-16 8 8 -1.2774 -0.1147
-16 8 9 0.3668 -0.0532
-15 0 2 -0.0611 -0.0033
-15 0 4 -0.8044 0.0049
-15 0 6 0.4282 0.0075
-15 0 8 0.3325 -0.0085
-15 0 10 0.5573 -0.0103
-15 0 12 -1.0973 0.0035
-15 0 14 0.5079 0.0213
-15 0 16 -0.4751 0.0156
-15 0 18 -0.1692 -0.0273
-15 0 20 1.2925 -0.0005
-15 0 22 -2.8220 0.0106
-15 0 24 3.2832 -0.1345
-15 0 26 -0.6256 0.1907
-15 1 1 -0.7300 0.0016
-15 1 2 0.0783 0.0044
-15 1 3 1.6130 0.0095
-15 1 4 -0.0418 -0.0039
-15 1 5 -1.5387 0.0048
-15 1 6 -0.0013 -0.0047
-15 1 7 1.3588 -0.0001
-15 1 8 -0.3276 -0.0031
-15 1 9 -0.6418 -0.0053
-15 1 10 0.6630 -0.0076
-15 1 11 -0.5753 0.0047
-15 1 12 -1.6307 0.0026
-15 1 13 1.4236 -0.0112
-15 1 14 0.7596 0.0088
-15 1 15 -1.3500 0.0123
-15 1 16 0.8204 0.0138
-15 1 17 1.5662 -0.0348
-15 1 18 1.2762 0.0028
-15 1 19 -1.0253 -0.0115
-15 1 20 -2.6032 -0.0098
-15 1 21 -0.9922 0.0740
-15 1 22 0.8799 -0.0142
-15 1 23 1.4134 -0.0136
-15 1 24 -0.1205 0.0005
-15 1 25 -0.3245 0.0709
-15 1 26 -0.0167 -0.0107
-15 2 1 -0.2187 0.0017
-15 2 2 1.5976 0.0044
-15 2 3 -1.6617 -0.0011
-15 2 4 -0.8042 0.0043
-15 2 5 2.1840 -0.0064
-15 2 6 -0.3355 -0.0059
-15 2 7 -1.3728 -0.0013
-15 2 8 0.1585 -0.0113
-15 2 9 0.3995 -0.0022
-15 2 10 0.4271 -0.0061
-15 2 11 -0.4060 -0.0040
-15 2 12 -0.9911 -0.0020
-15 2 13 0.4963 0.0087
-15 2 14 0.4953 0.0171
-15 2 15 0.0732 0.0199
-15 2 16 -0.1373 -0.0076
-15 2 17 -0.4347 -0.0170
-15 2 18 1.1282 -0.0342
-15 2 19 0.2855 -0.0007
-15 2 20 -1.7975 0.0503
-15 2 21 0.5542 0.0067
-15 2 22 1.0615 0.0382
-15 2 23 -2.1674 -0.0183
-15 2 24 0.1347 0.0313
-15 2 25 1.8133 0.0106
-15 3 1 -0.8034 0.0059
-15 3 2 -0.0464 -0.0013
-15 3 3 0.2697 0.0051
-15 3 4 0.0239 0.0033
-15 3 5 1.1442 -0.0078
-15 3 6 -0.3362 -0.0022
-15 3 7 -0.2286 -0.0167
-15 3 8 -0.2716 -0.0009
-15 3 9 -0.8417 -0.0083
-15 3 10 0.4311 0.0026
-15 3 11 0.0338 0.0065
-15 3 12 -0.8996 -0.0005
-15 3 13 -0.2180 0.0221
-15 3 14 2.0725 0.0106
-15 3 15 -0.3969 0.0157
-15 3 16 -1.9613 -0.0188
-15 3 17 0.8846 -0.0243
-15 3 18 0.7298 -0.0101
-15 3 19 1.3749 0.0085
-15 3 20 -0.7003 0.0132
-15 3 21 -1.7127 0.0146
-15 3 22 2.3038 -0.0035
-15 3 23 -0.7155 -0.1238
-15 3 24 -2.1462 0.0237
-15 3 25 0.9506 0.1419
-15 4 1 -1.0337 -0.0040
-15 4 2 0.7514 0.0111
-15 4 3 1.9807 0.0017
-15 4 4 1.0474 -0.0032
-15 4 5 0.2995 0.0055
-15 4 6 -0.8741 -0.0012
-15 4 7 -0.5402 0.0037
-15 4 8 -0.1251 0.0016
-15 4 9 -0.2717 0.0082
-15 4 10 -0.0873 0.0086
-15 4 11 -0.6171 -0.0032
-15 4 12 0.4179 0.0066
-15 4 13 0.4204 -0.0019
-15 4 14 -0.3962 -0.0432
-15 4 15 1.6021 -0.0216
-15 4 16 0.3813 0.0030
-15 4 17 -2.7902 0.0100
-15 4 18 0.0995 0.0685
-15 4 19 0.6084 0.0003
-15 4 20 -1.5162 -0.0375
-15 4 21 2.8926 0.0028
-15 4 22 1.8520 -0.1020
-15 4 23 -2.4170 0.0283
-15 4 24 -0.2529 0.1541
-15 5 1 -0.3369 -0.0229
-15 5 2 -0.6954 -0.0037
-15 5 3 0.6452 -0.0078
-15 5 4 -0.3760 0.0078
-15 5 5 -0.7593 0.0060
-15 5 6 0.7779 0.0124
-15 5 7 0.3388 0.0232
-15 5 8 -0.9894 -0.0052
-15 5 9 0.0439 0.0012
-15 5 10 1.5063 -0.0021
-15 5 11 0.3239 -0.0104
-15 5 12 -1.1380 -0.0109
-15 5 13 0.1295 -0.0289
-15 5 14 0.4084 -0.0024
-15 5 15 0.4617 0.0042
-15 5 16 0.6258 0.0125
-15 5 17 -1.4426 0.0627
-15 5 18 0.6118 -0.0039
-15 5 19 -0.5266 0.0037
-15 5 20 -2.5190 0.0151
-15 5 21 0.6930 0.0008
-15 5 22 0.7191 -0.0109
-15 6 1 0.5575 0.0001
-15 6 2 -0.4724 0.0191
-15 6 3 0.2681 -0.0047
-15 6 4 0.2081 -0.0014
-15 6 5 -1.1527 -0.0163
-15 6 6 1.2045 -0.0007
-15 6 7 -0.5388 0.0038
-15 6 8 -0.7807 -0.0091
-15 6 9 0.1144 0.0063
-15 6 10 -1.3710 0.0022
-15 6 11 1.6548 0.0046
-15 6 12 0.8985 0.0207
-15 6 13 -0.2202 0.0035
-15 6 14 0.4385 0.0297
-15 6 15 -0.3179 -0.0078
-15 6 16 0.0715 -0.0571
-15 6 17 -1.2451 -0.0068
-15 6 18 -1.2440 -0.1075
-15 6 19 1.3567 0.0031
-15 6 20 1.4074 0.1453
-15 7 1 -1.0799 -0.0112
-15 7 2 1.5833 0.0108
[truncated: 210,530 more chars]
